# Supplementary material for: Combined transcriptomic and metabolomic analysis reveals the potential mechanism of seed germination and young seedling growth in Tamarix hispida
Source: BMC Genomics. 2022 Feb 8;23:109. doi: 10.1186/s12864-022-08341-x (PMC8826658; doi:10.1186/s12864-022-08341-x)
Supplement: Supplementary file 1 — Additional file 1 Table S1. Changes in the fresh weight of Tamarix hispida seeds during germination. Table S2. Expression of differentially expressed genes and the detailed information of gene annotation in the seeds of Tamarix hispida seeds during germination. Table S3. Results of KEGG enrichment of differentially expressed genes in the seeds of Tamarix hispida during germination. Table S4. KEGG enrichment of differentially expressed genes in flavonoid biosynthesis (Ko00941) during seed germination and post-germination. Table S5. KEGG enrichment of differentially expressed genes in plant hormone signal transduction (ko04075) during seed germination and post-germination. Table S6. Results of GO and KEGG enrichment of differentially expressed genes in modules. Table S7. Differentially accumulated metabolites in stages 3, 4 and 5. Table S8. List of primers used for the relative quantification of gene transcripts. [file 12864_2022_8341_MOESM1_ESM.xlsx]

## Sheet: Table S1
Table S1. Changes in fresh weight of Tamarix hispida seeds during germination.
Sampling time	fresh weight（g/100 seeds）			average fresh weight	Standard Deviation
0h	0.0065	0.0062	0.0063	0.00633333	0.000152753
0.25h	0.0076	0.0076	0.0074	0.00753333	0.00011547
0.5h	0.0082	0.008	0.0078	0.008	0.0002
0.75h	0.009	0.0087	0.0088	0.00883333	0.000152753
1h	0.0091	0.0088	0.009	0.00896667	0.000152753
1.5h	0.0092	0.009	0.0092	0.00913333	0.00011547
2h	0.0094	0.0092	0.0093	0.0093	0.0001
3h	0.0097	0.0095	0.0095	0.00956667	0.00011547
4h	0.0099	0.0097	0.0095	0.0097	0.0002
5h	0.01	0.0099	0.0096	0.00983333	0.000208167
6h	0.0102	0.01	0.0096	0.00993333	0.000305505
7h	0.0103	0.0101	0.0098	0.0100667	0.000251661
8h	0.0104	0.0103	0.0099	0.0102	0.000264575
9h	0.0106	0.0103	0.01	0.0103	0.0003
24h	0.0124	0.0119	0.0119	0.0120667	0.000288675
48h	0.0166	0.016	0.0161	0.0162333	0.000321455
72h	0.0262	0.0224	0.0247	0.0244333	0.00191398

## Sheet: Table S2
Table S2. The expression of differentially expressed genes and the detailed information of gene annotation in seeds of Tamarix hispida seeds during germination.
Gene id	log2FoldChange	pvalue	padj	FC	direction	stage
TRINITY_DN9351_c0_g2	8.90207	2.04058e-05	0.00209411	478.398	up	s1 vs s2
TRINITY_DN64567_c0_g1	-8.72823	9.98311e-05	0.00647117	0.00235798	down	s1 vs s2
TRINITY_DN20022_c0_g1	8.57177	1.80263e-11	2.93183e-08	380.504	up	s1 vs s2
TRINITY_DN39162_c0_g1	8.54783	3.1097e-08	1.45134e-05	374.242	up	s1 vs s2
TRINITY_DN63320_c0_g1	8.47773	3.79651e-09	2.68195e-06	356.494	up	s1 vs s2
TRINITY_DN63834_c0_g1	8.34861	3.70285e-11	5.09589e-08	325.974	up	s1 vs s2
TRINITY_DN62440_c0_g1	8.21432	2.90209e-09	2.22516e-06	297	up	s1 vs s2
TRINITY_DN46325_c0_g1	8.1516	9.16024e-11	1.10171e-07	284.365	up	s1 vs s2
TRINITY_DN64591_c0_g1	8.07343	1.45706e-10	1.62924e-07	269.366	up	s1 vs s2
TRINITY_DN47289_c0_g1	8.06911	1.94237e-08	1.02289e-05	268.562	up	s1 vs s2
TRINITY_DN68635_c0_g1	8.06583	1.83972e-08	1.00757e-05	267.952	up	s1 vs s2
TRINITY_DN45411_c0_g1	8.06178	2.36816e-08	1.17689e-05	267.202	up	s1 vs s2
TRINITY_DN3531_c4_g1	-8.0433	8.58376e-08	3.51685e-05	0.00379074	down	s1 vs s2
TRINITY_DN38022_c0_g1	8.04025	2.01929e-08	1.03218e-05	263.242	up	s1 vs s2
TRINITY_DN48893_c0_g1	8.01147	3.42955e-10	3.40872e-07	258.043	up	s1 vs s2
TRINITY_DN68648_c0_g1	8.00759	4.74258e-09	3.174e-06	257.35	up	s1 vs s2
TRINITY_DN60371_c0_g1	7.94706	7.24095e-10	6.47727e-07	246.777	up	s1 vs s2
TRINITY_DN64586_c0_g1	7.91714	9.46531e-08	3.76313e-05	241.712	up	s1 vs s2
TRINITY_DN48158_c0_g1	7.91439	2.84442e-08	1.35102e-05	241.251	up	s1 vs s2
TRINITY_DN59865_c0_g1	7.8685	1.65679e-06	0.00033057	233.698	up	s1 vs s2
TRINITY_DN52017_c0_g1	-7.85716	1.44522e-08	8.16354e-06	0.0043128	down	s1 vs s2
TRINITY_DN38468_c0_g1	-7.81147	8.77894e-08	3.56957e-05	0.00445156	down	s1 vs s2
TRINITY_DN65070_c0_g1	7.80687	1.51596e-06	0.000315367	223.925	up	s1 vs s2
TRINITY_DN13259_c0_g1	7.80321	5.02624e-07	0.000139056	223.357	up	s1 vs s2
TRINITY_DN45825_c0_g1	7.74122	1.68673e-06	0.000331612	213.964	up	s1 vs s2
TRINITY_DN56770_c0_g1	7.7276	2.71702e-08	1.30204e-05	211.953	up	s1 vs s2
TRINITY_DN56479_c0_g1	7.71221	8.07692e-08	3.33465e-05	209.704	up	s1 vs s2
TRINITY_DN39686_c0_g1	-7.66793	1.04382e-07	3.9864e-05	0.00491725	down	s1 vs s2
TRINITY_DN59094_c0_g1	7.66692	2.10716e-08	1.05697e-05	203.222	up	s1 vs s2
TRINITY_DN38630_c0_g1	7.65613	7.66212e-06	0.00103068	201.708	up	s1 vs s2
TRINITY_DN60954_c0_g1	7.63866	4.5932e-08	2.00428e-05	199.281	up	s1 vs s2
TRINITY_DN67554_c0_g1	7.57843	1.653e-07	5.41301e-05	191.133	up	s1 vs s2
TRINITY_DN70518_c0_g1	7.52364	2.0549e-07	6.60424e-05	184.01	up	s1 vs s2
TRINITY_DN49427_c0_g1	7.52102	1.5269e-06	0.000316417	183.675	up	s1 vs s2
TRINITY_DN44549_c0_g1	7.50961	1.11267e-07	4.12902e-05	182.23	up	s1 vs s2
TRINITY_DN70520_c0_g1	-7.5065	2.83147e-06	0.000479403	0.00549942	down	s1 vs s2
TRINITY_DN35380_c0_g1	7.48225	1.04439e-06	0.000242659	178.806	up	s1 vs s2
TRINITY_DN46093_c0_g1	7.47737	2.46381e-08	1.21319e-05	178.202	up	s1 vs s2
TRINITY_DN39169_c0_g1	7.47189	5.20835e-06	0.000757568	177.527	up	s1 vs s2
TRINITY_DN51319_c0_g1	7.43043	5.2763e-07	0.000142938	172.497	up	s1 vs s2
TRINITY_DN28432_c0_g1	-7.41752	3.36711e-08	1.54461e-05	0.00584929	down	s1 vs s2
TRINITY_DN23487_c0_g1	-7.4108	8.41001e-09	5.24863e-06	0.00587661	down	s1 vs s2
TRINITY_DN45392_c0_g1	-7.40689	2.82351e-06	0.000479403	0.00589255	down	s1 vs s2
TRINITY_DN68482_c0_g1	7.40229	4.29258e-06	0.000650824	169.165	up	s1 vs s2
TRINITY_DN26699_c0_g1	-7.39244	8.70109e-09	5.30688e-06	0.00595188	down	s1 vs s2
TRINITY_DN36032_c0_g1	7.38082	4.24161e-07	0.000120453	166.667	up	s1 vs s2
TRINITY_DN49536_c0_g1	7.37628	1.78327e-06	0.00034678	166.142	up	s1 vs s2
TRINITY_DN35709_c0_g1	-7.34703	1.654e-07	5.41301e-05	0.00614219	down	s1 vs s2
TRINITY_DN55841_c0_g1	-7.32987	8.63662e-07	0.00020602	0.00621568	down	s1 vs s2
TRINITY_DN57828_c0_g1	7.32846	3.04363e-06	0.000509359	160.726	up	s1 vs s2
TRINITY_DN61625_c0_g1	-7.31734	1.17634e-07	4.19442e-05	0.00626992	down	s1 vs s2
TRINITY_DN44338_c0_g1	7.31606	4.27292e-07	0.000120703	159.35	up	s1 vs s2
TRINITY_DN34245_c0_g1	7.31075	7.53281e-07	0.000185459	158.765	up	s1 vs s2
TRINITY_DN24816_c0_g1	-7.30958	6.23659e-08	2.65659e-05	0.00630371	down	s1 vs s2
TRINITY_DN45273_c0_g1	7.30725	6.78499e-06	0.00094588	158.38	up	s1 vs s2
TRINITY_DN55724_c0_g1	7.28537	0.000875093	0.0302824	155.996	up	s1 vs s2
TRINITY_DN34508_c0_g1	7.27404	9.25476e-07	0.00021882	154.777	up	s1 vs s2
TRINITY_DN59066_c0_g1	7.27394	0.00101894	0.0335298	154.765	up	s1 vs s2
TRINITY_DN13732_c0_g1	7.25804	1.09446e-05	0.0013648	153.069	up	s1 vs s2
TRINITY_DN58182_c0_g1	7.25162	0.0013014	0.0393981	152.389	up	s1 vs s2
TRINITY_DN42380_c0_g1	7.24382	0.00123712	0.0380508	151.568	up	s1 vs s2
TRINITY_DN45192_c0_g1	7.23896	0.00145937	0.0425	151.058	up	s1 vs s2
TRINITY_DN51869_c0_g1	7.22872	1.46137e-05	0.00165596	149.989	up	s1 vs s2
TRINITY_DN40596_c0_g1	7.22209	0.00123366	0.0380031	149.302	up	s1 vs s2
TRINITY_DN60720_c0_g1	7.21798	0.000856873	0.0298685	148.877	up	s1 vs s2
TRINITY_DN26071_c0_g1	-7.20913	9.71145e-07	0.000228611	0.00675829	down	s1 vs s2
TRINITY_DN55103_c0_g1	7.20819	0.00148036	0.0429714	147.87	up	s1 vs s2
TRINITY_DN47594_c0_g1	7.20778	0.00167525	0.0465392	147.829	up	s1 vs s2
TRINITY_DN43315_c0_g1	7.20735	1.8487e-06	0.000357597	147.785	up	s1 vs s2
TRINITY_DN63423_c0_g1	7.1831	4.162e-07	0.000118821	145.321	up	s1 vs s2
TRINITY_DN45559_c0_g1	7.17926	0.0015528	0.0442837	144.935	up	s1 vs s2
TRINITY_DN19580_c0_g1	7.17444	9.52685e-06	0.00122008	144.451	up	s1 vs s2
TRINITY_DN67247_c0_g1	7.17161	7.84652e-06	0.00104665	144.168	up	s1 vs s2
TRINITY_DN65882_c0_g1	7.15087	6.91511e-05	0.00494864	142.111	up	s1 vs s2
TRINITY_DN63507_c0_g1	7.1388	0.00149139	0.0431515	140.926	up	s1 vs s2
TRINITY_DN55936_c0_g1	-7.13077	1.46687e-06	0.000307539	0.00713551	down	s1 vs s2
TRINITY_DN42070_c0_g1	7.12839	3.88939e-06	0.000606835	139.913	up	s1 vs s2
TRINITY_DN18937_c0_g1	7.12819	0.00135347	0.0404925	139.894	up	s1 vs s2
TRINITY_DN68954_c0_g1	7.12422	2.58712e-06	0.000459504	139.509	up	s1 vs s2
TRINITY_DN42021_c0_g1	7.11238	8.56717e-07	0.00020602	138.369	up	s1 vs s2
TRINITY_DN53917_c0_g1	7.11177	2.55346e-05	0.00242535	138.311	up	s1 vs s2
TRINITY_DN69401_c0_g1	-7.09507	1.67644e-06	0.000330801	0.00731426	down	s1 vs s2
TRINITY_DN17537_c0_g2	7.08862	4.15666e-05	0.00348044	136.109	up	s1 vs s2
TRINITY_DN70559_c0_g1	7.08452	3.02448e-06	0.000508872	135.723	up	s1 vs s2
TRINITY_DN49475_c0_g1	7.08041	0.00132121	0.0399054	135.337	up	s1 vs s2
TRINITY_DN27031_c0_g1	-7.07374	2.11311e-06	0.000397947	0.00742322	down	s1 vs s2
TRINITY_DN34427_c0_g1	-7.07198	2.01503e-06	0.000382158	0.00743227	down	s1 vs s2
TRINITY_DN49352_c0_g1	7.06663	5.26879e-07	0.000142938	134.051	up	s1 vs s2
TRINITY_DN46614_c0_g1	7.06062	1.02514e-06	0.000239223	133.493	up	s1 vs s2
TRINITY_DN24218_c0_g1	-7.05842	2.75768e-05	0.00256517	0.00750247	down	s1 vs s2
TRINITY_DN37743_c0_g1	-7.05008	1.14033e-06	0.000258163	0.00754596	down	s1 vs s2
TRINITY_DN40090_c0_g1	7.0465	2.65162e-06	0.000462642	132.193	up	s1 vs s2
TRINITY_DN48334_c0_g1	7.04529	1.09868e-05	0.00136501	132.082	up	s1 vs s2
TRINITY_DN43945_c0_g1	-7.03751	2.00248e-06	0.000381125	0.00761198	down	s1 vs s2
TRINITY_DN35905_c0_g1	7.03727	2.91159e-05	0.00267129	131.349	up	s1 vs s2
TRINITY_DN39530_c0_g1	-7.03206	5.30477e-07	0.000142938	0.00764082	down	s1 vs s2
TRINITY_DN38738_c0_g1	7.02295	5.60849e-07	0.000149019	130.053	up	s1 vs s2
TRINITY_DN52504_c0_g1	7.01372	3.7929e-06	0.000600509	129.223	up	s1 vs s2
TRINITY_DN56848_c0_g1	-7.01057	1.09608e-06	0.000251406	0.00775546	down	s1 vs s2
TRINITY_DN54566_c0_g1	-7.00775	6.52548e-07	0.000165205	0.00777064	down	s1 vs s2
TRINITY_DN33166_c0_g1	7.00631	0.00175299	0.0477839	128.561	up	s1 vs s2
TRINITY_DN31116_c0_g1	-7.00555	3.63169e-06	0.00058185	0.00778248	down	s1 vs s2
TRINITY_DN64664_c0_g1	7.00021	7.69662e-06	0.00103273	128.018	up	s1 vs s2
TRINITY_DN38127_c0_g1	-6.99984	2.92779e-07	8.97945e-05	0.00781337	down	s1 vs s2
TRINITY_DN29880_c0_g1	6.99863	1.08996e-05	0.0013638	127.879	up	s1 vs s2
TRINITY_DN39345_c0_g1	6.98621	6.89647e-05	0.00494189	126.782	up	s1 vs s2
TRINITY_DN59206_c0_g1	6.97903	4.23324e-06	0.000645473	126.153	up	s1 vs s2
TRINITY_DN68064_c0_g1	-6.97612	1.39232e-05	0.00160018	0.00794291	down	s1 vs s2
TRINITY_DN59095_c0_g1	-6.97448	1.6205e-06	0.00032609	0.00795191	down	s1 vs s2
TRINITY_DN55564_c0_g1	6.97308	1.39225e-05	0.00160018	125.634	up	s1 vs s2
TRINITY_DN26484_c0_g1	-6.97282	3.37389e-05	0.00297835	0.00796107	down	s1 vs s2
TRINITY_DN55928_c0_g1	6.97204	6.04981e-06	0.000858719	125.544	up	s1 vs s2
TRINITY_DN41680_c0_g1	-6.9578	1.44984e-06	0.00030516	0.00804438	down	s1 vs s2
TRINITY_DN37631_c0_g1	-6.95763	3.91051e-07	0.000114691	0.00804537	down	s1 vs s2
TRINITY_DN50633_c0_g1	6.94241	9.22511e-06	0.00119308	122.991	up	s1 vs s2
TRINITY_DN44993_c0_g1	6.93078	9.14141e-06	0.00118512	122.004	up	s1 vs s2
TRINITY_DN66605_c0_g1	6.90048	2.55766e-05	0.00242535	119.468	up	s1 vs s2
TRINITY_DN54876_c0_g1	-6.89349	5.32337e-05	0.00405271	0.00841111	down	s1 vs s2
TRINITY_DN30019_c0_g1	-6.88844	2.21698e-05	0.0022076	0.00844062	down	s1 vs s2
TRINITY_DN66148_c0_g1	6.87874	5.2127e-05	0.00402216	117.681	up	s1 vs s2
TRINITY_DN16179_c0_g1	-6.87843	2.71425e-05	0.00252915	0.00849934	down	s1 vs s2
TRINITY_DN49441_c0_g1	-6.87759	5.98735e-07	0.000156758	0.00850429	down	s1 vs s2
TRINITY_DN41946_c0_g1	-6.87684	2.57744e-06	0.000459504	0.00850872	down	s1 vs s2
TRINITY_DN56142_c0_g1	-6.87658	6.23046e-07	0.000160425	0.00851027	down	s1 vs s2
TRINITY_DN60088_c0_g1	-6.87312	6.16546e-06	0.000870822	0.0085307	down	s1 vs s2
TRINITY_DN13626_c0_g1	-6.87208	7.70276e-07	0.000188778	0.00853682	down	s1 vs s2
TRINITY_DN48957_c0_g1	-6.87093	2.52111e-06	0.000457138	0.00854366	down	s1 vs s2
TRINITY_DN55490_c0_g1	6.8667	7.38541e-06	0.0010072	116.703	up	s1 vs s2
TRINITY_DN52853_c0_g1	-6.86656	4.08978e-05	0.00343516	0.00856957	down	s1 vs s2
TRINITY_DN38216_c0_g1	6.86557	2.29288e-06	0.000425825	116.612	up	s1 vs s2
TRINITY_DN65445_c0_g1	6.86522	3.52543e-05	0.00308171	116.583	up	s1 vs s2
TRINITY_DN52490_c0_g1	6.86372	3.21926e-05	0.00287494	116.463	up	s1 vs s2
TRINITY_DN64378_c0_g1	6.86196	2.63389e-05	0.00246517	116.32	up	s1 vs s2
TRINITY_DN45010_c0_g1	-6.86103	9.01443e-07	0.000214081	0.00860247	down	s1 vs s2
TRINITY_DN54926_c0_g1	-6.85157	1.04339e-05	0.00131458	0.00865908	down	s1 vs s2
TRINITY_DN44223_c0_g1	-6.84772	1.00581e-05	0.0012732	0.0086822	down	s1 vs s2
TRINITY_DN71379_c0_g1	-6.84079	5.02974e-06	0.000739606	0.00872405	down	s1 vs s2
TRINITY_DN29620_c0_g1	-6.84038	6.87082e-05	0.00493669	0.00872649	down	s1 vs s2
TRINITY_DN18642_c0_g1	6.83818	3.91345e-06	0.000608819	114.419	up	s1 vs s2
TRINITY_DN50683_c0_g1	6.83025	5.22753e-05	0.00402542	113.792	up	s1 vs s2
TRINITY_DN44153_c0_g1	-6.8161	1.66492e-06	0.000330772	0.00887458	down	s1 vs s2
TRINITY_DN68502_c0_g1	-6.81598	1.15991e-06	0.000260481	0.00887535	down	s1 vs s2
TRINITY_DN59889_c0_g1	-6.81535	1.1306e-05	0.00139498	0.00887926	down	s1 vs s2
TRINITY_DN58098_c0_g1	-6.80587	2.57225e-06	0.000459504	0.00893777	down	s1 vs s2
TRINITY_DN25449_c0_g1	6.80194	5.95654e-05	0.00444644	111.581	up	s1 vs s2
TRINITY_DN8352_c1_g1	-6.7716	1.43611e-06	0.00030516	0.00915261	down	s1 vs s2
TRINITY_DN53246_c0_g1	-6.76799	1.44742e-06	0.00030516	0.00917553	down	s1 vs s2
TRINITY_DN64563_c0_g1	6.76638	2.12448e-05	0.00215492	108.864	up	s1 vs s2
TRINITY_DN36685_c0_g1	-6.76561	3.95136e-05	0.00337166	0.00919071	down	s1 vs s2
TRINITY_DN23812_c0_g1	6.76414	4.94415e-05	0.00390238	108.695	up	s1 vs s2
TRINITY_DN55396_c0_g1	-6.76092	7.87552e-06	0.00104665	0.00922064	down	s1 vs s2
TRINITY_DN54337_c0_g1	-6.75909	2.2012e-06	0.000410807	0.00923233	down	s1 vs s2
TRINITY_DN45246_c0_g1	-6.74765	1.15465e-05	0.00141814	0.00930581	down	s1 vs s2
TRINITY_DN70069_c0_g1	6.74121	1.69039e-05	0.00182916	106.981	up	s1 vs s2
TRINITY_DN66362_c0_g1	-6.7384	4.20055e-05	0.00350625	0.00936569	down	s1 vs s2
TRINITY_DN56043_c0_g1	6.73627	1.40211e-05	0.00160457	106.616	up	s1 vs s2
TRINITY_DN45731_c0_g1	-6.73565	2.1861e-05	0.00219197	0.00938353	down	s1 vs s2
TRINITY_DN36363_c0_g1	-6.73345	1.38686e-05	0.00160018	0.00939785	down	s1 vs s2
TRINITY_DN70497_c0_g1	6.73116	2.51119e-05	0.00240251	106.238	up	s1 vs s2
TRINITY_DN35643_c0_g1	-6.72568	3.69428e-05	0.00318265	0.00944864	down	s1 vs s2
TRINITY_DN51998_c0_g1	-6.70764	3.54745e-05	0.00309089	0.00956754	down	s1 vs s2
TRINITY_DN49742_c0_g1	6.70731	9.54747e-06	0.00122008	104.496	up	s1 vs s2
TRINITY_DN65969_c0_g1	6.7062	4.46024e-05	0.00364361	104.416	up	s1 vs s2
TRINITY_DN55867_c0_g1	6.69891	3.63082e-05	0.00313806	103.89	up	s1 vs s2
TRINITY_DN545_c7_g1	-6.69699	3.45051e-05	0.00303103	0.00963841	down	s1 vs s2
TRINITY_DN58775_c0_g1	-6.69541	1.45854e-05	0.00165596	0.00964895	down	s1 vs s2
TRINITY_DN67690_c0_g1	6.68695	2.2385e-05	0.0022167	103.032	up	s1 vs s2
TRINITY_DN12311_c1_g1	6.68298	1.09597e-05	0.0013648	102.749	up	s1 vs s2
TRINITY_DN8217_c1_g1	-6.67613	1.93521e-05	0.00202075	0.00977878	down	s1 vs s2
TRINITY_DN66434_c0_g1	-6.67578	8.77938e-05	0.00590485	0.00978114	down	s1 vs s2
TRINITY_DN44971_c0_g1	6.66966	5.11728e-05	0.00400052	101.804	up	s1 vs s2
TRINITY_DN35756_c0_g1	-6.66811	7.39372e-06	0.0010072	0.00983328	down	s1 vs s2
TRINITY_DN48776_c0_g1	6.66756	1.72172e-05	0.00185187	101.657	up	s1 vs s2
TRINITY_DN66253_c0_g1	-6.65443	2.03998e-05	0.00209411	0.00992696	down	s1 vs s2
TRINITY_DN61893_c0_g1	6.65389	4.90823e-05	0.00388546	100.698	up	s1 vs s2
TRINITY_DN62140_c0_g1	6.65333	4.84312e-05	0.00385668	100.659	up	s1 vs s2
TRINITY_DN52254_c0_g1	-6.65045	5.05358e-05	0.00397124	0.00995438	down	s1 vs s2
TRINITY_DN56416_c0_g1	-6.64836	4.50656e-06	0.000675311	0.00996886	down	s1 vs s2
TRINITY_DN60313_c0_g1	6.6439	0.000114934	0.00718967	100.003	up	s1 vs s2
TRINITY_DN54275_c0_g1	-6.6436	8.10586e-05	0.00557052	0.0100018	down	s1 vs s2
TRINITY_DN61702_c0_g1	-6.64119	9.51775e-05	0.00624494	0.0100185	down	s1 vs s2
TRINITY_DN13145_c0_g1	6.64023	4.64677e-05	0.00373915	99.749	up	s1 vs s2
TRINITY_DN39451_c0_g1	-6.63943	2.77754e-06	0.000476281	0.0100307	down	s1 vs s2
TRINITY_DN29970_c0_g1	-6.6385	3.32258e-06	0.000540392	0.0100372	down	s1 vs s2
TRINITY_DN58240_c0_g1	-6.63511	2.55379e-05	0.00242535	0.0100608	down	s1 vs s2
TRINITY_DN51769_c0_g1	6.6284	0.00017787	0.00997561	98.9345	up	s1 vs s2
TRINITY_DN45406_c0_g1	-6.6274	0.000104404	0.00667888	0.0101147	down	s1 vs s2
TRINITY_DN21975_c0_g1	-6.62547	2.43123e-05	0.00234271	0.0101283	down	s1 vs s2
TRINITY_DN2852_c1_g1	-6.62492	2.18903e-05	0.00219197	0.0101321	down	s1 vs s2
TRINITY_DN71002_c0_g1	-6.62161	1.23308e-05	0.00149394	0.0101554	down	s1 vs s2
TRINITY_DN65920_c0_g1	-6.61356	4.01173e-06	0.000618729	0.0102122	down	s1 vs s2
TRINITY_DN53331_c0_g1	-6.61227	4.07885e-05	0.00343136	0.0102213	down	s1 vs s2
TRINITY_DN71499_c0_g1	-6.60597	6.38501e-05	0.00466889	0.0102661	down	s1 vs s2
TRINITY_DN37563_c0_g1	6.60388	8.57762e-05	0.00580552	97.2673	up	s1 vs s2
TRINITY_DN60833_c0_g1	6.60132	7.86568e-05	0.00546072	97.0944	up	s1 vs s2
TRINITY_DN58434_c0_g1	-6.589	6.51392e-05	0.0047502	0.0103876	down	s1 vs s2
TRINITY_DN44326_c0_g1	6.58116	4.88917e-05	0.00388183	95.7476	up	s1 vs s2
TRINITY_DN65831_c0_g1	6.58115	7.95224e-05	0.00548434	95.7468	up	s1 vs s2
TRINITY_DN43146_c0_g1	-6.5719	7.48312e-05	0.00527079	0.0105114	down	s1 vs s2
TRINITY_DN68354_c0_g1	-6.57149	5.1449e-05	0.00400779	0.0105144	down	s1 vs s2
TRINITY_DN71239_c0_g1	6.57107	8.94297e-05	0.00598488	95.0802	up	s1 vs s2
TRINITY_DN63473_c0_g1	6.56911	3.49467e-05	0.00306481	94.9506	up	s1 vs s2
TRINITY_DN53608_c0_g1	6.55388	9.21559e-05	0.00610641	93.9541	up	s1 vs s2
TRINITY_DN31530_c0_g1	6.53952	3.21256e-05	0.00287494	93.0231	up	s1 vs s2
TRINITY_DN7290_c3_g1	-6.53831	3.40172e-05	0.00299307	0.010759	down	s1 vs s2
TRINITY_DN41059_c0_g1	6.53613	0.00010319	0.00664081	92.8047	up	s1 vs s2
TRINITY_DN44458_c0_g1	6.52482	5.31362e-05	0.00405271	92.0803	up	s1 vs s2
TRINITY_DN46109_c0_g1	6.51698	0.000359202	0.0165334	91.5815	up	s1 vs s2
TRINITY_DN42742_c0_g1	-6.51037	1.74883e-05	0.00186978	0.0109694	down	s1 vs s2
TRINITY_DN30718_c0_g1	-6.50978	1.59344e-05	0.00174894	0.0109739	down	s1 vs s2
TRINITY_DN65647_c0_g1	-6.5084	1.00292e-05	0.00127254	0.0109844	down	s1 vs s2
TRINITY_DN62824_c0_g1	-6.49743	2.03669e-05	0.00209411	0.0110683	down	s1 vs s2
TRINITY_DN67839_c0_g1	-6.48865	7.62915e-05	0.00535958	0.0111358	down	s1 vs s2
TRINITY_DN67908_c0_g1	-6.48785	5.17199e-05	0.00401143	0.011142	down	s1 vs s2
TRINITY_DN53547_c0_g1	-6.4867	8.75082e-05	0.00589302	0.0111509	down	s1 vs s2
TRINITY_DN61490_c0_g1	-6.48651	1.46244e-05	0.00165596	0.0111523	down	s1 vs s2
TRINITY_DN66238_c0_g1	-6.48471	7.02899e-05	0.00499909	0.0111663	down	s1 vs s2
TRINITY_DN52150_c0_g1	-6.48449	1.32053e-05	0.0015577	0.011168	down	s1 vs s2
TRINITY_DN13382_c0_g1	-6.48097	1.65143e-05	0.00179424	0.0111952	down	s1 vs s2
TRINITY_DN55229_c0_g1	6.47538	5.74202e-05	0.00430427	88.9783	up	s1 vs s2
TRINITY_DN36364_c0_g1	-6.47163	3.39328e-05	0.00299054	0.0112679	down	s1 vs s2
TRINITY_DN59204_c0_g1	6.46439	0.00078709	0.0280882	88.3028	up	s1 vs s2
TRINITY_DN57479_c0_g1	6.45585	0.000287035	0.0140563	87.7819	up	s1 vs s2
TRINITY_DN65550_c0_g1	6.44596	0.000365269	0.0167239	87.1824	up	s1 vs s2
TRINITY_DN38302_c0_g1	-6.43981	2.34625e-05	0.0022896	0.0115192	down	s1 vs s2
TRINITY_DN65222_c0_g1	-6.43655	0.000118634	0.00735255	0.0115453	down	s1 vs s2
TRINITY_DN46715_c0_g1	-6.43557	4.36908e-05	0.00359739	0.0115531	down	s1 vs s2
TRINITY_DN60887_c0_g1	-6.43361	0.000209308	0.0112354	0.0115689	down	s1 vs s2
TRINITY_DN60439_c0_g1	-6.43155	0.000148558	0.00862925	0.0115854	down	s1 vs s2
TRINITY_DN32407_c0_g1	6.4309	0.00134934	0.0404366	86.277	up	s1 vs s2
TRINITY_DN27588_c0_g1	-6.42992	0.000141287	0.00831489	0.0115985	down	s1 vs s2
TRINITY_DN46220_c0_g1	6.42666	0.000135822	0.0080551	86.0237	up	s1 vs s2
TRINITY_DN70329_c0_g1	-6.41868	2.32379e-05	0.00227181	0.0116892	down	s1 vs s2
TRINITY_DN26141_c0_g2	-6.41658	0.000157576	0.00906476	0.0117062	down	s1 vs s2
TRINITY_DN15663_c0_g1	-6.41339	0.00035085	0.0163179	0.0117322	down	s1 vs s2
TRINITY_DN50837_c0_g1	6.41155	9.97691e-05	0.00647117	85.127	up	s1 vs s2
TRINITY_DN39298_c0_g1	-6.4003	0.000334851	0.0157512	0.0118391	down	s1 vs s2
TRINITY_DN44677_c0_g1	-6.39918	2.86796e-05	0.00264483	0.0118483	down	s1 vs s2
TRINITY_DN62669_c0_g1	6.3979	0.000129886	0.00782926	84.3259	up	s1 vs s2
TRINITY_DN58381_c0_g1	-6.39068	0.000234326	0.0121308	0.0119183	down	s1 vs s2
TRINITY_DN63509_c0_g1	-6.38977	0.00017616	0.00991076	0.0119258	down	s1 vs s2
TRINITY_DN54628_c0_g1	-6.38208	5.61798e-05	0.0042295	0.0119896	down	s1 vs s2
TRINITY_DN53854_c0_g1	-6.38108	0.000226312	0.0119201	0.0119978	down	s1 vs s2
TRINITY_DN33762_c0_g1	-6.38093	0.000112408	0.00707287	0.0119991	down	s1 vs s2
TRINITY_DN45380_c0_g1	-6.37346	2.20248e-05	0.00220133	0.0120614	down	s1 vs s2
TRINITY_DN54736_c0_g1	-6.37067	3.13397e-05	0.00281753	0.0120848	down	s1 vs s2
TRINITY_DN68839_c0_g1	-6.35114	3.83092e-05	0.00328241	0.0122494	down	s1 vs s2
TRINITY_DN64548_c0_g1	-6.34136	0.000233777	0.012123	0.0123328	down	s1 vs s2
TRINITY_DN58251_c0_g1	6.34045	0.000202605	0.0109952	81.0336	up	s1 vs s2
TRINITY_DN8792_c6_g1	-6.3398	3.97046e-05	0.00337784	0.0123461	down	s1 vs s2
TRINITY_DN43609_c0_g1	-6.32624	0.000618284	0.0238566	0.0124627	down	s1 vs s2
TRINITY_DN61205_c0_g1	-6.32021	7.92441e-05	0.00548092	0.0125149	down	s1 vs s2
TRINITY_DN37039_c0_g1	6.3157	0.000768541	0.0275605	79.6552	up	s1 vs s2
TRINITY_DN62147_c0_g1	-6.30914	0.000302503	0.0145614	0.0126113	down	s1 vs s2
TRINITY_DN52728_c0_g1	-6.29385	0.00036811	0.0168146	0.0127457	down	s1 vs s2
TRINITY_DN44672_c0_g1	-6.29339	7.8696e-05	0.00546072	0.0127497	down	s1 vs s2
TRINITY_DN52934_c0_g1	-6.28745	9.31679e-05	0.00614763	0.0128024	down	s1 vs s2
TRINITY_DN32424_c0_g1	-6.28624	6.63106e-05	0.00481599	0.0128131	down	s1 vs s2
TRINITY_DN57090_c0_g1	-6.28312	0.00015309	0.00883512	0.0128408	down	s1 vs s2
TRINITY_DN17674_c0_g1	6.27379	0.00106044	0.0344318	77.3745	up	s1 vs s2
TRINITY_DN57635_c0_g1	-6.27114	0.00116125	0.0365553	0.0129479	down	s1 vs s2
TRINITY_DN35360_c0_g1	-6.26701	0.0003014	0.0145531	0.012985	down	s1 vs s2
TRINITY_DN39167_c0_g1	-6.26296	0.000213502	0.0113907	0.0130215	down	s1 vs s2
TRINITY_DN66982_c0_g1	-6.26196	0.000174825	0.00987705	0.0130305	down	s1 vs s2
TRINITY_DN43455_c0_g1	6.25437	0.00154143	0.0439828	76.3401	up	s1 vs s2
TRINITY_DN25132_c0_g1	-6.25307	0.000211527	0.0113297	0.0131111	down	s1 vs s2
TRINITY_DN60121_c0_g1	6.25146	0.00171117	0.0470941	76.1864	up	s1 vs s2
TRINITY_DN35837_c0_g1	-6.23814	0.000431343	0.0188834	0.0132475	down	s1 vs s2
TRINITY_DN47732_c0_g1	6.23787	0.000651428	0.024717	75.4718	up	s1 vs s2
TRINITY_DN64076_c0_g1	-6.23667	0.000952434	0.0321706	0.013261	down	s1 vs s2
TRINITY_DN32341_c0_g1	-6.22733	0.000291648	0.0141823	0.0133471	down	s1 vs s2
TRINITY_DN40622_c0_g1	6.22678	0.000516093	0.0213871	74.8943	up	s1 vs s2
TRINITY_DN45533_c0_g1	-6.22643	0.000504618	0.0210934	0.0133554	down	s1 vs s2
TRINITY_DN61756_c0_g1	-6.22582	0.000857502	0.0298685	0.0133611	down	s1 vs s2
TRINITY_DN47297_c0_g1	-6.22219	0.000432553	0.0189209	0.0133947	down	s1 vs s2
TRINITY_DN56569_c0_g1	-6.21265	0.000533109	0.0218442	0.0134836	down	s1 vs s2
TRINITY_DN68027_c0_g1	-6.21226	0.000231315	0.012077	0.0134872	down	s1 vs s2
TRINITY_DN48315_c0_g1	6.19958	0.000453604	0.019615	73.4954	up	s1 vs s2
TRINITY_DN50749_c0_g1	6.19958	0.000453604	0.019615	73.4954	up	s1 vs s2
TRINITY_DN14215_c0_g1	6.19689	0.000465415	0.0199519	73.3583	up	s1 vs s2
TRINITY_DN60760_c0_g1	6.19689	0.000465415	0.0199519	73.3583	up	s1 vs s2
TRINITY_DN41896_c0_g1	-6.1955	0.000509584	0.0212183	0.0136448	down	s1 vs s2
TRINITY_DN67407_c0_g1	-6.19299	0.00021514	0.0114553	0.0136686	down	s1 vs s2
TRINITY_DN59390_c0_g1	-6.18334	0.000181526	0.0101488	0.0137603	down	s1 vs s2
TRINITY_DN34009_c0_g1	6.16938	0.00112742	0.0357419	71.9728	up	s1 vs s2
TRINITY_DN49184_c0_g1	-6.16486	0.000291721	0.0141823	0.0139377	down	s1 vs s2
TRINITY_DN48683_c0_g1	6.15977	0.000232132	0.0120867	71.495	up	s1 vs s2
TRINITY_DN6808_c1_g1	-6.15799	0.000113216	0.00711207	0.0140043	down	s1 vs s2
TRINITY_DN66772_c0_g1	6.13915	2.25758e-05	0.00222737	70.4803	up	s1 vs s2
TRINITY_DN38547_c0_g1	6.13713	0.000948643	0.0321375	70.3815	up	s1 vs s2
TRINITY_DN43984_c0_g1	-6.13057	0.000796544	0.0283389	0.014273	down	s1 vs s2
TRINITY_DN58280_c0_g1	-6.12392	0.000355743	0.0164883	0.0143389	down	s1 vs s2
TRINITY_DN383_c3_g2	-6.11979	0.00020296	0.0110033	0.01438	down	s1 vs s2
TRINITY_DN63912_c0_g1	-6.11894	0.00054841	0.0222138	0.0143885	down	s1 vs s2
TRINITY_DN68607_c0_g1	-6.11524	0.000193148	0.0106543	0.0144255	down	s1 vs s2
TRINITY_DN14618_c0_g1	-6.11326	0.000818581	0.0288476	0.0144452	down	s1 vs s2
TRINITY_DN42484_c0_g1	-6.10693	0.000390215	0.0176125	0.0145088	down	s1 vs s2
TRINITY_DN43681_c0_g1	-6.10531	0.000493694	0.0207336	0.0145251	down	s1 vs s2
TRINITY_DN45352_c0_g1	-6.10095	0.000758644	0.0272908	0.014569	down	s1 vs s2
TRINITY_DN42894_c0_g1	-6.0946	0.000516219	0.0213871	0.0146333	down	s1 vs s2
TRINITY_DN31695_c3_g1	-6.08917	0.00032624	0.0154273	0.0146885	down	s1 vs s2
TRINITY_DN57701_c0_g1	-6.08313	0.000569348	0.0227175	0.0147501	down	s1 vs s2
TRINITY_DN50751_c0_g1	-6.07749	0.000371097	0.0168936	0.0148079	down	s1 vs s2
TRINITY_DN6456_c0_g3	-6.07618	0.000453903	0.019615	0.0148213	down	s1 vs s2
TRINITY_DN71370_c0_g1	-6.07259	0.000871913	0.0302113	0.0148583	down	s1 vs s2
TRINITY_DN70318_c0_g1	-6.06443	0.000380083	0.017243	0.0149425	down	s1 vs s2
TRINITY_DN58293_c0_g1	-6.05363	0.000353775	0.016417	0.0150549	down	s1 vs s2
TRINITY_DN69184_c0_g1	-6.05352	0.00100969	0.0333284	0.015056	down	s1 vs s2
TRINITY_DN42719_c0_g1	6.04981	1.17971e-05	0.00144231	66.2481	up	s1 vs s2
TRINITY_DN68074_c0_g1	-6.04498	0.000416178	0.0184452	0.0151453	down	s1 vs s2
TRINITY_DN54352_c0_g1	-6.03133	0.000574773	0.0228344	0.0152894	down	s1 vs s2
TRINITY_DN69851_c0_g1	-6.02736	0.00048675	0.0205566	0.0153314	down	s1 vs s2
TRINITY_DN68180_c0_g1	-6.02637	0.00112039	0.0355819	0.015342	down	s1 vs s2
TRINITY_DN64159_c0_g1	-6.02547	0.000473133	0.02017	0.0153516	down	s1 vs s2
TRINITY_DN61126_c0_g1	-6.02362	0.000731289	0.0267187	0.0153713	down	s1 vs s2
TRINITY_DN63265_c0_g1	-6.02164	0.00122313	0.037772	0.0153924	down	s1 vs s2
TRINITY_DN16366_c0_g1	-6.01233	0.000330951	0.0156225	0.015492	down	s1 vs s2
TRINITY_DN25988_c0_g1	-6.01053	0.000591745	0.023263	0.0155114	down	s1 vs s2
TRINITY_DN26415_c0_g1	-6.00549	0.00153904	0.0439775	0.0155656	down	s1 vs s2
TRINITY_DN52476_c0_g1	-5.99364	0.00128448	0.0390818	0.015694	down	s1 vs s2
TRINITY_DN44599_c0_g1	-5.99025	0.000559625	0.0224295	0.0157309	down	s1 vs s2
TRINITY_DN52305_c0_g1	-5.98734	0.000764551	0.0274665	0.0157628	down	s1 vs s2
TRINITY_DN58597_c0_g1	-5.98686	0.000562988	0.022533	0.015768	down	s1 vs s2
TRINITY_DN64409_c0_g1	-5.97706	0.00135629	0.0405317	0.0158754	down	s1 vs s2
TRINITY_DN43841_c1_g1	-5.96155	0.00182714	0.0490331	0.0160471	down	s1 vs s2
TRINITY_DN32717_c0_g1	-5.95486	0.00128628	0.0390924	0.0161216	down	s1 vs s2
TRINITY_DN22925_c0_g1	-5.94756	0.000726074	0.0265824	0.0162034	down	s1 vs s2
TRINITY_DN13819_c0_g2	-5.94719	0.00108738	0.0348222	0.0162075	down	s1 vs s2
TRINITY_DN48381_c0_g1	-5.93505	0.00160367	0.0451822	0.0163445	down	s1 vs s2
TRINITY_DN51299_c0_g1	-5.92586	0.000803045	0.0284683	0.016449	down	s1 vs s2
TRINITY_DN70863_c0_g1	-5.91461	0.000739797	0.026865	0.0165778	down	s1 vs s2
TRINITY_DN49304_c0_g1	-5.89703	0.000768706	0.0275605	0.016781	down	s1 vs s2
TRINITY_DN69736_c0_g1	-5.87307	0.00142805	0.0419164	0.017062	down	s1 vs s2
TRINITY_DN56272_c0_g1	-5.86345	0.000939389	0.0318703	0.0171762	down	s1 vs s2
TRINITY_DN21357_c0_g1	-5.84166	0.00144606	0.0421931	0.0174375	down	s1 vs s2
TRINITY_DN71252_c0_g1	-5.84166	0.00144606	0.0421931	0.0174375	down	s1 vs s2
TRINITY_DN60306_c0_g1	-5.83624	0.00109915	0.0350944	0.0175031	down	s1 vs s2
TRINITY_DN64454_c0_g1	-5.83448	0.001293	0.0392745	0.0175245	down	s1 vs s2
TRINITY_DN58037_c0_g1	-5.82428	0.00141976	0.0418229	0.0176489	down	s1 vs s2
TRINITY_DN62016_c0_g1	-5.80093	0.00181948	0.0489254	0.0179369	down	s1 vs s2
TRINITY_DN68730_c0_g1	5.5558	0.00152531	0.0438257	47.0396	up	s1 vs s2
TRINITY_DN43336_c0_g1	-5.45982	1.95964e-05	0.00203221	0.0227211	down	s1 vs s2
TRINITY_DN33805_c0_g1	5.37527	0.000209335	0.0112354	41.5066	up	s1 vs s2
TRINITY_DN57287_c0_g1	5.35682	4.58834e-05	0.00370882	40.9793	up	s1 vs s2
TRINITY_DN35679_c0_g1	5.25376	0.00121911	0.0377131	38.1539	up	s1 vs s2
TRINITY_DN46125_c0_g1	5.1835	4.38704e-05	0.00360032	36.3404	up	s1 vs s2
TRINITY_DN30702_c0_g1	5.09903	1.09008e-05	0.0013638	34.2736	up	s1 vs s2
TRINITY_DN42672_c0_g1	5.03057	1.61429e-08	8.93218e-06	32.6854	up	s1 vs s2
TRINITY_DN57741_c0_g1	5.02534	9.75027e-08	3.81983e-05	32.567	up	s1 vs s2
TRINITY_DN47532_c0_g1	5.02007	3.07069e-09	2.28903e-06	32.4483	up	s1 vs s2
TRINITY_DN63093_c0_g1	5.00662	4.53567e-06	0.000676219	32.1472	up	s1 vs s2
TRINITY_DN56000_c0_g1	4.99625	7.10828e-07	0.000177449	31.9169	up	s1 vs s2
TRINITY_DN69512_c0_g1	4.99488	1.37926e-08	7.87529e-06	31.8866	up	s1 vs s2
TRINITY_DN59866_c0_g1	-4.9649	6.27071e-11	7.82702e-08	0.0320197	down	s1 vs s2
TRINITY_DN70232_c0_g1	4.94448	0.000114915	0.00718967	30.792	up	s1 vs s2
TRINITY_DN53648_c0_g1	4.93959	0.000143396	0.00839298	30.6878	up	s1 vs s2
TRINITY_DN54640_c0_g1	4.89143	1.01479e-06	0.000237842	29.6803	up	s1 vs s2
TRINITY_DN45692_c0_g1	-4.88917	0.000616455	0.0238032	0.0337454	down	s1 vs s2
TRINITY_DN35714_c0_g1	4.79901	0.000417731	0.018453	27.8386	up	s1 vs s2
TRINITY_DN29165_c0_g1	-4.77993	0.000426271	0.0187685	0.0363998	down	s1 vs s2
TRINITY_DN20502_c0_g1	4.75627	1.07813e-06	0.00024835	27.0259	up	s1 vs s2
TRINITY_DN31231_c0_g1	4.75559	3.28797e-06	0.000537351	27.0132	up	s1 vs s2
TRINITY_DN45608_c0_g1	4.75452	2.8801e-08	1.35597e-05	26.9931	up	s1 vs s2
TRINITY_DN70247_c0_g1	4.74211	5.14188e-05	0.00400779	26.7619	up	s1 vs s2
TRINITY_DN38490_c0_g1	-4.74108	0.000597876	0.0233061	0.0373932	down	s1 vs s2
TRINITY_DN68144_c0_g1	4.71504	0.00103293	0.0337926	26.2645	up	s1 vs s2
TRINITY_DN70148_c0_g1	4.68972	0.00142597	0.0419138	25.8075	up	s1 vs s2
TRINITY_DN61270_c0_g1	4.67286	7.32748e-05	0.00517475	25.5076	up	s1 vs s2
TRINITY_DN46353_c0_g1	4.65339	4.89833e-05	0.00388336	25.1657	up	s1 vs s2
TRINITY_DN47562_c0_g1	-4.65002	2.23534e-05	0.0022167	0.0398295	down	s1 vs s2
TRINITY_DN69576_c0_g1	4.64859	0.000494676	0.0207586	25.0822	up	s1 vs s2
TRINITY_DN60317_c0_g1	4.63619	0.00124176	0.0381548	24.8675	up	s1 vs s2
TRINITY_DN21236_c0_g1	4.63161	4.37677e-05	0.00359739	24.7887	up	s1 vs s2
TRINITY_DN67743_c0_g1	4.60332	0.000613533	0.0237408	24.3073	up	s1 vs s2
TRINITY_DN43919_c0_g1	4.60012	0.000183476	0.0102259	24.2534	up	s1 vs s2
TRINITY_DN23174_c0_g1	-4.57161	4.93847e-06	0.00072818	0.0420542	down	s1 vs s2
TRINITY_DN49959_c0_g1	4.56756	3.36918e-05	0.00297835	23.7123	up	s1 vs s2
TRINITY_DN3727_c1_g1	4.56288	3.29654e-05	0.00293248	23.6354	up	s1 vs s2
TRINITY_DN68549_c0_g1	-4.5592	3.26632e-06	0.000536117	0.0424174	down	s1 vs s2
TRINITY_DN59093_c0_g1	4.55794	0.000556162	0.0223824	23.5546	up	s1 vs s2
TRINITY_DN40190_c0_g1	4.54596	1.04725e-07	3.9864e-05	23.3599	up	s1 vs s2
TRINITY_DN44396_c0_g1	4.52514	2.40045e-05	0.00232139	23.0251	up	s1 vs s2
TRINITY_DN66818_c0_g1	-4.51973	3.93438e-07	0.000114764	0.043594	down	s1 vs s2
TRINITY_DN45589_c0_g1	4.50167	9.90106e-05	0.00644133	22.6537	up	s1 vs s2
TRINITY_DN50884_c0_g1	4.48132	0.0016393	0.045849	22.3363	up	s1 vs s2
TRINITY_DN70796_c0_g1	4.47779	0.000107401	0.00682988	22.2817	up	s1 vs s2
TRINITY_DN41404_c0_g1	4.46803	0.000262709	0.0132023	22.1315	up	s1 vs s2
TRINITY_DN53848_c0_g1	4.45855	0.00125792	0.0385139	21.9866	up	s1 vs s2
TRINITY_DN44444_c0_g1	-4.42879	0.000108127	0.00685978	0.0464303	down	s1 vs s2
TRINITY_DN39918_c0_g1	4.42713	5.17112e-05	0.00401143	21.5129	up	s1 vs s2
TRINITY_DN40255_c0_g1	4.42688	1.64638e-09	1.40261e-06	21.5091	up	s1 vs s2
TRINITY_DN18204_c0_g1	4.41909	0.000283062	0.0139637	21.3934	up	s1 vs s2
TRINITY_DN56895_c0_g1	4.41857	2.58185e-05	0.00243299	21.3856	up	s1 vs s2
TRINITY_DN51416_c0_g1	4.41592	0.000962348	0.0323832	21.3463	up	s1 vs s2
TRINITY_DN12649_c0_g1	4.39391	0.00140384	0.0415363	21.0231	up	s1 vs s2
TRINITY_DN5920_c3_g1	-4.3882	3.04636e-06	0.000509359	0.047755	down	s1 vs s2
TRINITY_DN2715_c2_g1	4.37062	0.000799406	0.0283768	20.6865	up	s1 vs s2
TRINITY_DN67990_c0_g1	-4.3676	0.00106253	0.0344372	0.0484419	down	s1 vs s2
TRINITY_DN65206_c0_g1	-4.36344	0.000894722	0.030783	0.0485817	down	s1 vs s2
TRINITY_DN65828_c0_g1	-4.36235	0.00176593	0.0479175	0.0486184	down	s1 vs s2
TRINITY_DN51002_c0_g1	-4.355	0.00173212	0.0473834	0.0488669	down	s1 vs s2
TRINITY_DN49827_c0_g1	4.35286	2.08897e-10	2.22848e-07	20.4334	up	s1 vs s2
TRINITY_DN58076_c0_g1	4.35122	0.000629658	0.024122	20.4103	up	s1 vs s2
TRINITY_DN49142_c0_g1	-4.34655	0.000504517	0.0210934	0.049154	down	s1 vs s2
TRINITY_DN71367_c0_g1	4.34643	0.000310414	0.0148622	20.3425	up	s1 vs s2
TRINITY_DN70552_c0_g1	4.34607	6.14304e-05	0.00452759	20.3375	up	s1 vs s2
TRINITY_DN62571_c0_g1	4.34524	1.69268e-09	1.41952e-06	20.3258	up	s1 vs s2
TRINITY_DN49405_c0_g1	4.33531	0.000119627	0.00737155	20.1864	up	s1 vs s2
TRINITY_DN14828_c0_g1	4.32879	6.97119e-06	0.000966816	20.0953	up	s1 vs s2
TRINITY_DN64251_c0_g1	4.32277	0.000738923	0.0268615	20.0116	up	s1 vs s2
TRINITY_DN27891_c0_g1	4.3076	5.65193e-08	2.4268e-05	19.8024	up	s1 vs s2
TRINITY_DN56023_c0_g1	4.30264	0.00104413	0.0340464	19.7344	up	s1 vs s2
TRINITY_DN61198_c0_g1	4.30002	3.99388e-05	0.00339176	19.6986	up	s1 vs s2
TRINITY_DN48951_c0_g1	-4.29494	9.32908e-06	0.00120363	0.050944	down	s1 vs s2
TRINITY_DN59281_c0_g1	4.2946	6.0326e-10	5.48783e-07	19.6248	up	s1 vs s2
TRINITY_DN54507_c0_g1	4.27065	1.64132e-05	0.0017905	19.3017	up	s1 vs s2
TRINITY_DN71128_c0_g1	4.25416	0.000736907	0.0268326	19.0823	up	s1 vs s2
TRINITY_DN161_c2_g1	4.24523	0.00011677	0.00727653	18.9645	up	s1 vs s2
TRINITY_DN9351_c0_g1	4.23719	0.000957907	0.0322742	18.8591	up	s1 vs s2
TRINITY_DN31598_c0_g1	-4.22256	0.000241468	0.0124139	0.0535653	down	s1 vs s2
TRINITY_DN24106_c0_g1	4.21124	0.000976612	0.0326852	18.5229	up	s1 vs s2
TRINITY_DN26357_c0_g2	-4.20018	0.00024427	0.01251	0.0544026	down	s1 vs s2
TRINITY_DN62438_c0_g1	4.19753	0.000481622	0.0204104	18.3477	up	s1 vs s2
TRINITY_DN60972_c0_g1	4.19291	0.000216151	0.0114891	18.289	up	s1 vs s2
TRINITY_DN58710_c0_g1	4.18032	5.26212e-11	6.72449e-08	18.1302	up	s1 vs s2
TRINITY_DN61871_c0_g1	4.17395	1.63553e-06	0.000327545	18.0503	up	s1 vs s2
TRINITY_DN50704_c0_g1	-4.16988	0.000232391	0.0120867	0.0555572	down	s1 vs s2
TRINITY_DN33278_c0_g1	-4.15635	0.000370239	0.0168688	0.0560807	down	s1 vs s2
TRINITY_DN53778_c0_g1	-4.14883	0.000181321	0.0101479	0.0563738	down	s1 vs s2
TRINITY_DN21247_c0_g1	-4.14735	8.52155e-05	0.00577486	0.0564315	down	s1 vs s2
TRINITY_DN48203_c0_g1	-4.14551	0.0012991	0.0393707	0.0565036	down	s1 vs s2
TRINITY_DN51066_c0_g1	4.12271	0.0010394	0.0339749	17.4204	up	s1 vs s2
TRINITY_DN37012_c0_g1	4.11342	9.2837e-05	0.00613639	17.3086	up	s1 vs s2
TRINITY_DN61329_c0_g1	-4.11004	0.00163149	0.045726	0.0579101	down	s1 vs s2
TRINITY_DN43096_c0_g1	-4.10845	0.000860979	0.0299485	0.0579741	down	s1 vs s2
TRINITY_DN69386_c0_g1	-4.10744	0.00104581	0.0340706	0.0580145	down	s1 vs s2
TRINITY_DN50668_c0_g1	4.09907	2.29605e-05	0.00225648	17.1374	up	s1 vs s2
TRINITY_DN37721_c0_g1	-4.09066	0.000637134	0.0243466	0.0586934	down	s1 vs s2
TRINITY_DN36340_c0_g1	-4.08722	0.000860515	0.0299485	0.0588334	down	s1 vs s2
TRINITY_DN40270_c0_g1	-4.07975	0.00140528	0.0415561	0.059139	down	s1 vs s2
TRINITY_DN42579_c0_g1	4.06931	0.00145294	0.0423355	16.7874	up	s1 vs s2
TRINITY_DN44114_c0_g1	4.06772	0.000270698	0.0135153	16.769	up	s1 vs s2
TRINITY_DN51564_c0_g1	4.06593	7.17956e-06	0.000983014	16.7481	up	s1 vs s2
TRINITY_DN59677_c0_g1	-4.06327	0.000447329	0.0194405	0.0598183	down	s1 vs s2
TRINITY_DN8602_c1_g1	-4.05345	0.000513341	0.0213569	0.060227	down	s1 vs s2
TRINITY_DN35588_c0_g1	4.04777	4.27093e-06	0.000649375	16.5386	up	s1 vs s2
TRINITY_DN34185_c0_g1	-4.04351	0.000632357	0.0242082	0.0606433	down	s1 vs s2
TRINITY_DN8341_c0_g1	-4.03539	0.00062246	0.0239489	0.0609856	down	s1 vs s2
TRINITY_DN16167_c0_g1	-4.03521	0.000117953	0.0073273	0.0609931	down	s1 vs s2
TRINITY_DN43976_c0_g1	4.025	0.000926784	0.0316025	16.2797	up	s1 vs s2
TRINITY_DN54663_c0_g1	4.0223	2.53854e-05	0.00242004	16.2492	up	s1 vs s2
TRINITY_DN9875_c0_g1	-4.01222	4.04984e-05	0.00343066	0.0619728	down	s1 vs s2
TRINITY_DN10874_c0_g1	-4.0091	3.39931e-07	0.000102499	0.062107	down	s1 vs s2
TRINITY_DN42338_c0_g1	3.99637	0.00111535	0.0355058	15.9598	up	s1 vs s2
TRINITY_DN38688_c0_g1	-3.99142	0.000564319	0.0225694	0.0628727	down	s1 vs s2
TRINITY_DN38403_c0_g1	-3.9897	0.000864372	0.0300275	0.0629479	down	s1 vs s2
TRINITY_DN921_c1_g1	-3.97936	0.000276186	0.0137079	0.0634006	down	s1 vs s2
TRINITY_DN35026_c0_g1	3.97722	1.7611e-05	0.00187543	15.7493	up	s1 vs s2
TRINITY_DN54685_c0_g1	3.97257	3.85533e-06	0.000606448	15.6987	up	s1 vs s2
TRINITY_DN35503_c0_g1	3.97096	0.00168758	0.0467608	15.6812	up	s1 vs s2
TRINITY_DN30684_c0_g1	3.93119	7.84638e-05	0.00546072	15.2547	up	s1 vs s2
TRINITY_DN37212_c0_g1	-3.92447	0.000880153	0.0303791	0.0658592	down	s1 vs s2
TRINITY_DN69895_c0_g1	3.91265	0.000835309	0.0293024	15.06	up	s1 vs s2
TRINITY_DN55877_c0_g1	3.91102	4.3723e-05	0.00359739	15.043	up	s1 vs s2
TRINITY_DN48356_c0_g1	-3.90458	0.00076453	0.0274665	0.0667734	down	s1 vs s2
TRINITY_DN26130_c0_g1	-3.89689	0.000488864	0.0206276	0.0671305	down	s1 vs s2
TRINITY_DN64789_c0_g1	3.89495	1.29977e-07	4.52994e-05	14.8763	up	s1 vs s2
TRINITY_DN48774_c0_g1	3.89468	0.000664075	0.0250447	14.8736	up	s1 vs s2
TRINITY_DN63954_c0_g1	3.88673	4.03504e-22	7.21895e-18	14.7919	up	s1 vs s2
TRINITY_DN36717_c0_g1	3.88656	1.6125e-15	5.40914e-12	14.7901	up	s1 vs s2
TRINITY_DN69204_c0_g1	3.88174	0.00022102	0.0116758	14.7408	up	s1 vs s2
TRINITY_DN1530_c1_g1	3.85625	0.00017768	0.00997535	14.4826	up	s1 vs s2
TRINITY_DN53312_c0_g1	-3.83696	0.000449987	0.0195087	0.0699778	down	s1 vs s2
TRINITY_DN60520_c0_g1	3.82882	0.00101954	0.0335298	14.2098	up	s1 vs s2
TRINITY_DN36388_c0_g1	-3.82797	0.00182103	0.0489427	0.0704154	down	s1 vs s2
TRINITY_DN35759_c0_g1	3.82774	0.000782693	0.0279499	14.1992	up	s1 vs s2
TRINITY_DN42401_c0_g1	3.82094	0.000797446	0.0283389	14.1325	up	s1 vs s2
TRINITY_DN43179_c0_g1	3.8176	4.92329e-07	0.000136913	14.0997	up	s1 vs s2
TRINITY_DN62860_c0_g1	-3.80748	0.000217155	0.011517	0.0714224	down	s1 vs s2
TRINITY_DN42741_c0_g1	3.80718	3.59638e-05	0.0031133	13.9983	up	s1 vs s2
TRINITY_DN57194_c0_g1	3.8017	3.90776e-11	5.24344e-08	13.9452	up	s1 vs s2
TRINITY_DN46041_c0_g1	3.798	0.000515996	0.0213871	13.9095	up	s1 vs s2
TRINITY_DN65037_c0_g1	3.79555	1.22301e-10	1.39663e-07	13.8859	up	s1 vs s2
TRINITY_DN48930_c0_g1	-3.76875	0.000413762	0.0184141	0.0733656	down	s1 vs s2
TRINITY_DN50730_c0_g1	-3.76593	0.00104028	0.0339829	0.0735093	down	s1 vs s2
TRINITY_DN36751_c0_g1	-3.7619	8.35021e-13	2.13415e-09	0.0737147	down	s1 vs s2
TRINITY_DN22556_c0_g1	-3.74607	0.00111742	0.0355139	0.0745284	down	s1 vs s2
TRINITY_DN57472_c0_g1	3.7331	0.000745604	0.0269909	13.2976	up	s1 vs s2
TRINITY_DN64738_c0_g1	-3.72614	0.00180452	0.048645	0.0755651	down	s1 vs s2
TRINITY_DN66650_c0_g1	-3.71311	4.14173e-07	0.000118821	0.0762503	down	s1 vs s2
TRINITY_DN14701_c0_g1	3.71161	0.000694657	0.0258311	13.1011	up	s1 vs s2
TRINITY_DN66379_c0_g1	-3.71145	0.00176161	0.0478643	0.0763383	down	s1 vs s2
TRINITY_DN52493_c0_g1	3.70053	0.000402092	0.0180595	13.0008	up	s1 vs s2
TRINITY_DN7684_c0_g4	3.69877	0.000956031	0.032259	12.985	up	s1 vs s2
TRINITY_DN21140_c0_g1	3.69806	9.7696e-13	2.38343e-09	12.9786	up	s1 vs s2
TRINITY_DN68664_c0_g1	3.68063	1.18754e-05	0.00144735	12.8227	up	s1 vs s2
TRINITY_DN58912_c0_g1	3.67809	0.000228482	0.0119737	12.8002	up	s1 vs s2
TRINITY_DN32078_c0_g1	-3.67414	0.00104614	0.0340706	0.0783381	down	s1 vs s2
TRINITY_DN60139_c0_g1	3.63455	0.000240275	0.0124	12.4197	up	s1 vs s2
TRINITY_DN35985_c0_g1	-3.60787	0.0017569	0.0478339	0.0820209	down	s1 vs s2
TRINITY_DN46239_c0_g1	3.60164	2.91699e-13	7.82803e-10	12.1395	up	s1 vs s2
TRINITY_DN5838_c0_g1	3.59878	0.000186615	0.0103578	12.1155	up	s1 vs s2
TRINITY_DN9237_c0_g2	3.58933	0.000672939	0.0253104	12.0364	up	s1 vs s2
TRINITY_DN68668_c0_g1	3.58277	0.00184624	0.049373	11.9818	up	s1 vs s2
TRINITY_DN68783_c0_g1	3.57775	0.000516428	0.0213871	11.9402	up	s1 vs s2
TRINITY_DN55993_c0_g1	3.54849	3.36824e-06	0.000546164	11.7004	up	s1 vs s2
TRINITY_DN54885_c0_g1	-3.54485	0.000851342	0.0297482	0.0856827	down	s1 vs s2
TRINITY_DN52402_c0_g1	3.53023	1.16947e-05	0.00143306	11.5533	up	s1 vs s2
TRINITY_DN31671_c0_g1	3.52836	2.98574e-05	0.00272999	11.5383	up	s1 vs s2
TRINITY_DN42213_c0_g1	3.52614	2.33155e-19	1.56424e-15	11.5206	up	s1 vs s2
TRINITY_DN34356_c0_g1	3.52017	0.000295245	0.0143276	11.473	up	s1 vs s2
TRINITY_DN53573_c0_g1	-3.50647	4.51402e-05	0.00367085	0.0879931	down	s1 vs s2
TRINITY_DN43214_c0_g1	3.50505	4.68165e-05	0.00376158	11.3534	up	s1 vs s2
TRINITY_DN31720_c0_g1	3.50346	1.17734e-06	0.0002622	11.3409	up	s1 vs s2
TRINITY_DN67135_c0_g1	-3.49463	1.92155e-06	0.000367023	0.088718	down	s1 vs s2
TRINITY_DN12212_c0_g1	3.4791	0.000385149	0.0174004	11.151	up	s1 vs s2
TRINITY_DN29448_c0_g1	3.47499	1.26425e-05	0.00151801	11.1192	up	s1 vs s2
TRINITY_DN56769_c0_g1	3.46065	1.74133e-05	0.00186548	11.0093	up	s1 vs s2
TRINITY_DN54880_c0_g1	3.45959	0.000244762	0.012514	11.0012	up	s1 vs s2
TRINITY_DN32774_c0_g1	3.45667	5.98524e-05	0.00446166	10.979	up	s1 vs s2
TRINITY_DN35016_c0_g1	3.45375	6.33774e-05	0.00464699	10.9568	up	s1 vs s2
TRINITY_DN19408_c0_g1	3.45316	0.00017322	0.00981736	10.9523	up	s1 vs s2
TRINITY_DN44629_c0_g1	3.44406	8.62719e-05	0.00582439	10.8834	up	s1 vs s2
TRINITY_DN49495_c0_g1	-3.43681	1.52206e-05	0.00169486	0.0923457	down	s1 vs s2
TRINITY_DN56570_c0_g1	3.43562	0.00187459	0.0498084	10.8199	up	s1 vs s2
TRINITY_DN17531_c0_g1	-3.43539	1.61437e-06	0.00032609	0.0924367	down	s1 vs s2
TRINITY_DN18175_c0_g1	-3.43334	3.02647e-05	0.0027485	0.092568	down	s1 vs s2
TRINITY_DN54548_c0_g1	3.41736	0.000190066	0.0105384	10.6838	up	s1 vs s2
TRINITY_DN49823_c0_g1	3.3941	0.00108138	0.034794	10.513	up	s1 vs s2
TRINITY_DN16160_c0_g1	3.38896	1.21676e-11	2.27456e-08	10.4756	up	s1 vs s2
TRINITY_DN20131_c0_g1	3.37862	6.33428e-18	3.1171e-14	10.4008	up	s1 vs s2
TRINITY_DN48825_c0_g1	3.37404	1.20791e-06	0.000267897	10.3678	up	s1 vs s2
TRINITY_DN27273_c0_g1	-3.36086	2.5337e-07	7.99934e-05	0.0973375	down	s1 vs s2
TRINITY_DN60156_c0_g1	-3.35995	4.70241e-05	0.00376698	0.0973987	down	s1 vs s2
TRINITY_DN29358_c0_g1	-3.3553	0.000194304	0.0106851	0.0977137	down	s1 vs s2
TRINITY_DN45978_c0_g1	3.35348	1.14739e-05	0.00141244	10.2211	up	s1 vs s2
TRINITY_DN66851_c0_g1	3.34618	0.000533698	0.0218442	10.1695	up	s1 vs s2
TRINITY_DN61741_c0_g1	-3.3456	0.00139654	0.0414117	0.0983728	down	s1 vs s2
TRINITY_DN59492_c0_g1	3.34437	0.000486798	0.0205566	10.1567	up	s1 vs s2
TRINITY_DN53394_c0_g1	-3.33623	0.001791	0.0483778	0.0990133	down	s1 vs s2
TRINITY_DN38764_c0_g1	3.33547	0.000433363	0.0189255	10.0943	up	s1 vs s2
TRINITY_DN42701_c0_g1	3.33157	1.17407e-16	4.84729e-13	10.0671	up	s1 vs s2
TRINITY_DN66368_c0_g1	3.31925	0.00121585	0.0376772	9.98147	up	s1 vs s2
TRINITY_DN56785_c0_g1	3.31024	0.000521179	0.021534	9.91933	up	s1 vs s2
TRINITY_DN54231_c0_g1	-3.3099	2.61666e-05	0.00245957	0.100837	down	s1 vs s2
TRINITY_DN44300_c0_g1	-3.30455	0.000522574	0.0215585	0.101212	down	s1 vs s2
TRINITY_DN37251_c0_g1	3.29784	0.000698578	0.0259295	9.83443	up	s1 vs s2
TRINITY_DN13114_c0_g1	3.29401	0.000429583	0.0188424	9.80832	up	s1 vs s2
TRINITY_DN37622_c0_g1	-3.28849	1.52692e-05	0.00169675	0.102345	down	s1 vs s2
TRINITY_DN21518_c0_g1	3.28047	2.62641e-08	1.2815e-05	9.71672	up	s1 vs s2
TRINITY_DN40065_c0_g1	3.2791	0.000725927	0.0265824	9.70753	up	s1 vs s2
TRINITY_DN4181_c1_g1	3.26713	0.00175581	0.0478339	9.6273	up	s1 vs s2
TRINITY_DN45915_c0_g1	3.2618	1.49962e-07	5.00184e-05	9.59178	up	s1 vs s2
TRINITY_DN45213_c0_g1	3.23349	1.34892e-05	0.00158077	9.40537	up	s1 vs s2
TRINITY_DN63434_c0_g1	3.23089	1.02054e-23	2.73873e-19	9.38848	up	s1 vs s2
TRINITY_DN44237_c0_g1	3.22904	2.34576e-06	0.000429699	9.37646	up	s1 vs s2
TRINITY_DN52180_c0_g1	3.22821	0.00170565	0.047043	9.37102	up	s1 vs s2
TRINITY_DN4115_c0_g1	-3.22688	0.000133135	0.00794843	0.10681	down	s1 vs s2
TRINITY_DN9551_c0_g2	3.20859	9.79305e-05	0.00638655	9.24447	up	s1 vs s2
TRINITY_DN27063_c0_g1	3.20765	4.60834e-05	0.00371379	9.23842	up	s1 vs s2
TRINITY_DN49530_c0_g1	3.20285	4.06963e-28	2.18425e-23	9.20776	up	s1 vs s2
TRINITY_DN19067_c0_g1	-3.18775	0.00180939	0.0487274	0.109747	down	s1 vs s2
TRINITY_DN21819_c0_g1	-3.18366	0.000127019	0.00768584	0.110058	down	s1 vs s2
TRINITY_DN66558_c0_g1	-3.18225	0.0018493	0.0493957	0.110166	down	s1 vs s2
TRINITY_DN32672_c1_g1	-3.18083	0.000673925	0.0253298	0.110274	down	s1 vs s2
TRINITY_DN28394_c0_g1	-3.17479	0.000358267	0.0165113	0.110737	down	s1 vs s2
TRINITY_DN39176_c0_g1	3.16182	0.000302061	0.0145531	8.94956	up	s1 vs s2
TRINITY_DN9915_c0_g1	3.15603	0.00144681	0.0421931	8.91376	up	s1 vs s2
TRINITY_DN10477_c2_g1	-3.15132	0.000205067	0.0110885	0.112553	down	s1 vs s2
TRINITY_DN14021_c0_g2	3.15083	0.00052561	0.0216504	8.88169	up	s1 vs s2
TRINITY_DN5235_c2_g1	3.14329	1.15787e-07	4.19152e-05	8.83536	up	s1 vs s2
TRINITY_DN31939_c0_g1	3.13925	0.000984995	0.0328773	8.81069	up	s1 vs s2
TRINITY_DN68075_c0_g1	3.12962	0.000701956	0.025983	8.75202	up	s1 vs s2
TRINITY_DN63182_c0_g1	3.12554	0.000116865	0.00727653	8.72735	up	s1 vs s2
TRINITY_DN26210_c1_g1	-3.12515	0.000533976	0.0218442	0.114613	down	s1 vs s2
TRINITY_DN55731_c0_g1	3.10951	0.000313301	0.0149471	8.63091	up	s1 vs s2
TRINITY_DN33902_c0_g1	3.10497	7.69756e-05	0.00538649	8.6038	up	s1 vs s2
TRINITY_DN4542_c0_g2	-3.10488	0.000363752	0.0166866	0.116235	down	s1 vs s2
TRINITY_DN56887_c0_g1	3.10218	1.77039e-09	1.46185e-06	8.58716	up	s1 vs s2
TRINITY_DN37133_c0_g1	3.10089	8.57618e-06	0.00112269	8.57949	up	s1 vs s2
TRINITY_DN41325_c0_g1	-3.09954	0.0011642	0.0365829	0.116666	down	s1 vs s2
TRINITY_DN49710_c0_g1	-3.08988	0.00177841	0.0482049	0.11745	down	s1 vs s2
TRINITY_DN41397_c0_g1	3.08246	0.0016656	0.0463433	8.47059	up	s1 vs s2
TRINITY_DN40020_c0_g1	3.08027	0.000109965	0.00694359	8.45772	up	s1 vs s2
TRINITY_DN32380_c0_g1	3.06142	2.50391e-21	2.6878e-17	8.34792	up	s1 vs s2
TRINITY_DN43567_c0_g1	-3.05984	0.00142325	0.0418569	0.119921	down	s1 vs s2
TRINITY_DN53137_c0_g1	-3.05844	0.000142503	0.00836805	0.120038	down	s1 vs s2
TRINITY_DN32017_c0_g1	-3.0577	0.000175755	0.00989834	0.1201	down	s1 vs s2
TRINITY_DN34418_c0_g1	3.05706	0.000151942	0.00879723	8.32274	up	s1 vs s2
TRINITY_DN25958_c0_g1	-3.05152	3.54421e-05	0.00309089	0.120615	down	s1 vs s2
TRINITY_DN50050_c0_g1	-3.04143	0.00062789	0.0240887	0.121461	down	s1 vs s2
TRINITY_DN51598_c0_g1	3.03941	6.51298e-05	0.0047502	8.22158	up	s1 vs s2
TRINITY_DN54108_c0_g1	-3.02646	0.000249913	0.0126941	0.122729	down	s1 vs s2
TRINITY_DN62993_c0_g1	3.02151	0.000425386	0.0187603	8.12019	up	s1 vs s2
TRINITY_DN66039_c0_g1	3.02039	1.25333e-05	0.00150876	8.11385	up	s1 vs s2
TRINITY_DN43701_c0_g1	3.01974	2.16839e-06	0.000406929	8.11023	up	s1 vs s2
TRINITY_DN51547_c0_g1	-3.01379	0.00063569	0.0243184	0.123811	down	s1 vs s2
TRINITY_DN53201_c0_g1	2.99898	6.65033e-07	0.000167576	7.99436	up	s1 vs s2
TRINITY_DN23176_c0_g1	2.99698	0.000709019	0.0261184	7.98327	up	s1 vs s2
TRINITY_DN3718_c0_g1	2.99444	6.33303e-07	0.000161093	7.96923	up	s1 vs s2
TRINITY_DN42027_c0_g1	2.98547	0.000415971	0.0184452	7.91984	up	s1 vs s2
TRINITY_DN18053_c0_g1	2.98458	2.03999e-08	1.03293e-05	7.91494	up	s1 vs s2
TRINITY_DN65735_c0_g1	2.9778	0.00142203	0.0418437	7.87782	up	s1 vs s2
TRINITY_DN32200_c0_g1	-2.97618	7.01778e-05	0.00499909	0.127081	down	s1 vs s2
TRINITY_DN55178_c0_g1	2.97318	2.83482e-19	1.69056e-15	7.85266	up	s1 vs s2
TRINITY_DN58796_c0_g1	2.95761	9.23701e-11	1.10171e-07	7.76835	up	s1 vs s2
TRINITY_DN61398_c0_g1	2.95625	0.00170074	0.0469823	7.76104	up	s1 vs s2
TRINITY_DN8163_c0_g2	2.94188	0.000595043	0.0232785	7.68415	up	s1 vs s2
TRINITY_DN57513_c0_g1	-2.93315	0.000130369	0.00783559	0.130928	down	s1 vs s2
TRINITY_DN34158_c0_g1	-2.92996	0.00157095	0.0445176	0.131218	down	s1 vs s2
TRINITY_DN37519_c0_g1	2.92227	0.0006774	0.025407	7.58038	up	s1 vs s2
TRINITY_DN67001_c0_g1	2.91581	6.02123e-06	0.000857218	7.54654	up	s1 vs s2
TRINITY_DN5012_c0_g1	2.90962	1.48987e-05	0.00167289	7.51421	up	s1 vs s2
TRINITY_DN6383_c0_g1	2.90776	1.91378e-06	0.000366844	7.5045	up	s1 vs s2
TRINITY_DN67700_c0_g1	-2.90226	1.37682e-15	4.92646e-12	0.133762	down	s1 vs s2
TRINITY_DN59529_c0_g1	-2.89055	0.00107872	0.034773	0.134852	down	s1 vs s2
TRINITY_DN69628_c0_g1	2.88786	3.19452e-06	0.000527558	7.40174	up	s1 vs s2
TRINITY_DN5560_c0_g1	-2.88387	0.000250804	0.0127232	0.135478	down	s1 vs s2
TRINITY_DN44926_c0_g1	2.88376	0.000356679	0.0165104	7.38073	up	s1 vs s2
TRINITY_DN43394_c0_g1	-2.87834	5.04132e-05	0.00396742	0.135998	down	s1 vs s2
TRINITY_DN27405_c0_g1	-2.87218	2.1367e-05	0.00215566	0.13658	down	s1 vs s2
TRINITY_DN22390_c0_g1	-2.87198	0.00114472	0.0362048	0.136599	down	s1 vs s2
TRINITY_DN39807_c0_g1	2.87197	0.000349089	0.0162641	7.32063	up	s1 vs s2
TRINITY_DN52884_c0_g1	-2.87144	0.000610149	0.0236607	0.13665	down	s1 vs s2
TRINITY_DN21063_c0_g1	2.8703	0.000380058	0.017243	7.31219	up	s1 vs s2
TRINITY_DN59877_c0_g1	-2.8671	0.000411583	0.0183628	0.137062	down	s1 vs s2
TRINITY_DN65257_c0_g1	2.86376	2.39929e-05	0.00232139	7.2791	up	s1 vs s2
TRINITY_DN49163_c0_g1	2.86193	0.000256877	0.01297	7.26986	up	s1 vs s2
TRINITY_DN14924_c0_g1	2.8573	0.000595261	0.0232785	7.24657	up	s1 vs s2
TRINITY_DN5766_c0_g1	2.85671	0.00125334	0.0383958	7.24363	up	s1 vs s2
TRINITY_DN61927_c0_g1	2.85584	0.00023438	0.0121308	7.23924	up	s1 vs s2
TRINITY_DN51583_c0_g1	2.85133	0.000807725	0.0285909	7.21664	up	s1 vs s2
TRINITY_DN54937_c0_g1	2.84938	0.000161988	0.0092887	7.20691	up	s1 vs s2
TRINITY_DN19765_c0_g1	-2.8457	0.00100848	0.0333089	0.13911	down	s1 vs s2
TRINITY_DN35439_c0_g1	2.83036	1.24681e-06	0.000275386	7.11253	up	s1 vs s2
TRINITY_DN13192_c0_g2	2.82715	0.000162812	0.00931601	7.09673	up	s1 vs s2
TRINITY_DN44253_c0_g1	2.82331	1.60886e-06	0.00032609	7.07782	up	s1 vs s2
TRINITY_DN13074_c0_g1	-2.82042	0.00185127	0.0493957	0.141569	down	s1 vs s2
TRINITY_DN52403_c0_g1	2.81486	1.87127e-07	6.0503e-05	7.03651	up	s1 vs s2
TRINITY_DN4637_c0_g1	2.81311	0.00153108	0.043867	7.02797	up	s1 vs s2
TRINITY_DN65019_c0_g1	2.80298	1.46965e-05	0.00165713	6.9788	up	s1 vs s2
TRINITY_DN40985_c0_g1	2.80191	2.50366e-09	1.97978e-06	6.97364	up	s1 vs s2
TRINITY_DN21516_c0_g1	2.80085	1.12324e-05	0.00138909	6.96853	up	s1 vs s2
TRINITY_DN23102_c0_g2	2.7935	7.94483e-05	0.00548434	6.93312	up	s1 vs s2
TRINITY_DN23936_c0_g1	2.78855	4.64487e-09	3.15569e-06	6.90934	up	s1 vs s2
TRINITY_DN51153_c0_g1	2.78338	7.2376e-05	0.00511801	6.88463	up	s1 vs s2
TRINITY_DN17180_c0_g1	-2.77384	0.000414947	0.0184363	0.146214	down	s1 vs s2
TRINITY_DN21930_c0_g2	-2.77085	1.44077e-06	0.00030516	0.146518	down	s1 vs s2
TRINITY_DN21744_c0_g1	2.76407	4.57619e-05	0.00370458	6.79308	up	s1 vs s2
TRINITY_DN25245_c0_g1	-2.76222	1.46017e-08	8.16354e-06	0.147398	down	s1 vs s2
TRINITY_DN37326_c0_g1	2.75781	0.00128313	0.0390655	6.7637	up	s1 vs s2
TRINITY_DN69747_c0_g1	2.7444	0.00106023	0.0344318	6.70111	up	s1 vs s2
TRINITY_DN51853_c0_g1	2.74349	1.36154e-07	4.71461e-05	6.69686	up	s1 vs s2
TRINITY_DN6172_c0_g1	2.73692	6.33742e-05	0.00464699	6.66646	up	s1 vs s2
TRINITY_DN35519_c0_g1	2.73553	0.000248373	0.0126477	6.66005	up	s1 vs s2
TRINITY_DN46195_c0_g1	2.73363	1.25655e-07	4.40794e-05	6.65128	up	s1 vs s2
TRINITY_DN4947_c6_g1	-2.73026	0.00116313	0.0365829	0.150699	down	s1 vs s2
TRINITY_DN50042_c0_g1	2.72794	0.00149562	0.0431834	6.62509	up	s1 vs s2
TRINITY_DN48714_c0_g1	2.72349	7.52588e-06	0.00101822	6.60471	up	s1 vs s2
TRINITY_DN70098_c0_g1	-2.71304	0.000797772	0.0283389	0.152509	down	s1 vs s2
TRINITY_DN42876_c0_g1	2.71153	0.000971986	0.0326257	6.55018	up	s1 vs s2
TRINITY_DN57500_c0_g1	2.71019	0.000491604	0.0207107	6.54406	up	s1 vs s2
TRINITY_DN70949_c0_g1	2.71002	1.96133e-05	0.00203221	6.54329	up	s1 vs s2
TRINITY_DN6668_c0_g1	2.70325	0.000527256	0.021685	6.51267	up	s1 vs s2
TRINITY_DN23142_c0_g1	-2.70118	0.00102214	0.0335948	0.153768	down	s1 vs s2
TRINITY_DN64971_c0_g1	2.69035	1.56246e-11	2.62064e-08	6.45469	up	s1 vs s2
TRINITY_DN66413_c0_g1	2.6899	2.65364e-06	0.000462642	6.4527	up	s1 vs s2
TRINITY_DN5266_c0_g1	2.68859	6.27766e-06	0.000882028	6.44683	up	s1 vs s2
TRINITY_DN31815_c0_g1	2.68682	0.00128574	0.0390924	6.43893	up	s1 vs s2
TRINITY_DN19214_c0_g1	2.68265	2.31149e-11	3.64889e-08	6.42033	up	s1 vs s2
TRINITY_DN38136_c0_g1	2.67461	5.32635e-07	0.000142938	6.38465	up	s1 vs s2
TRINITY_DN67612_c0_g1	-2.67057	0.000684952	0.0256365	0.157065	down	s1 vs s2
TRINITY_DN30541_c0_g1	2.66748	1.36184e-05	0.00158595	6.3532	up	s1 vs s2
TRINITY_DN59187_c0_g1	2.66511	0.000507793	0.0211766	6.34277	up	s1 vs s2
TRINITY_DN1375_c1_g1	-2.66216	0.00108632	0.0348222	0.157983	down	s1 vs s2
TRINITY_DN63625_c0_g1	2.66201	0.000120163	0.0073876	6.32914	up	s1 vs s2
TRINITY_DN18479_c0_g1	2.65089	6.38846e-18	3.1171e-14	6.28054	up	s1 vs s2
TRINITY_DN36601_c0_g1	2.64876	1.69406e-05	0.00182944	6.27129	up	s1 vs s2
TRINITY_DN12843_c0_g1	-2.64715	0.000140969	0.00830523	0.159635	down	s1 vs s2
TRINITY_DN42831_c0_g1	2.64587	7.01967e-05	0.00499909	6.25871	up	s1 vs s2
TRINITY_DN37332_c0_g1	-2.64536	0.00046089	0.0198212	0.159833	down	s1 vs s2
TRINITY_DN14273_c0_g1	2.64323	0.00151328	0.0435968	6.24728	up	s1 vs s2
TRINITY_DN45618_c0_g1	2.63869	0.000694965	0.0258311	6.22768	up	s1 vs s2
TRINITY_DN13259_c0_g3	2.63852	1.12653e-21	1.51158e-17	6.22694	up	s1 vs s2
TRINITY_DN22569_c0_g1	2.63787	2.07437e-06	0.000392026	6.22413	up	s1 vs s2
TRINITY_DN16259_c0_g1	2.63556	0.0004083	0.0182619	6.21416	up	s1 vs s2
TRINITY_DN56871_c0_g1	-2.63154	0.00118877	0.0371166	0.161372	down	s1 vs s2
TRINITY_DN25383_c0_g1	2.62256	4.21202e-09	2.93594e-06	6.15842	up	s1 vs s2
TRINITY_DN56670_c0_g1	2.62012	1.5004e-07	5.00184e-05	6.14803	up	s1 vs s2
TRINITY_DN9925_c2_g1	2.61735	0.000120983	0.00741253	6.13622	up	s1 vs s2
TRINITY_DN66617_c0_g1	2.61529	1.4728e-14	4.39157e-11	6.12745	up	s1 vs s2
TRINITY_DN35695_c0_g1	2.605	0.0017017	0.0469823	6.0839	up	s1 vs s2
TRINITY_DN42764_c0_g1	2.60021	5.25259e-05	0.00403893	6.06375	up	s1 vs s2
TRINITY_DN54025_c0_g1	-2.60012	0.00082218	0.0289175	0.164925	down	s1 vs s2
TRINITY_DN19111_c0_g1	2.59694	2.88631e-05	0.00265653	6.05003	up	s1 vs s2
TRINITY_DN46814_c0_g1	2.59241	8.35475e-07	0.000202903	6.03106	up	s1 vs s2
TRINITY_DN16615_c0_g1	2.59225	0.00170077	0.0469823	6.03038	up	s1 vs s2
TRINITY_DN50466_c0_g1	2.59048	0.000174027	0.00985271	6.023	up	s1 vs s2
TRINITY_DN27759_c0_g1	2.58679	1.11549e-07	4.12902e-05	6.0076	up	s1 vs s2
TRINITY_DN26151_c0_g1	2.5866	0.000116273	0.00725653	6.00682	up	s1 vs s2
TRINITY_DN68632_c0_g1	2.57457	1.25374e-05	0.00150876	5.95694	up	s1 vs s2
TRINITY_DN38196_c0_g1	2.57309	0.000165962	0.00945595	5.95083	up	s1 vs s2
TRINITY_DN13095_c0_g1	2.57241	0.000205535	0.011098	5.94801	up	s1 vs s2
TRINITY_DN18812_c0_g1	2.5706	0.000109499	0.00692232	5.94055	up	s1 vs s2
TRINITY_DN22290_c0_g1	2.56919	3.98275e-06	0.000616029	5.93475	up	s1 vs s2
TRINITY_DN32206_c0_g1	2.56796	4.60042e-05	0.00371299	5.9297	up	s1 vs s2
TRINITY_DN29702_c0_g1	2.56631	2.72993e-10	2.81771e-07	5.92293	up	s1 vs s2
TRINITY_DN67607_c0_g1	-2.5619	0.0017309	0.0473742	0.169353	down	s1 vs s2
TRINITY_DN59483_c0_g1	2.56164	0.00110509	0.035242	5.9038	up	s1 vs s2
TRINITY_DN49292_c0_g1	2.55879	0.000390684	0.0176125	5.89213	up	s1 vs s2
TRINITY_DN27491_c1_g1	-2.54707	0.000297394	0.0144059	0.171102	down	s1 vs s2
TRINITY_DN47313_c0_g1	-2.54355	7.0415e-05	0.00499909	0.17152	down	s1 vs s2
TRINITY_DN58522_c0_g1	-2.5408	5.1359e-06	0.00074906	0.171847	down	s1 vs s2
TRINITY_DN12937_c0_g1	-2.53927	0.00133018	0.0400187	0.172029	down	s1 vs s2
TRINITY_DN34170_c0_g1	2.53692	0.000483126	0.0204498	5.80349	up	s1 vs s2
TRINITY_DN41143_c0_g1	2.53261	0.00122544	0.0378218	5.78617	up	s1 vs s2
TRINITY_DN48894_c0_g1	2.53223	7.46452e-08	3.1057e-05	5.78467	up	s1 vs s2
TRINITY_DN4418_c2_g3	-2.52761	4.7746e-07	0.00013347	0.173425	down	s1 vs s2
TRINITY_DN65150_c0_g1	2.52557	0.00172393	0.0472798	5.75801	up	s1 vs s2
TRINITY_DN56581_c0_g1	-2.51808	0.00010194	0.00656951	0.174575	down	s1 vs s2
TRINITY_DN59899_c0_g1	-2.5147	0.00173651	0.047431	0.174985	down	s1 vs s2
TRINITY_DN61537_c0_g1	2.5115	0.000124942	0.00760006	5.70212	up	s1 vs s2
TRINITY_DN9366_c0_g1	2.51133	0.000140534	0.00828873	5.70147	up	s1 vs s2
TRINITY_DN43897_c0_g1	2.51034	0.000110725	0.00698337	5.69756	up	s1 vs s2
TRINITY_DN45064_c0_g1	-2.50687	1.50657e-05	0.0016846	0.175937	down	s1 vs s2
TRINITY_DN49149_c0_g1	2.49683	0.00183717	0.0492337	5.64444	up	s1 vs s2
TRINITY_DN51905_c0_g1	-2.49412	0.000676017	0.0253906	0.177498	down	s1 vs s2
TRINITY_DN29087_c0_g1	2.49396	2.95519e-09	2.23395e-06	5.63323	up	s1 vs s2
TRINITY_DN8234_c0_g1	2.49191	2.31472e-06	0.00042737	5.62521	up	s1 vs s2
TRINITY_DN26878_c0_g1	2.49117	8.40772e-05	0.00570492	5.62234	up	s1 vs s2
TRINITY_DN8131_c0_g1	2.49022	2.46804e-05	0.00237392	5.61865	up	s1 vs s2
TRINITY_DN40569_c0_g1	2.4901	0.000241255	0.0124139	5.61818	up	s1 vs s2
TRINITY_DN43993_c0_g1	2.48449	1.63824e-05	0.0017905	5.59635	up	s1 vs s2
TRINITY_DN35510_c0_g1	-2.48361	0.000294036	0.0142819	0.178797	down	s1 vs s2
TRINITY_DN42683_c0_g1	2.47768	0.000411124	0.0183628	5.57002	up	s1 vs s2
TRINITY_DN57807_c0_g1	-2.47481	0.000951903	0.0321706	0.17989	down	s1 vs s2
TRINITY_DN52931_c0_g1	2.47358	0.000596165	0.0232785	5.55419	up	s1 vs s2
TRINITY_DN64828_c0_g1	2.46911	0.000394699	0.017772	5.53703	up	s1 vs s2
TRINITY_DN1113_c0_g2	2.45321	0.000417652	0.018453	5.47632	up	s1 vs s2
TRINITY_DN35810_c0_g1	2.45301	0.000433084	0.0189255	5.47558	up	s1 vs s2
TRINITY_DN52550_c0_g1	-2.4484	0.000653879	0.0247671	0.183214	down	s1 vs s2
TRINITY_DN32122_c0_g1	2.43829	0.000739193	0.0268615	5.41998	up	s1 vs s2
TRINITY_DN43492_c0_g1	2.434	0.000776155	0.0277719	5.40389	up	s1 vs s2
TRINITY_DN18118_c0_g1	2.43103	3.2984e-07	0.000100018	5.39277	up	s1 vs s2
TRINITY_DN5510_c0_g2	2.42832	1.62219e-06	0.00032609	5.38266	up	s1 vs s2
TRINITY_DN22521_c0_g1	-2.42463	0.000626551	0.0240545	0.186257	down	s1 vs s2
TRINITY_DN34494_c0_g1	2.42358	0.000240953	0.0124139	5.36499	up	s1 vs s2
TRINITY_DN9114_c0_g1	2.41564	1.69424e-06	0.000331873	5.33556	up	s1 vs s2
TRINITY_DN2037_c0_g1	2.41151	1.42422e-09	1.25313e-06	5.32032	up	s1 vs s2
TRINITY_DN51189_c0_g1	2.40499	0.00171189	0.0470941	5.29631	up	s1 vs s2
TRINITY_DN54810_c0_g1	2.40454	8.91387e-06	0.00116405	5.29466	up	s1 vs s2
TRINITY_DN69033_c0_g1	2.40156	4.9429e-05	0.00390238	5.28374	up	s1 vs s2
TRINITY_DN18222_c0_g1	-2.39826	0.000249113	0.0126733	0.189693	down	s1 vs s2
TRINITY_DN55647_c0_g1	2.39471	0.000800114	0.0283832	5.25872	up	s1 vs s2
TRINITY_DN5756_c0_g2	2.39106	0.000916475	0.0313306	5.24542	up	s1 vs s2
TRINITY_DN49293_c0_g1	2.39062	0.000546626	0.0221758	5.24384	up	s1 vs s2
TRINITY_DN46565_c0_g1	-2.38961	0.000130568	0.00783873	0.190834	down	s1 vs s2
TRINITY_DN12437_c0_g3	-2.38164	5.29912e-05	0.00405271	0.191891	down	s1 vs s2
TRINITY_DN3486_c1_g1	2.38115	3.67274e-06	0.000586676	5.20951	up	s1 vs s2
TRINITY_DN42697_c0_g1	2.37769	2.63323e-07	8.1694e-05	5.19704	up	s1 vs s2
TRINITY_DN45718_c0_g1	2.37559	0.00019782	0.0108562	5.18947	up	s1 vs s2
TRINITY_DN14165_c1_g1	2.37512	5.6107e-10	5.19202e-07	5.18781	up	s1 vs s2
TRINITY_DN18028_c0_g1	2.3635	7.44866e-08	3.1057e-05	5.14617	up	s1 vs s2
TRINITY_DN8151_c0_g1	2.36117	3.11387e-05	0.00280415	5.13785	up	s1 vs s2
TRINITY_DN13732_c1_g1	2.35573	1.62178e-17	7.25366e-14	5.11855	up	s1 vs s2
TRINITY_DN36190_c0_g1	2.35354	9.71396e-05	0.00635039	5.11077	up	s1 vs s2
TRINITY_DN48905_c0_g1	2.34842	9.15008e-05	0.00608554	5.09266	up	s1 vs s2
TRINITY_DN16303_c0_g1	-2.34604	0.000407285	0.0182469	0.196685	down	s1 vs s2
TRINITY_DN22161_c0_g1	2.34154	2.5858e-07	8.10796e-05	5.06844	up	s1 vs s2
TRINITY_DN47380_c0_g1	2.33975	0.000721088	0.026454	5.06216	up	s1 vs s2
TRINITY_DN14677_c1_g1	-2.33668	0.00116466	0.0365829	0.197965	down	s1 vs s2
TRINITY_DN20201_c0_g1	-2.31155	0.000874609	0.0302824	0.201443	down	s1 vs s2
TRINITY_DN32874_c0_g1	2.31017	5.09767e-05	0.0039942	4.95943	up	s1 vs s2
TRINITY_DN54838_c0_g1	-2.30961	0.000973376	0.0326404	0.201715	down	s1 vs s2
TRINITY_DN66208_c0_g1	-2.30788	0.00184122	0.0492631	0.201957	down	s1 vs s2
TRINITY_DN8369_c1_g1	2.30596	1.46627e-07	4.98086e-05	4.94496	up	s1 vs s2
TRINITY_DN5441_c2_g1	-2.30142	0.000206381	0.0111214	0.202863	down	s1 vs s2
TRINITY_DN1239_c1_g1	2.29925	3.30259e-12	7.3857e-09	4.92204	up	s1 vs s2
TRINITY_DN3447_c0_g2	2.29734	7.11909e-05	0.00504084	4.9155	up	s1 vs s2
TRINITY_DN26355_c0_g1	2.29036	1.3611e-05	0.00158595	4.89177	up	s1 vs s2
TRINITY_DN33445_c0_g1	-2.28472	0.00120085	0.0373417	0.205225	down	s1 vs s2
TRINITY_DN68822_c0_g1	2.27131	2.32509e-06	0.00042737	4.82762	up	s1 vs s2
TRINITY_DN4928_c0_g2	2.26802	4.31509e-05	0.00357959	4.81662	up	s1 vs s2
TRINITY_DN17023_c0_g1	2.26535	2.54518e-09	1.97978e-06	4.80769	up	s1 vs s2
TRINITY_DN19240_c0_g1	2.2648	6.69892e-05	0.00485871	4.80588	up	s1 vs s2
TRINITY_DN27246_c0_g1	-2.26437	3.56446e-05	0.00309565	0.20814	down	s1 vs s2
TRINITY_DN39678_c0_g1	2.25758	3.48097e-06	0.000559374	4.78188	up	s1 vs s2
TRINITY_DN42722_c0_g1	2.2572	6.06377e-06	0.000858719	4.78062	up	s1 vs s2
TRINITY_DN22282_c0_g3	-2.25393	0.00113394	0.0359062	0.209652	down	s1 vs s2
TRINITY_DN1889_c0_g2	2.25144	0.000498514	0.0208707	4.76157	up	s1 vs s2
TRINITY_DN67788_c0_g1	2.25123	9.64893e-05	0.00631557	4.76089	up	s1 vs s2
TRINITY_DN58981_c0_g1	2.24945	0.00122628	0.0378259	4.75501	up	s1 vs s2
TRINITY_DN60337_c0_g1	2.24708	0.000559198	0.0224295	4.74722	up	s1 vs s2
TRINITY_DN41103_c0_g1	2.24316	0.000127164	0.007686	4.73431	up	s1 vs s2
TRINITY_DN62202_c0_g1	2.24044	2.41427e-05	0.00233056	4.7254	up	s1 vs s2
TRINITY_DN10592_c0_g1	2.23604	0.000818316	0.0288476	4.71102	up	s1 vs s2
TRINITY_DN22352_c2_g1	-2.23411	9.39676e-05	0.00618826	0.212552	down	s1 vs s2
TRINITY_DN54801_c0_g1	-2.23324	0.00010533	0.0067221	0.212681	down	s1 vs s2
TRINITY_DN4298_c0_g1	2.22636	7.46128e-09	4.71132e-06	4.67953	up	s1 vs s2
TRINITY_DN2193_c0_g1	2.21823	9.17552e-05	0.00608737	4.65323	up	s1 vs s2
TRINITY_DN2819_c2_g1	-2.2123	1.40164e-05	0.00160457	0.21579	down	s1 vs s2
TRINITY_DN32513_c0_g1	2.21099	1.32087e-11	2.36312e-08	4.62993	up	s1 vs s2
TRINITY_DN14264_c0_g1	2.20635	1.70019e-05	0.00183238	4.61505	up	s1 vs s2
TRINITY_DN46069_c0_g1	2.20184	0.0018059	0.0486577	4.60067	up	s1 vs s2
TRINITY_DN59854_c0_g1	2.20067	9.56359e-05	0.00626736	4.59694	up	s1 vs s2
TRINITY_DN10010_c1_g1	2.19961	4.84121e-09	3.174e-06	4.59355	up	s1 vs s2
TRINITY_DN3687_c0_g1	2.19766	0.000190335	0.0105425	4.58733	up	s1 vs s2
TRINITY_DN8911_c1_g1	2.19616	3.63471e-11	5.09589e-08	4.58259	up	s1 vs s2
TRINITY_DN25336_c0_g1	2.19592	3.97118e-05	0.00337784	4.58183	up	s1 vs s2
TRINITY_DN26363_c0_g1	2.17958	3.62391e-08	1.63447e-05	4.53021	up	s1 vs s2
TRINITY_DN54284_c0_g1	2.17488	0.000261431	0.0131745	4.51547	up	s1 vs s2
TRINITY_DN4024_c0_g3	-2.17483	0.000190916	0.0105637	0.221468	down	s1 vs s2
TRINITY_DN59217_c0_g1	2.17465	6.73453e-07	0.000168905	4.51475	up	s1 vs s2
TRINITY_DN18411_c0_g1	2.17443	0.000143883	0.00841232	4.51407	up	s1 vs s2
TRINITY_DN55480_c0_g1	2.17314	0.000299867	0.0145126	4.51005	up	s1 vs s2
TRINITY_DN63110_c0_g1	-2.15703	0.000593329	0.023263	0.224218	down	s1 vs s2
TRINITY_DN10047_c4_g1	2.15635	0.000453507	0.019615	4.45787	up	s1 vs s2
TRINITY_DN52387_c0_g1	-2.15369	0.00130918	0.039609	0.224738	down	s1 vs s2
TRINITY_DN55274_c0_g1	2.13615	0.00116818	0.036666	4.39588	up	s1 vs s2
TRINITY_DN48615_c0_g1	2.13372	1.22899e-11	2.27456e-08	4.38847	up	s1 vs s2
TRINITY_DN23918_c0_g1	-2.13353	5.83451e-06	0.000836048	0.2279	down	s1 vs s2
TRINITY_DN61095_c0_g1	-2.13108	0.000689745	0.0257083	0.228287	down	s1 vs s2
TRINITY_DN49153_c0_g1	2.12621	0.000342969	0.0160487	4.36568	up	s1 vs s2
TRINITY_DN51361_c0_g1	-2.11346	0.00170551	0.047043	0.231092	down	s1 vs s2
TRINITY_DN34297_c1_g1	-2.11081	0.000457725	0.0197484	0.231517	down	s1 vs s2
TRINITY_DN28222_c0_g1	-2.10891	0.000533459	0.0218442	0.231822	down	s1 vs s2
TRINITY_DN18421_c0_g1	2.1046	3.63729e-07	0.000109062	4.30079	up	s1 vs s2
TRINITY_DN64987_c0_g1	2.10002	1.66029e-05	0.00180022	4.28715	up	s1 vs s2
TRINITY_DN36102_c0_g1	2.09844	0.000363124	0.016672	4.28247	up	s1 vs s2
TRINITY_DN2582_c1_g2	2.09601	1.09832e-08	6.40753e-06	4.27527	up	s1 vs s2
TRINITY_DN8470_c0_g1	-2.0945	6.27689e-07	0.000160425	0.234149	down	s1 vs s2
TRINITY_DN59257_c0_g1	2.09417	1.3912e-05	0.00160018	4.2698	up	s1 vs s2
TRINITY_DN17364_c1_g1	-2.09022	5.71907e-05	0.00429306	0.234845	down	s1 vs s2
TRINITY_DN45902_c0_g1	2.08938	0.0017945	0.048448	4.25566	up	s1 vs s2
TRINITY_DN40007_c0_g1	2.08595	3.13424e-10	3.17398e-07	4.24555	up	s1 vs s2
TRINITY_DN35834_c0_g1	2.08314	0.000912522	0.0312353	4.23727	up	s1 vs s2
TRINITY_DN17653_c0_g1	-2.07985	0.000118195	0.00733386	0.236539	down	s1 vs s2
TRINITY_DN34153_c0_g2	2.0781	0.00087867	0.0303475	4.22251	up	s1 vs s2
TRINITY_DN40558_c0_g1	2.06577	5.82634e-07	0.000153347	4.18657	up	s1 vs s2
TRINITY_DN45830_c0_g1	2.06487	0.000868115	0.0301186	4.18396	up	s1 vs s2
TRINITY_DN2656_c2_g1	2.05791	5.8044e-05	0.00433891	4.16382	up	s1 vs s2
TRINITY_DN62423_c0_g1	-2.05249	0.0012946	0.0392871	0.241067	down	s1 vs s2
TRINITY_DN54977_c0_g1	2.04964	0.000546001	0.0221758	4.14003	up	s1 vs s2
TRINITY_DN17764_c0_g1	2.04853	3.47653e-11	5.04304e-08	4.13684	up	s1 vs s2
TRINITY_DN21766_c0_g1	2.0459	0.000232627	0.0120867	4.12932	up	s1 vs s2
TRINITY_DN12292_c0_g1	-2.04532	0.00119664	0.0372542	0.242269	down	s1 vs s2
TRINITY_DN41743_c0_g1	2.04484	3.10126e-06	0.000515328	4.12627	up	s1 vs s2
TRINITY_DN35687_c0_g1	2.0418	0.0002766	0.0137079	4.11758	up	s1 vs s2
TRINITY_DN8948_c0_g1	2.04011	6.18326e-07	0.000160425	4.11277	up	s1 vs s2
TRINITY_DN71037_c0_g1	-2.03584	0.00140939	0.0416179	0.243866	down	s1 vs s2
TRINITY_DN28341_c0_g1	2.03497	0.000871095	0.0302025	4.09814	up	s1 vs s2
TRINITY_DN18290_c0_g2	2.03181	0.00021242	0.0113443	4.08919	up	s1 vs s2
TRINITY_DN65543_c0_g1	2.02973	8.12543e-05	0.00557483	4.08328	up	s1 vs s2
TRINITY_DN11307_c1_g1	-2.02896	1.13823e-06	0.000258163	0.245032	down	s1 vs s2
TRINITY_DN67142_c0_g1	-2.02857	0.00088876	0.0306368	0.245097	down	s1 vs s2
TRINITY_DN69661_c0_g1	-2.02452	0.000353899	0.016417	0.245786	down	s1 vs s2
TRINITY_DN61597_c0_g1	-2.02387	0.000143364	0.00839298	0.245898	down	s1 vs s2
TRINITY_DN68682_c0_g1	2.02385	4.09734e-06	0.000630121	4.06669	up	s1 vs s2
TRINITY_DN13245_c0_g1	2.01919	0.000430512	0.0188624	4.05357	up	s1 vs s2
TRINITY_DN9693_c3_g1	2.0185	0.00131188	0.0396684	4.05163	up	s1 vs s2
TRINITY_DN18407_c0_g1	-2.01615	0.00172042	0.0472341	0.247217	down	s1 vs s2
TRINITY_DN12930_c0_g1	2.01594	1.84343e-05	0.00194001	4.04443	up	s1 vs s2
TRINITY_DN53817_c0_g1	-2.00971	0.00015307	0.00883512	0.248322	down	s1 vs s2
TRINITY_DN49996_c0_g1	2.00701	0.000278923	0.0138103	4.01948	up	s1 vs s2
TRINITY_DN22425_c1_g1	-2.00599	0.000307308	0.0147398	0.248963	down	s1 vs s2
TRINITY_DN19864_c0_g1	-2.00438	0.000403735	0.0181181	0.249242	down	s1 vs s2
TRINITY_DN67018_c0_g1	2.00352	2.49657e-05	0.00239278	4.00977	up	s1 vs s2
TRINITY_DN13125_c0_g1	-2.00316	1.64736e-05	0.00179345	0.249453	down	s1 vs s2
TRINITY_DN17343_c0_g1	2.00256	0.00117075	0.0366909	4.0071	up	s1 vs s2
TRINITY_DN65047_c0_g1	-2.00072	0.000774663	0.027737	0.249876	down	s1 vs s2
TRINITY_DN9784_c0_g1	1.99601	0.00036707	0.0167814	3.98896	up	s1 vs s2
TRINITY_DN21715_c0_g1	1.99248	0.000987928	0.0328892	3.97921	up	s1 vs s2
TRINITY_DN70871_c0_g1	-1.98721	0.000108082	0.00685978	0.252226	down	s1 vs s2
TRINITY_DN33996_c0_g1	1.98436	0.000577756	0.0228851	3.95688	up	s1 vs s2
TRINITY_DN52417_c0_g1	-1.98384	0.000241251	0.0124139	0.252815	down	s1 vs s2
TRINITY_DN18378_c0_g1	1.98304	0.00187311	0.0497937	3.95325	up	s1 vs s2
TRINITY_DN18380_c0_g1	1.97867	0.000288098	0.0140827	3.9413	up	s1 vs s2
TRINITY_DN49249_c0_g1	1.96393	0.000282014	0.0139248	3.90123	up	s1 vs s2
TRINITY_DN17913_c0_g2	-1.96284	0.00111758	0.0355139	0.256524	down	s1 vs s2
TRINITY_DN104_c1_g1	-1.96047	1.45438e-05	0.00165596	0.256944	down	s1 vs s2
TRINITY_DN19562_c0_g1	1.95946	0.000314535	0.0149927	3.88916	up	s1 vs s2
TRINITY_DN60745_c0_g1	-1.95347	1.8223e-05	0.00192912	0.258194	down	s1 vs s2
TRINITY_DN13356_c0_g1	1.95227	0.00164287	0.0459011	3.86983	up	s1 vs s2
TRINITY_DN28793_c0_g1	-1.94811	0.000474882	0.0201964	0.259156	down	s1 vs s2
TRINITY_DN33594_c1_g1	-1.94802	0.000474822	0.0201964	0.259172	down	s1 vs s2
TRINITY_DN6554_c0_g1	1.94541	3.45241e-06	0.00055645	3.85147	up	s1 vs s2
TRINITY_DN65582_c0_g1	-1.93699	0.00170074	0.0469823	0.26116	down	s1 vs s2
TRINITY_DN20427_c0_g1	-1.93669	0.000467515	0.019994	0.261216	down	s1 vs s2
TRINITY_DN5182_c0_g3	1.93518	7.18507e-21	6.42729e-17	3.82427	up	s1 vs s2
TRINITY_DN37557_c0_g1	1.93329	0.000174468	0.00986726	3.81926	up	s1 vs s2
TRINITY_DN64927_c0_g1	1.92912	0.000165681	0.00945	3.80822	up	s1 vs s2
TRINITY_DN24884_c0_g1	1.92646	3.65767e-05	0.00315618	3.8012	up	s1 vs s2
TRINITY_DN32634_c0_g1	1.9238	4.17899e-06	0.000640842	3.79422	up	s1 vs s2
TRINITY_DN16967_c0_g2	-1.91916	4.88955e-06	0.000722953	0.264409	down	s1 vs s2
TRINITY_DN18458_c0_g1	1.91699	0.000194805	0.0107017	3.77633	up	s1 vs s2
TRINITY_DN62176_c0_g1	1.91688	0.00153165	0.043867	3.77605	up	s1 vs s2
TRINITY_DN4790_c0_g1	1.91489	0.000590901	0.023263	3.77084	up	s1 vs s2
TRINITY_DN13788_c0_g1	1.91116	1.56564e-05	0.00172904	3.76111	up	s1 vs s2
TRINITY_DN47888_c0_g1	-1.90567	0.000412985	0.0184081	0.266892	down	s1 vs s2
TRINITY_DN25737_c0_g1	1.90327	5.2158e-05	0.00402216	3.7406	up	s1 vs s2
TRINITY_DN5127_c3_g1	1.89425	7.74496e-05	0.00540556	3.71728	up	s1 vs s2
TRINITY_DN2068_c1_g1	-1.89073	0.00118627	0.0370601	0.26967	down	s1 vs s2
TRINITY_DN9882_c0_g1	1.88955	0.000103577	0.00664972	3.70519	up	s1 vs s2
TRINITY_DN363_c0_g1	1.88714	0.000200401	0.0109197	3.699	up	s1 vs s2
TRINITY_DN13259_c0_g2	1.87038	2.30168e-07	7.3533e-05	3.6563	up	s1 vs s2
TRINITY_DN15826_c1_g1	-1.86717	0.000233595	0.012123	0.274111	down	s1 vs s2
TRINITY_DN52469_c0_g1	1.86415	0.000944251	0.032015	3.64055	up	s1 vs s2
TRINITY_DN15749_c0_g1	1.85175	0.00166473	0.046343	3.60938	up	s1 vs s2
TRINITY_DN68638_c0_g1	1.84633	1.98544e-10	2.17475e-07	3.59585	up	s1 vs s2
TRINITY_DN35820_c0_g1	1.8431	0.00032681	0.0154406	3.58781	up	s1 vs s2
TRINITY_DN42639_c0_g1	1.8431	0.00135591	0.0405317	3.58779	up	s1 vs s2
TRINITY_DN52933_c0_g1	-1.84289	0.000842263	0.0294885	0.278763	down	s1 vs s2
TRINITY_DN68298_c0_g1	-1.83612	0.000214533	0.0114344	0.280073	down	s1 vs s2
TRINITY_DN44318_c0_g1	1.83563	2.75225e-06	0.000474981	3.56928	up	s1 vs s2
TRINITY_DN1754_c0_g1	1.83542	0.00164091	0.0458704	3.56875	up	s1 vs s2
TRINITY_DN27816_c0_g1	1.83525	0.000791578	0.0282109	3.56834	up	s1 vs s2
TRINITY_DN2910_c0_g1	1.8291	8.94323e-06	0.00116505	3.55316	up	s1 vs s2
TRINITY_DN55063_c0_g1	1.82346	0.000565244	0.0225896	3.5393	up	s1 vs s2
TRINITY_DN14946_c0_g1	-1.82334	0.00108391	0.034794	0.282566	down	s1 vs s2
TRINITY_DN15957_c0_g1	-1.82306	5.42923e-05	0.00412745	0.282622	down	s1 vs s2
TRINITY_DN7855_c1_g1	1.81599	2.89054e-05	0.00265653	3.52102	up	s1 vs s2
TRINITY_DN1981_c0_g1	1.81551	4.7631e-05	0.00380424	3.51984	up	s1 vs s2
TRINITY_DN58533_c0_g1	1.81244	3.56208e-05	0.00309565	3.51236	up	s1 vs s2
TRINITY_DN58797_c0_g1	1.81112	0.000750704	0.0271046	3.50915	up	s1 vs s2
TRINITY_DN14667_c0_g1	-1.80887	0.000227663	0.0119677	0.285415	down	s1 vs s2
TRINITY_DN13146_c0_g1	1.80392	0.000835081	0.0293024	3.49168	up	s1 vs s2
TRINITY_DN24609_c0_g1	1.80127	2.06452e-09	1.67889e-06	3.48527	up	s1 vs s2
TRINITY_DN5852_c0_g1	1.80005	0.00117103	0.0366909	3.48233	up	s1 vs s2
TRINITY_DN30281_c0_g1	-1.79708	0.00149379	0.0431742	0.287755	down	s1 vs s2
TRINITY_DN11093_c0_g1	-1.7939	3.38519e-06	0.000547258	0.288392	down	s1 vs s2
TRINITY_DN11524_c0_g1	-1.79375	0.000817802	0.0288476	0.28842	down	s1 vs s2
TRINITY_DN10707_c0_g1	-1.78908	1.56665e-06	0.000320936	0.289357	down	s1 vs s2
TRINITY_DN12299_c0_g1	1.78739	1.0263e-07	3.96283e-05	3.45191	up	s1 vs s2
TRINITY_DN10545_c1_g1	-1.78719	0.00115779	0.0364675	0.289737	down	s1 vs s2
TRINITY_DN50807_c0_g1	1.78513	0.00115524	0.0364515	3.4465	up	s1 vs s2
TRINITY_DN4096_c0_g1	1.78073	0.000876743	0.03032	3.436	up	s1 vs s2
TRINITY_DN10472_c0_g1	1.77694	4.07887e-05	0.00343136	3.42699	up	s1 vs s2
TRINITY_DN9543_c0_g1	1.76927	0.000243395	0.0124771	3.40882	up	s1 vs s2
TRINITY_DN40246_c0_g1	-1.76123	0.000745781	0.0269909	0.294997	down	s1 vs s2
TRINITY_DN5758_c0_g1	1.76054	0.00165109	0.046059	3.38825	up	s1 vs s2
TRINITY_DN54832_c0_g1	1.75105	2.14165e-05	0.00215659	3.36604	up	s1 vs s2
TRINITY_DN48439_c0_g1	-1.74996	0.00159	0.044915	0.29731	down	s1 vs s2
TRINITY_DN20181_c0_g1	-1.74647	8.11996e-07	0.000198097	0.298031	down	s1 vs s2
TRINITY_DN20011_c0_g2	1.74526	1.92531e-08	1.02289e-05	3.35256	up	s1 vs s2
TRINITY_DN14025_c0_g1	1.74442	1.49193e-07	5.00184e-05	3.35061	up	s1 vs s2
TRINITY_DN21881_c0_g1	1.7427	3.0908e-05	0.00279275	3.3466	up	s1 vs s2
TRINITY_DN10605_c0_g1	1.74193	0.00149063	0.0431515	3.34483	up	s1 vs s2
TRINITY_DN46936_c0_g1	1.73204	0.00152865	0.043867	3.32198	up	s1 vs s2
TRINITY_DN28958_c0_g1	1.73184	0.000155664	0.00896437	3.32151	up	s1 vs s2
TRINITY_DN61530_c0_g1	1.73154	0.000472154	0.0201442	3.32082	up	s1 vs s2
TRINITY_DN34722_c0_g1	1.72802	0.000676602	0.0253948	3.31273	up	s1 vs s2
TRINITY_DN55365_c0_g1	1.72352	0.000727124	0.0266027	3.3024	up	s1 vs s2
TRINITY_DN1600_c1_g2	1.7159	0.000199169	0.0108969	3.28502	up	s1 vs s2
TRINITY_DN30624_c0_g1	1.71533	7.10321e-05	0.00503624	3.28371	up	s1 vs s2
TRINITY_DN11413_c0_g1	1.71371	1.62507e-07	5.38399e-05	3.28003	up	s1 vs s2
TRINITY_DN62709_c0_g1	1.70519	6.8614e-05	0.00493669	3.26073	up	s1 vs s2
TRINITY_DN19354_c1_g1	-1.70431	0.00149289	0.0431716	0.306869	down	s1 vs s2
TRINITY_DN68702_c0_g1	1.70287	2.09848e-05	0.00214125	3.25547	up	s1 vs s2
TRINITY_DN8619_c0_g2	1.70139	0.000938342	0.031855	3.25215	up	s1 vs s2
TRINITY_DN28017_c0_g1	-1.69856	0.000225413	0.0118845	0.308093	down	s1 vs s2
TRINITY_DN24479_c1_g1	-1.69546	5.09964e-06	0.000747544	0.308756	down	s1 vs s2
TRINITY_DN27697_c0_g1	-1.69048	8.98119e-05	0.00598805	0.309823	down	s1 vs s2
TRINITY_DN7431_c0_g1	1.68944	0.000365501	0.0167239	3.22532	up	s1 vs s2
TRINITY_DN57608_c0_g1	1.6873	0.000341506	0.0160221	3.22052	up	s1 vs s2
TRINITY_DN19393_c0_g1	1.68673	1.53002e-20	1.17313e-16	3.21925	up	s1 vs s2
TRINITY_DN952_c1_g2	-1.6766	0.00136765	0.0408029	0.312819	down	s1 vs s2
TRINITY_DN24556_c0_g1	-1.67512	0.00121537	0.0376772	0.313141	down	s1 vs s2
TRINITY_DN1063_c0_g1	1.67467	3.67785e-07	0.000109665	3.19246	up	s1 vs s2
TRINITY_DN44579_c0_g1	1.67311	7.11894e-06	0.000979712	3.18901	up	s1 vs s2
TRINITY_DN26851_c0_g1	1.67151	0.000989221	0.0328892	3.18547	up	s1 vs s2
TRINITY_DN44945_c0_g1	1.6708	7.09658e-06	0.000979712	3.1839	up	s1 vs s2
TRINITY_DN1267_c2_g1	1.66717	7.75438e-06	0.00103789	3.17591	up	s1 vs s2
TRINITY_DN23081_c0_g1	1.66055	5.82851e-07	0.000153347	3.16137	up	s1 vs s2
TRINITY_DN32350_c0_g1	-1.65397	0.000704244	0.0260139	0.317764	down	s1 vs s2
TRINITY_DN25154_c0_g1	-1.65377	0.000131033	0.0078579	0.317809	down	s1 vs s2
TRINITY_DN4009_c0_g1	1.65206	3.93673e-06	0.000610671	3.14282	up	s1 vs s2
TRINITY_DN3045_c0_g1	-1.65064	0.000649392	0.0246917	0.318499	down	s1 vs s2
TRINITY_DN9430_c0_g1	1.65042	0.00108362	0.034794	3.13925	up	s1 vs s2
TRINITY_DN50314_c0_g1	-1.64884	0.00121686	0.0376867	0.318897	down	s1 vs s2
TRINITY_DN35410_c0_g1	1.64754	5.78265e-05	0.00432868	3.133	up	s1 vs s2
TRINITY_DN12457_c1_g1	-1.64145	1.43331e-07	4.8999e-05	0.320535	down	s1 vs s2
TRINITY_DN15629_c0_g1	1.63302	0.000898949	0.0309086	3.10162	up	s1 vs s2
TRINITY_DN17206_c0_g2	-1.63292	0.000852979	0.029786	0.322434	down	s1 vs s2
TRINITY_DN28812_c0_g1	-1.62036	0.001681	0.0466749	0.325254	down	s1 vs s2
TRINITY_DN54666_c0_g1	1.61086	0.000291248	0.0141823	3.05435	up	s1 vs s2
TRINITY_DN9352_c3_g1	1.60985	0.000559626	0.0224295	3.0522	up	s1 vs s2
TRINITY_DN2014_c0_g1	1.60818	0.000307762	0.0147484	3.04867	up	s1 vs s2
TRINITY_DN60646_c0_g1	-1.60094	0.000967162	0.0325044	0.329663	down	s1 vs s2
TRINITY_DN15977_c0_g1	-1.59904	0.000679726	0.0254764	0.330096	down	s1 vs s2
TRINITY_DN10124_c2_g3	1.59513	0.000779399	0.0278508	3.02122	up	s1 vs s2
TRINITY_DN11508_c0_g1	1.5925	0.00144121	0.0421541	3.0157	up	s1 vs s2
TRINITY_DN23764_c0_g1	-1.58774	1.48783e-05	0.00167289	0.332693	down	s1 vs s2
TRINITY_DN9069_c0_g1	1.58433	9.73046e-09	5.80281e-06	2.99868	up	s1 vs s2
TRINITY_DN56839_c0_g1	1.57905	0.0009244	0.0315412	2.98773	up	s1 vs s2
TRINITY_DN21207_c0_g1	-1.57769	0.000576425	0.0228661	0.335017	down	s1 vs s2
TRINITY_DN11020_c2_g1	1.57449	0.00108354	0.034794	2.97831	up	s1 vs s2
TRINITY_DN1329_c2_g2	1.57148	5.09698e-12	1.09426e-08	2.9721	up	s1 vs s2
TRINITY_DN12333_c0_g1	1.56415	3.83454e-05	0.00328241	2.95703	up	s1 vs s2
TRINITY_DN55604_c0_g1	-1.54363	0.00142162	0.0418437	0.343022	down	s1 vs s2
TRINITY_DN2968_c0_g2	-1.54234	0.000514366	0.0213677	0.343328	down	s1 vs s2
TRINITY_DN24069_c0_g1	1.53698	0.000834882	0.0293024	2.90186	up	s1 vs s2
TRINITY_DN6718_c2_g1	-1.53588	0.000546515	0.0221758	0.344868	down	s1 vs s2
TRINITY_DN20695_c0_g1	-1.53182	0.000861997	0.0299645	0.345841	down	s1 vs s2
TRINITY_DN12345_c0_g1	1.52638	0.000119008	0.00736057	2.88062	up	s1 vs s2
TRINITY_DN5392_c0_g1	1.52304	5.23808e-07	0.000142938	2.87396	up	s1 vs s2
TRINITY_DN21220_c0_g1	1.51863	1.5071e-06	0.000314744	2.86518	up	s1 vs s2
TRINITY_DN3787_c0_g1	1.51526	0.000105695	0.00673735	2.85851	up	s1 vs s2
TRINITY_DN46803_c0_g1	1.51441	0.00178882	0.0483778	2.85681	up	s1 vs s2
TRINITY_DN25973_c0_g1	1.51378	1.36739e-06	0.00029593	2.85558	up	s1 vs s2
TRINITY_DN7584_c0_g1	1.51112	8.9391e-09	5.39078e-06	2.85032	up	s1 vs s2
TRINITY_DN13753_c0_g1	1.50022	0.00138152	0.0411021	2.82885	up	s1 vs s2
TRINITY_DN28248_c0_g1	-1.49924	1.49486e-05	0.001675	0.353739	down	s1 vs s2
TRINITY_DN17966_c0_g1	-1.49892	0.00130148	0.0393981	0.353817	down	s1 vs s2
TRINITY_DN5415_c0_g1	1.49824	8.51877e-07	0.000205955	2.82497	up	s1 vs s2
TRINITY_DN15207_c0_g1	1.49697	8.10321e-05	0.00557052	2.82249	up	s1 vs s2
TRINITY_DN107_c0_g1	1.49687	0.00153965	0.0439775	2.8223	up	s1 vs s2
TRINITY_DN23626_c0_g1	-1.47965	0.000965956	0.0324842	0.358575	down	s1 vs s2
TRINITY_DN8473_c0_g1	1.47841	0.00114907	0.036321	2.78641	up	s1 vs s2
TRINITY_DN15650_c0_g1	1.47576	4.3969e-05	0.00360291	2.7813	up	s1 vs s2
TRINITY_DN15473_c0_g1	1.47391	0.00153613	0.0439452	2.77774	up	s1 vs s2
TRINITY_DN7955_c0_g2	1.47338	5.51607e-05	0.00416984	2.77672	up	s1 vs s2
TRINITY_DN21209_c0_g1	1.47188	0.0018767	0.0498398	2.77383	up	s1 vs s2
TRINITY_DN20807_c0_g1	-1.46774	0.000340822	0.016004	0.361548	down	s1 vs s2
TRINITY_DN65002_c0_g1	-1.46534	0.000891048	0.0306763	0.36215	down	s1 vs s2
TRINITY_DN1255_c0_g1	1.46489	4.32573e-05	0.00358288	2.76043	up	s1 vs s2
TRINITY_DN3395_c0_g1	1.46038	0.000930743	0.031657	2.75181	up	s1 vs s2
TRINITY_DN25200_c3_g1	1.45138	0.00119603	0.0372542	2.7347	up	s1 vs s2
TRINITY_DN14611_c0_g1	-1.45108	0.00085747	0.0298685	0.365748	down	s1 vs s2
TRINITY_DN11416_c0_g1	1.44732	3.00541e-05	0.00273865	2.727	up	s1 vs s2
TRINITY_DN58102_c0_g1	-1.44507	0.000106968	0.00681042	0.367273	down	s1 vs s2
TRINITY_DN6030_c0_g1	1.43824	1.28723e-05	0.00153189	2.70989	up	s1 vs s2
TRINITY_DN10066_c0_g1	1.4376	1.10582e-07	4.12902e-05	2.7087	up	s1 vs s2
TRINITY_DN5054_c0_g2	1.43428	0.00171913	0.0472341	2.70247	up	s1 vs s2
TRINITY_DN15773_c0_g1	1.43389	0.000126728	0.00767692	2.70174	up	s1 vs s2
TRINITY_DN39307_c0_g1	-1.43043	0.00127872	0.0389953	0.371021	down	s1 vs s2
TRINITY_DN70355_c0_g1	-1.42886	0.00165331	0.0460969	0.371424	down	s1 vs s2
TRINITY_DN11382_c0_g1	1.42713	0.00014778	0.00860093	2.68912	up	s1 vs s2
TRINITY_DN26457_c0_g1	1.42365	0.000414333	0.0184243	2.68263	up	s1 vs s2
TRINITY_DN49850_c0_g1	1.41898	5.11158e-06	0.000747544	2.67397	up	s1 vs s2
TRINITY_DN13773_c0_g3	-1.41851	1.31462e-06	0.000285661	0.374098	down	s1 vs s2
TRINITY_DN6566_c0_g2	1.41715	0.00100599	0.0332473	2.67057	up	s1 vs s2
TRINITY_DN4264_c0_g2	1.41507	2.64536e-06	0.000462642	2.66673	up	s1 vs s2
TRINITY_DN3163_c1_g3	1.40897	9.32361e-05	0.00614763	2.65548	up	s1 vs s2
TRINITY_DN30681_c1_g1	-1.40222	6.08002e-05	0.00450106	0.378345	down	s1 vs s2
TRINITY_DN15719_c0_g1	-1.40072	0.000907075	0.0310834	0.37874	down	s1 vs s2
TRINITY_DN951_c1_g1	1.40052	0.000271552	0.0135327	2.63997	up	s1 vs s2
TRINITY_DN12099_c0_g1	-1.39934	0.000469635	0.020055	0.379102	down	s1 vs s2
TRINITY_DN11784_c0_g1	-1.39552	0.00176086	0.0478643	0.380108	down	s1 vs s2
TRINITY_DN20772_c0_g1	1.39518	0.000375472	0.0170782	2.63021	up	s1 vs s2
TRINITY_DN340_c0_g1	1.39083	1.87376e-05	0.00196423	2.62229	up	s1 vs s2
TRINITY_DN26293_c0_g1	1.38216	0.000820436	0.0288751	2.60658	up	s1 vs s2
TRINITY_DN8378_c0_g1	1.38012	8.29741e-05	0.00567067	2.60291	up	s1 vs s2
TRINITY_DN66263_c0_g1	-1.3794	0.00146153	0.0425397	0.38438	down	s1 vs s2
TRINITY_DN2281_c1_g2	-1.37859	0.00101905	0.0335298	0.384594	down	s1 vs s2
TRINITY_DN19881_c0_g2	1.37858	1.11104e-11	2.20859e-08	2.60013	up	s1 vs s2
TRINITY_DN54846_c0_g1	1.374	7.04134e-05	0.00499909	2.59189	up	s1 vs s2
TRINITY_DN1396_c0_g2	1.37252	5.7149e-06	0.000824543	2.58923	up	s1 vs s2
TRINITY_DN9324_c0_g1	-1.36967	0.000346411	0.0161815	0.386981	down	s1 vs s2
TRINITY_DN14877_c0_g2	-1.367	0.00027647	0.0137079	0.387698	down	s1 vs s2
TRINITY_DN55221_c0_g1	-1.36676	0.00158063	0.0447446	0.387761	down	s1 vs s2
TRINITY_DN4093_c0_g1	1.36281	0.000513708	0.0213569	2.57186	up	s1 vs s2
TRINITY_DN28430_c0_g1	-1.35882	0.00073532	0.026793	0.389902	down	s1 vs s2
TRINITY_DN5081_c0_g1	1.35879	1.75722e-05	0.00187502	2.5647	up	s1 vs s2
TRINITY_DN61245_c0_g1	-1.35015	0.00023484	0.0121429	0.392251	down	s1 vs s2
TRINITY_DN5658_c0_g1	1.34711	1.67013e-06	0.000330772	2.54402	up	s1 vs s2
TRINITY_DN2987_c3_g1	1.33924	2.49503e-05	0.00239278	2.53018	up	s1 vs s2
TRINITY_DN22416_c1_g2	1.33864	0.000132052	0.00790133	2.52913	up	s1 vs s2
TRINITY_DN7836_c3_g1	1.33722	0.00124747	0.0382923	2.52664	up	s1 vs s2
TRINITY_DN24258_c0_g1	-1.3362	2.03325e-05	0.00209411	0.396063	down	s1 vs s2
TRINITY_DN4422_c0_g3	1.3337	6.20087e-07	0.000160425	2.52048	up	s1 vs s2
TRINITY_DN31679_c0_g1	1.32711	2.82951e-05	0.0026169	2.509	up	s1 vs s2
TRINITY_DN29090_c0_g1	-1.32272	5.12065e-05	0.00400052	0.399782	down	s1 vs s2
TRINITY_DN2680_c1_g1	-1.31438	9.62026e-06	0.00122646	0.402099	down	s1 vs s2
TRINITY_DN67228_c0_g1	1.30945	0.000548806	0.0222138	2.47847	up	s1 vs s2
TRINITY_DN17751_c0_g1	1.30504	0.000658651	0.0249127	2.4709	up	s1 vs s2
TRINITY_DN313_c0_g2	1.30438	0.000901246	0.0309282	2.46978	up	s1 vs s2
TRINITY_DN5487_c0_g1	-1.30355	0.00164788	0.0460139	0.405128	down	s1 vs s2
TRINITY_DN13538_c0_g1	1.30187	1.963e-08	1.02289e-05	2.46549	up	s1 vs s2
TRINITY_DN15037_c1_g1	1.29993	0.00034262	0.0160487	2.46217	up	s1 vs s2
TRINITY_DN45755_c0_g1	1.29861	0.000152957	0.00883512	2.45991	up	s1 vs s2
TRINITY_DN20612_c0_g1	1.29829	0.00046023	0.0198212	2.45937	up	s1 vs s2
TRINITY_DN5187_c0_g1	1.29713	1.27419e-05	0.00152313	2.45739	up	s1 vs s2
TRINITY_DN36213_c0_g1	1.29605	1.18441e-07	4.19442e-05	2.45556	up	s1 vs s2
TRINITY_DN6033_c0_g2	1.29372	0.00144365	0.0421931	2.4516	up	s1 vs s2
TRINITY_DN23681_c0_g1	1.2918	0.000454611	0.0196299	2.44834	up	s1 vs s2
TRINITY_DN8289_c0_g1	1.28981	0.000357998	0.0165113	2.44496	up	s1 vs s2
TRINITY_DN59589_c0_g1	1.2855	0.00068671	0.0256665	2.43766	up	s1 vs s2
TRINITY_DN25945_c0_g1	-1.27765	5.30433e-05	0.00405271	0.412466	down	s1 vs s2
TRINITY_DN11546_c0_g2	1.2754	0.000605158	0.0235362	2.42067	up	s1 vs s2
TRINITY_DN40877_c0_g1	-1.27466	0.00076653	0.0275192	0.413322	down	s1 vs s2
TRINITY_DN18909_c0_g1	1.26933	0.000957214	0.0322711	2.4105	up	s1 vs s2
TRINITY_DN799_c1_g1	-1.26784	0.00118016	0.0369124	0.415281	down	s1 vs s2
TRINITY_DN23304_c0_g1	1.26218	4.09725e-10	3.99832e-07	2.39859	up	s1 vs s2
TRINITY_DN8271_c0_g1	-1.26097	5.029e-05	0.00396353	0.417262	down	s1 vs s2
TRINITY_DN3333_c0_g1	1.25633	0.000145943	0.00851416	2.38887	up	s1 vs s2
TRINITY_DN13255_c0_g1	1.25581	2.54736e-06	0.000459504	2.38801	up	s1 vs s2
TRINITY_DN2196_c0_g2	-1.25462	0.000700166	0.0259526	0.419105	down	s1 vs s2
TRINITY_DN8207_c0_g1	1.25326	0.000651634	0.024717	2.3838	up	s1 vs s2
TRINITY_DN4599_c0_g1	1.25121	0.000261663	0.0131745	2.38042	up	s1 vs s2
TRINITY_DN9968_c0_g1	1.24968	0.00160087	0.0451272	2.37789	up	s1 vs s2
TRINITY_DN13541_c1_g1	1.24883	0.00153684	0.0439452	2.37649	up	s1 vs s2
TRINITY_DN2903_c1_g1	1.24671	4.13551e-07	0.000118821	2.373	up	s1 vs s2
TRINITY_DN13083_c0_g1	1.24562	2.13195e-05	0.00215492	2.37121	up	s1 vs s2
TRINITY_DN24033_c0_g1	1.24326	0.00167215	0.0465014	2.36732	up	s1 vs s2
TRINITY_DN23264_c0_g1	1.22804	0.00134855	0.0404355	2.34248	up	s1 vs s2
TRINITY_DN31_c0_g3	1.22674	2.6549e-06	0.000462642	2.34037	up	s1 vs s2
TRINITY_DN7977_c0_g1	-1.21982	0.00107189	0.0346153	0.429335	down	s1 vs s2
TRINITY_DN16849_c1_g1	1.21833	1.52027e-12	3.54764e-09	2.32678	up	s1 vs s2
TRINITY_DN11353_c2_g2	1.21526	0.000652301	0.0247248	2.32183	up	s1 vs s2
TRINITY_DN1190_c0_g3	1.21044	3.58366e-08	1.63002e-05	2.31408	up	s1 vs s2
TRINITY_DN9187_c0_g1	1.21002	1.16004e-07	4.19152e-05	2.31341	up	s1 vs s2
TRINITY_DN69143_c0_g1	-1.20906	0.000466869	0.0199823	0.432551	down	s1 vs s2
TRINITY_DN64540_c0_g1	-1.20569	0.000263973	0.0132419	0.433562	down	s1 vs s2
TRINITY_DN2233_c3_g1	1.2053	0.000120422	0.00739504	2.30585	up	s1 vs s2
TRINITY_DN15775_c0_g1	-1.20481	5.79862e-06	0.00083438	0.433827	down	s1 vs s2
TRINITY_DN63941_c0_g1	1.20425	0.00112441	0.0356675	2.30418	up	s1 vs s2
TRINITY_DN2334_c5_g1	-1.20273	0.00123486	0.0380031	0.434452	down	s1 vs s2
TRINITY_DN26582_c0_g1	-1.20017	0.00132723	0.0399774	0.435224	down	s1 vs s2
TRINITY_DN10970_c0_g1	-1.19884	0.000170765	0.00969876	0.435625	down	s1 vs s2
TRINITY_DN43385_c0_g1	-1.19839	0.00110308	0.0351989	0.435763	down	s1 vs s2
TRINITY_DN11231_c0_g1	1.19768	1.63225e-09	1.40261e-06	2.29371	up	s1 vs s2
TRINITY_DN63802_c0_g1	1.19467	0.00181209	0.0487756	2.28892	up	s1 vs s2
TRINITY_DN2582_c2_g1	1.19388	4.52858e-05	0.00367712	2.28767	up	s1 vs s2
TRINITY_DN8056_c1_g2	-1.19227	9.50754e-05	0.00624494	0.437613	down	s1 vs s2
TRINITY_DN4449_c0_g1	1.19045	0.000125314	0.0076084	2.28225	up	s1 vs s2
TRINITY_DN9418_c0_g1	1.19011	4.06647e-07	0.000117976	2.28169	up	s1 vs s2
TRINITY_DN7213_c0_g1	1.1885	2.58385e-05	0.00243299	2.27916	up	s1 vs s2
TRINITY_DN18421_c0_g2	1.18609	0.00158573	0.044818	2.27536	up	s1 vs s2
TRINITY_DN19977_c0_g1	1.18591	3.50282e-05	0.00306694	2.27507	up	s1 vs s2
TRINITY_DN2869_c2_g2	-1.17823	2.31242e-05	0.00226482	0.441892	down	s1 vs s2
TRINITY_DN2829_c3_g1	-1.1753	0.000541066	0.0220335	0.442791	down	s1 vs s2
TRINITY_DN37121_c0_g1	1.1648	0.000593363	0.023263	2.24202	up	s1 vs s2
TRINITY_DN17256_c1_g1	1.16043	0.00103231	0.0337926	2.23523	up	s1 vs s2
TRINITY_DN2551_c0_g1	1.15862	1.30074e-06	0.000283794	2.23243	up	s1 vs s2
TRINITY_DN26453_c0_g1	1.15829	0.00135305	0.0404925	2.23193	up	s1 vs s2
TRINITY_DN7387_c0_g1	1.15805	8.86513e-05	0.00594019	2.23155	up	s1 vs s2
TRINITY_DN2184_c0_g2	1.1538	0.000186031	0.0103361	2.225	up	s1 vs s2
TRINITY_DN1495_c0_g1	1.15226	0.00150017	0.0432889	2.22262	up	s1 vs s2
TRINITY_DN329_c1_g2	-1.14997	7.88504e-05	0.00546072	0.450633	down	s1 vs s2
TRINITY_DN8563_c0_g1	-1.14713	0.000155274	0.00895155	0.451522	down	s1 vs s2
TRINITY_DN14330_c0_g1	1.14131	0.00187793	0.0498478	2.20581	up	s1 vs s2
TRINITY_DN42757_c0_g1	-1.14068	2.2997e-05	0.00225648	0.453546	down	s1 vs s2
TRINITY_DN49176_c0_g1	-1.13992	0.000179304	0.0100455	0.453785	down	s1 vs s2
TRINITY_DN13323_c0_g1	-1.13865	1.29403e-06	0.000283482	0.454184	down	s1 vs s2
TRINITY_DN1205_c0_g2	1.13263	1.29063e-08	7.44849e-06	2.19259	up	s1 vs s2
TRINITY_DN9718_c0_g1	1.13041	0.00117982	0.0369124	2.18921	up	s1 vs s2
TRINITY_DN55906_c0_g1	-1.12962	4.36864e-06	0.000658634	0.457038	down	s1 vs s2
TRINITY_DN3351_c0_g1	1.12916	0.000620013	0.023889	2.18732	up	s1 vs s2
TRINITY_DN4826_c1_g1	-1.12824	0.001609	0.0452849	0.457475	down	s1 vs s2
TRINITY_DN5007_c2_g2	1.12803	2.25301e-05	0.00222695	2.1856	up	s1 vs s2
TRINITY_DN469_c1_g1	1.12758	5.45159e-05	0.00413488	2.18492	up	s1 vs s2
TRINITY_DN7290_c0_g2	-1.12742	0.000937504	0.0318467	0.457734	down	s1 vs s2
TRINITY_DN8855_c1_g1	1.1248	6.89525e-05	0.00494189	2.18071	up	s1 vs s2
TRINITY_DN16219_c0_g1	-1.12451	0.00183828	0.0492337	0.458658	down	s1 vs s2
TRINITY_DN7436_c1_g1	-1.12002	0.000311365	0.0148944	0.460088	down	s1 vs s2
TRINITY_DN9030_c0_g1	1.11847	2.64801e-05	0.00247172	2.17116	up	s1 vs s2
TRINITY_DN12112_c0_g1	1.11723	6.14959e-05	0.00452759	2.1693	up	s1 vs s2
TRINITY_DN11321_c0_g2	1.1141	4.23244e-05	0.00352738	2.1646	up	s1 vs s2
TRINITY_DN53026_c0_g1	-1.11397	0.00172157	0.0472393	0.462021	down	s1 vs s2
TRINITY_DN22934_c0_g1	1.11178	4.34799e-06	0.000657367	2.16113	up	s1 vs s2
TRINITY_DN676_c4_g2	-1.10898	0.001791	0.0483778	0.463623	down	s1 vs s2
TRINITY_DN2247_c0_g2	-1.10791	3.31329e-09	2.43604e-06	0.463965	down	s1 vs s2
TRINITY_DN743_c0_g2	-1.10585	2.82206e-06	0.000479403	0.464629	down	s1 vs s2
TRINITY_DN23237_c0_g1	-1.10566	0.000333551	0.0157176	0.464691	down	s1 vs s2
TRINITY_DN53565_c0_g1	-1.10498	0.00138227	0.0411021	0.464909	down	s1 vs s2
TRINITY_DN7396_c0_g1	1.10421	3.41281e-15	1.07748e-11	2.14981	up	s1 vs s2
TRINITY_DN7799_c0_g2	-1.10329	0.000288061	0.0140827	0.465452	down	s1 vs s2
TRINITY_DN9182_c2_g1	-1.10155	0.000100955	0.00652043	0.466016	down	s1 vs s2
TRINITY_DN4556_c0_g1	-1.09807	0.000887954	0.0306287	0.46714	down	s1 vs s2
TRINITY_DN21368_c0_g1	1.09602	0.000668824	0.0251733	2.13764	up	s1 vs s2
TRINITY_DN10040_c0_g1	-1.08872	0.00106408	0.0344421	0.470178	down	s1 vs s2
TRINITY_DN20161_c0_g1	1.08618	3.2275e-07	9.8424e-05	2.12311	up	s1 vs s2
TRINITY_DN8709_c0_g1	1.08189	0.000108554	0.00687062	2.11681	up	s1 vs s2
TRINITY_DN24271_c0_g1	-1.08156	0.000689155	0.0257044	0.472517	down	s1 vs s2
TRINITY_DN9239_c0_g2	1.08038	0.00126098	0.0385806	2.11459	up	s1 vs s2
TRINITY_DN16974_c0_g1	1.07799	0.0015158	0.0436227	2.11109	up	s1 vs s2
TRINITY_DN337_c0_g1	1.07486	0.000793723	0.0282685	2.10651	up	s1 vs s2
TRINITY_DN5100_c0_g1	1.07407	1.56641e-06	0.000320936	2.10537	up	s1 vs s2
TRINITY_DN20523_c0_g1	1.0717	0.00172699	0.0473102	2.10191	up	s1 vs s2
TRINITY_DN27474_c0_g1	1.06513	0.000192743	0.0106429	2.09235	up	s1 vs s2
TRINITY_DN5796_c0_g1	-1.06252	0.00178923	0.0483778	0.478793	down	s1 vs s2
TRINITY_DN247_c0_g2	-1.06073	0.00155518	0.0443045	0.479391	down	s1 vs s2
TRINITY_DN12162_c0_g1	1.06019	0.00148119	0.0429722	2.08521	up	s1 vs s2
TRINITY_DN67828_c0_g1	-1.06003	0.00180316	0.0486327	0.479621	down	s1 vs s2
TRINITY_DN20430_c0_g1	-1.05226	0.000273493	0.0136168	0.482213	down	s1 vs s2
TRINITY_DN131_c2_g1	1.04915	0.000129972	0.00782926	2.06931	up	s1 vs s2
TRINITY_DN3675_c0_g2	1.04843	0.000113296	0.00711207	2.06828	up	s1 vs s2
TRINITY_DN16988_c0_g2	1.04688	7.15709e-06	0.000982443	2.06605	up	s1 vs s2
TRINITY_DN22974_c0_g1	-1.04627	0.000253665	0.0128199	0.484219	down	s1 vs s2
TRINITY_DN6083_c1_g1	1.04355	9.72076e-08	3.81983e-05	2.06129	up	s1 vs s2
TRINITY_DN1339_c0_g1	1.03838	5.42286e-06	0.000786637	2.05392	up	s1 vs s2
TRINITY_DN2871_c1_g2	-1.03837	0.0010646	0.0344421	0.486877	down	s1 vs s2
TRINITY_DN10166_c0_g1	-1.03835	0.000524828	0.0216349	0.486883	down	s1 vs s2
TRINITY_DN2697_c1_g1	-1.03793	0.000337619	0.0158675	0.487026	down	s1 vs s2
TRINITY_DN6409_c2_g1	1.031	0.000611002	0.0236607	2.04344	up	s1 vs s2
TRINITY_DN71540_c0_g1	1.03077	0.000134744	0.00800882	2.04311	up	s1 vs s2
TRINITY_DN17825_c0_g1	-1.02881	0.00178024	0.0482083	0.490114	down	s1 vs s2
TRINITY_DN11816_c1_g2	1.0262	0.000334238	0.0157362	2.03665	up	s1 vs s2
TRINITY_DN68543_c0_g1	1.02587	5.08573e-05	0.00399066	2.03619	up	s1 vs s2
TRINITY_DN4598_c0_g1	1.02497	0.0002765	0.0137079	2.03491	up	s1 vs s2
TRINITY_DN5869_c0_g1	1.02261	9.00192e-08	3.63271e-05	2.03159	up	s1 vs s2
TRINITY_DN19518_c1_g1	1.02134	2.80329e-07	8.64703e-05	2.0298	up	s1 vs s2
TRINITY_DN13790_c0_g1	-1.01926	2.7014e-06	0.000469012	0.49337	down	s1 vs s2
TRINITY_DN4859_c0_g2	1.01915	8.74322e-05	0.00589302	2.02672	up	s1 vs s2
TRINITY_DN8560_c1_g1	1.01894	1.40734e-07	4.84198e-05	2.02644	up	s1 vs s2
TRINITY_DN3502_c1_g1	1.01689	0.000236129	0.0121978	2.02355	up	s1 vs s2
TRINITY_DN14565_c0_g1	1.01681	0.000164345	0.00938376	2.02344	up	s1 vs s2
TRINITY_DN3228_c0_g2	1.01534	2.32427e-06	0.00042737	2.02139	up	s1 vs s2
TRINITY_DN7015_c1_g1	-1.01464	0.0010685	0.0345267	0.494951	down	s1 vs s2
TRINITY_DN5313_c0_g1	1.01281	3.29387e-06	0.000537351	2.01784	up	s1 vs s2
TRINITY_DN23537_c0_g1	-1.01264	0.000316244	0.0150474	0.495638	down	s1 vs s2
TRINITY_DN12234_c0_g1	1.01215	1.22095e-05	0.00148259	2.01691	up	s1 vs s2
TRINITY_DN3542_c0_g2	1.00673	9.16626e-05	0.00608737	2.00936	up	s1 vs s2
TRINITY_DN51741_c0_g1	1.00665	5.40739e-08	2.34053e-05	2.00924	up	s1 vs s2
TRINITY_DN12365_c0_g1	1.0058	0.00119565	0.0372542	2.00806	up	s1 vs s2
TRINITY_DN8916_c0_g1	-1.00566	0.000358393	0.0165113	0.498042	down	s1 vs s2
TRINITY_DN2596_c1_g1	-1.00429	0.00025201	0.0127603	0.498515	down	s1 vs s2
TRINITY_DN16380_c0_g1	1.00217	0.000209081	0.0112354	2.00302	up	s1 vs s2
TRINITY_DN3314_c0_g1	-1.00214	2.76922e-05	0.00257145	0.499258	down	s1 vs s2
TRINITY_DN2506_c0_g1	-1.0005	1.02219e-07	3.96283e-05	0.499828	down	s1 vs s2
TRINITY_DN17222_c0_g1	10.0485	0.000218958	0.00889757	1058.99	up	s1 vs s3
TRINITY_DN13259_c0_g3	9.95109	2.17192e-16	3.66859e-13	989.866	up	s1 vs s3
TRINITY_DN23934_c0_g1	9.85845	1.88236e-05	0.00129248	928.302	up	s1 vs s3
TRINITY_DN21658_c0_g1	-9.74312	2.12038e-05	0.00141191	0.00116689	down	s1 vs s3
TRINITY_DN19214_c0_g1	9.41256	1.37144e-14	1.69501e-11	681.495	up	s1 vs s3
TRINITY_DN14163_c0_g1	9.335	5.01951e-12	3.63362e-09	645.823	up	s1 vs s3
TRINITY_DN45608_c0_g1	8.88354	3.54621e-10	1.61889e-07	472.292	up	s1 vs s3
TRINITY_DN56769_c0_g1	8.87651	4.56268e-13	4.6241e-10	469.997	up	s1 vs s3
TRINITY_DN70036_c0_g1	8.81611	1.75808e-12	1.46044e-09	450.728	up	s1 vs s3
TRINITY_DN52429_c0_g1	8.67528	6.1511e-11	3.62436e-08	408.809	up	s1 vs s3
TRINITY_DN23825_c0_g1	8.67516	3.72432e-10	1.68502e-07	408.775	up	s1 vs s3
TRINITY_DN37428_c0_g1	8.56322	3.96752e-08	7.88417e-06	378.257	up	s1 vs s3
TRINITY_DN6979_c0_g3	-8.53054	2.90358e-08	6.1562e-06	0.00270428	down	s1 vs s3
TRINITY_DN39162_c0_g1	8.502	3.6697e-08	7.46805e-06	362.541	up	s1 vs s3
TRINITY_DN59281_c0_g1	8.40562	4.99985e-11	2.98068e-08	339.112	up	s1 vs s3
TRINITY_DN35026_c0_g1	8.37731	2.96895e-09	9.64394e-07	332.523	up	s1 vs s3
TRINITY_DN66751_c0_g1	8.37334	1.88908e-07	2.90076e-05	331.609	up	s1 vs s3
TRINITY_DN54640_c0_g1	8.27392	3.77384e-09	1.13729e-06	309.526	up	s1 vs s3
TRINITY_DN46713_c0_g1	8.27285	1.43322e-08	3.40332e-06	309.296	up	s1 vs s3
TRINITY_DN52555_c0_g1	-8.26761	6.09695e-09	1.66103e-06	0.00324489	down	s1 vs s3
TRINITY_DN44114_c0_g1	8.2635	1.52246e-10	7.95337e-08	307.298	up	s1 vs s3
TRINITY_DN39313_c0_g1	8.26037	1.79299e-07	2.80326e-05	306.633	up	s1 vs s3
TRINITY_DN31939_c0_g1	8.25278	2.6867e-07	3.98079e-05	305.023	up	s1 vs s3
TRINITY_DN37120_c0_g1	8.23847	3.29976e-10	1.53402e-07	302.014	up	s1 vs s3
TRINITY_DN70949_c0_g1	8.21655	9.14174e-10	3.70592e-07	297.46	up	s1 vs s3
TRINITY_DN70539_c0_g1	8.20834	9.82864e-09	2.51409e-06	295.772	up	s1 vs s3
TRINITY_DN44629_c0_g1	8.19824	2.35297e-10	1.15759e-07	293.709	up	s1 vs s3
TRINITY_DN62399_c0_g1	8.17366	5.4117e-09	1.51507e-06	288.746	up	s1 vs s3
TRINITY_DN62440_c0_g1	8.16463	3.57345e-09	1.09744e-06	286.944	up	s1 vs s3
TRINITY_DN48582_c0_g1	-8.14179	5.73592e-08	1.08051e-05	0.00354061	down	s1 vs s3
TRINITY_DN36601_c0_g1	8.13216	6.78921e-10	2.89101e-07	280.559	up	s1 vs s3
TRINITY_DN69512_c0_g1	8.12259	1.37609e-10	7.26358e-08	278.705	up	s1 vs s3
TRINITY_DN50621_c0_g1	8.11918	1.94084e-09	6.87751e-07	278.046	up	s1 vs s3
TRINITY_DN9223_c0_g1	-8.11415	3.06356e-10	1.45084e-07	0.00360908	down	s1 vs s3
TRINITY_DN66360_c0_g1	8.09613	1.4917e-07	2.38451e-05	273.639	up	s1 vs s3
TRINITY_DN69644_c0_g1	-8.08896	6.47359e-07	8.09966e-05	0.00367267	down	s1 vs s3
TRINITY_DN38136_c0_g1	8.08368	3.09406e-10	1.45172e-07	271.288	up	s1 vs s3
TRINITY_DN58828_c0_g1	8.07243	3.77862e-08	7.62844e-06	269.18	up	s1 vs s3
TRINITY_DN24623_c0_g1	-8.06073	7.17408e-10	3.0044e-07	0.00374524	down	s1 vs s3
TRINITY_DN25558_c0_g2	8.05555	7.67758e-10	3.1889e-07	266.05	up	s1 vs s3
TRINITY_DN23993_c0_g1	8.04592	5.01443e-08	9.62486e-06	264.28	up	s1 vs s3
TRINITY_DN64591_c0_g1	8.0253	1.9869e-10	1.00682e-07	260.529	up	s1 vs s3
TRINITY_DN59854_c0_g1	8.02266	1.0125e-09	3.97726e-07	260.052	up	s1 vs s3
TRINITY_DN47289_c0_g1	8.02146	2.3423e-08	5.0507e-06	259.836	up	s1 vs s3
TRINITY_DN68635_c0_g1	8.01928	2.23401e-08	4.87948e-06	259.444	up	s1 vs s3
TRINITY_DN45411_c0_g1	8.0112	2.8139e-08	5.99112e-06	257.995	up	s1 vs s3
TRINITY_DN52180_c0_g1	8.00842	4.08969e-08	8.06369e-06	257.499	up	s1 vs s3
TRINITY_DN34356_c0_g1	7.99985	2.93792e-08	6.20304e-06	255.973	up	s1 vs s3
TRINITY_DN43976_c0_g1	7.99852	6.55285e-09	1.7385e-06	255.738	up	s1 vs s3
TRINITY_DN26851_c0_g1	7.98867	4.70437e-10	2.1096e-07	253.998	up	s1 vs s3
TRINITY_DN32891_c0_g1	7.98733	2.6079e-06	0.000251715	253.761	up	s1 vs s3
TRINITY_DN66812_c0_g1	7.96961	1.51583e-07	2.40789e-05	250.664	up	s1 vs s3
TRINITY_DN50149_c0_g1	7.96885	1.50495e-08	3.49818e-06	250.532	up	s1 vs s3
TRINITY_DN61432_c0_g1	7.95774	7.04086e-08	1.27422e-05	248.61	up	s1 vs s3
TRINITY_DN18380_c0_g1	7.9494	3.67137e-09	1.11401e-06	247.177	up	s1 vs s3
TRINITY_DN61880_c0_g1	7.94539	6.12378e-07	7.7772e-05	246.491	up	s1 vs s3
TRINITY_DN39063_c0_g1	7.93861	9.77361e-09	2.514e-06	245.335	up	s1 vs s3
TRINITY_DN52837_c0_g1	7.93843	9.29643e-09	2.41578e-06	245.305	up	s1 vs s3
TRINITY_DN43941_c0_g1	7.93623	1.64484e-08	3.77145e-06	244.93	up	s1 vs s3
TRINITY_DN68486_c0_g1	7.91651	9.5228e-07	0.000111939	241.605	up	s1 vs s3
TRINITY_DN61541_c0_g1	7.90828	6.74335e-10	2.89101e-07	240.23	up	s1 vs s3
TRINITY_DN57524_c0_g1	7.90161	9.22248e-10	3.70898e-07	239.124	up	s1 vs s3
TRINITY_DN8918_c0_g1	7.89414	1.48548e-07	2.38451e-05	237.888	up	s1 vs s3
TRINITY_DN70577_c0_g1	7.89396	8.54256e-06	0.000661891	237.859	up	s1 vs s3
TRINITY_DN53201_c0_g1	7.89387	1.91743e-09	6.84239e-07	237.844	up	s1 vs s3
TRINITY_DN68682_c0_g1	7.87716	6.99112e-10	2.95217e-07	235.104	up	s1 vs s3
TRINITY_DN13382_c0_g1	-7.87461	1.80365e-09	6.48202e-07	0.00426093	down	s1 vs s3
TRINITY_DN60972_c0_g1	7.86938	3.13685e-09	9.94655e-07	233.84	up	s1 vs s3
TRINITY_DN40255_c0_g1	7.8693	4.5032e-09	1.31144e-06	233.827	up	s1 vs s3
TRINITY_DN43492_c0_g1	7.86731	2.42915e-08	5.21577e-06	233.505	up	s1 vs s3
TRINITY_DN48158_c0_g1	7.86593	3.44865e-08	7.1038e-06	233.282	up	s1 vs s3
TRINITY_DN30134_c0_g1	7.85883	2.19548e-08	4.85815e-06	232.136	up	s1 vs s3
TRINITY_DN48487_c0_g1	7.85352	1.9992e-07	3.05137e-05	231.284	up	s1 vs s3
TRINITY_DN64933_c0_g1	7.85084	1.20913e-08	2.97842e-06	230.854	up	s1 vs s3
TRINITY_DN27063_c0_g1	7.83239	3.59748e-09	1.09816e-06	227.921	up	s1 vs s3
TRINITY_DN65543_c0_g1	7.82801	1.98872e-09	6.94997e-07	227.23	up	s1 vs s3
TRINITY_DN69014_c0_g1	-7.81846	4.31462e-06	0.000380234	0.00443007	down	s1 vs s3
TRINITY_DN69204_c0_g1	7.81838	2.19803e-07	3.33475e-05	225.718	up	s1 vs s3
TRINITY_DN36513_c0_g1	7.80029	4.79491e-08	9.27377e-06	222.905	up	s1 vs s3
TRINITY_DN42401_c0_g1	7.79576	1.06166e-09	4.13829e-07	222.207	up	s1 vs s3
TRINITY_DN37326_c0_g1	7.76866	2.62094e-09	8.85405e-07	218.072	up	s1 vs s3
TRINITY_DN48960_c0_g1	7.75848	1.03336e-07	1.76904e-05	216.539	up	s1 vs s3
TRINITY_DN65070_c0_g1	7.75612	1.71e-06	0.00017903	216.184	up	s1 vs s3
TRINITY_DN13259_c0_g1	7.75348	5.78244e-07	7.3807e-05	215.789	up	s1 vs s3
TRINITY_DN36190_c0_g1	7.75114	1.35484e-08	3.25985e-06	215.44	up	s1 vs s3
TRINITY_DN70232_c0_g1	7.74536	3.48302e-07	4.93003e-05	214.578	up	s1 vs s3
TRINITY_DN66851_c0_g1	7.71274	6.71629e-08	1.22422e-05	209.782	up	s1 vs s3
TRINITY_DN45825_c0_g1	7.69469	1.9048e-06	0.0001946	207.172	up	s1 vs s3
TRINITY_DN51788_c0_g1	7.68942	3.33621e-09	1.03083e-06	206.417	up	s1 vs s3
TRINITY_DN34130_c0_g1	7.68918	1.21825e-06	0.000137489	206.383	up	s1 vs s3
TRINITY_DN42579_c0_g1	7.68574	1.28606e-07	2.09097e-05	205.891	up	s1 vs s3
TRINITY_DN3473_c0_g1	-7.68467	9.73491e-09	2.514e-06	0.00486053	down	s1 vs s3
TRINITY_DN42341_c0_g1	7.68136	1.17448e-07	1.96417e-05	205.267	up	s1 vs s3
TRINITY_DN46343_c0_g1	7.68052	2.03503e-08	4.56287e-06	205.148	up	s1 vs s3
TRINITY_DN41080_c0_g1	7.67336	9.72156e-07	0.000113246	204.132	up	s1 vs s3
TRINITY_DN29448_c0_g1	7.67232	1.25717e-08	3.07752e-06	203.986	up	s1 vs s3
TRINITY_DN6172_c0_g1	7.66452	6.22431e-11	3.62534e-08	202.885	up	s1 vs s3
TRINITY_DN41418_c0_g1	7.65849	2.30556e-08	4.99273e-06	202.039	up	s1 vs s3
TRINITY_DN45175_c0_g1	7.63544	2.83057e-07	4.12591e-05	198.837	up	s1 vs s3
TRINITY_DN62463_c0_g1	7.62698	2.48976e-06	0.000243559	197.674	up	s1 vs s3
TRINITY_DN64092_c0_g1	7.62689	1.06493e-07	1.81084e-05	197.661	up	s1 vs s3
TRINITY_DN41397_c0_g1	7.62661	5.65734e-08	1.07369e-05	197.623	up	s1 vs s3
TRINITY_DN55646_c0_g1	7.62495	1.81985e-07	2.8201e-05	197.396	up	s1 vs s3
TRINITY_DN44380_c0_g1	-7.62316	3.02362e-09	9.75898e-07	0.00507224	down	s1 vs s3
TRINITY_DN56440_c0_g1	7.62144	1.14954e-08	2.8837e-06	196.917	up	s1 vs s3
TRINITY_DN9672_c0_g1	7.59168	1.57872e-08	3.64701e-06	192.896	up	s1 vs s3
TRINITY_DN60954_c0_g1	7.59097	5.80648e-08	1.08975e-05	192.802	up	s1 vs s3
TRINITY_DN36515_c0_g1	7.57953	1.61748e-07	2.56133e-05	191.278	up	s1 vs s3
TRINITY_DN66368_c0_g1	7.57539	6.29064e-09	1.67771e-06	190.73	up	s1 vs s3
TRINITY_DN9837_c0_g1	7.5732	1.40023e-06	0.00015204	190.441	up	s1 vs s3
TRINITY_DN42043_c0_g1	7.57177	1.78248e-08	4.05039e-06	190.253	up	s1 vs s3
TRINITY_DN37994_c0_g1	-7.5683	5.71882e-07	7.31793e-05	0.00526883	down	s1 vs s3
TRINITY_DN49917_c0_g1	7.56746	8.10403e-06	0.000636675	189.685	up	s1 vs s3
TRINITY_DN47484_c0_g1	7.55812	1.23158e-06	0.000138684	188.461	up	s1 vs s3
TRINITY_DN70003_c0_g1	7.52316	1.35676e-08	3.25985e-06	183.949	up	s1 vs s3
TRINITY_DN40588_c0_g1	7.52282	4.40307e-07	5.96569e-05	183.906	up	s1 vs s3
TRINITY_DN37166_c0_g1	7.50813	4.05045e-07	5.53207e-05	182.042	up	s1 vs s3
TRINITY_DN56895_c0_g1	7.50295	2.15257e-08	4.78409e-06	181.39	up	s1 vs s3
TRINITY_DN30842_c0_g1	7.49112	1.28744e-07	2.09097e-05	179.908	up	s1 vs s3
TRINITY_DN51416_c0_g1	7.48976	1.66247e-06	0.00017514	179.739	up	s1 vs s3
TRINITY_DN23487_c0_g1	-7.48737	5.35054e-07	6.96987e-05	0.00557284	down	s1 vs s3
TRINITY_DN49953_c0_g1	-7.48621	2.96867e-07	4.28579e-05	0.00557732	down	s1 vs s3
TRINITY_DN49267_c0_g1	7.48007	9.2144e-07	0.000108839	178.536	up	s1 vs s3
TRINITY_DN63938_c0_g1	7.47785	1.35738e-08	3.25985e-06	178.262	up	s1 vs s3
TRINITY_DN61270_c0_g1	7.47319	1.83411e-07	2.83353e-05	177.686	up	s1 vs s3
TRINITY_DN49427_c0_g1	7.47024	1.78702e-06	0.000185102	177.323	up	s1 vs s3
TRINITY_DN44549_c0_g1	7.46127	1.40256e-07	2.26343e-05	176.224	up	s1 vs s3
TRINITY_DN65819_c0_g1	-7.45352	8.84003e-05	0.00443955	0.00570513	down	s1 vs s3
TRINITY_DN34374_c0_g1	-7.43233	2.11967e-05	0.00141191	0.00578955	down	s1 vs s3
TRINITY_DN58571_c0_g1	7.43207	2.15522e-06	0.000216689	172.693	up	s1 vs s3
TRINITY_DN40065_c0_g1	7.42354	5.38164e-08	1.0252e-05	171.675	up	s1 vs s3
TRINITY_DN62993_c0_g1	7.41927	6.06001e-08	1.12897e-05	171.168	up	s1 vs s3
TRINITY_DN51519_c0_g1	-7.41656	2.36117e-07	3.56094e-05	0.00585321	down	s1 vs s3
TRINITY_DN17543_c0_g1	7.41331	5.28399e-07	6.90092e-05	170.463	up	s1 vs s3
TRINITY_DN65095_c0_g1	7.41299	3.46193e-06	0.000317256	170.425	up	s1 vs s3
TRINITY_DN47681_c0_g1	7.41283	7.66107e-08	1.37663e-05	170.405	up	s1 vs s3
TRINITY_DN61587_c0_g1	7.41198	1.27127e-07	2.08476e-05	170.305	up	s1 vs s3
TRINITY_DN60827_c0_g1	7.41092	7.09893e-07	8.73117e-05	170.18	up	s1 vs s3
TRINITY_DN47792_c0_g1	7.40346	2.62634e-07	3.90277e-05	169.303	up	s1 vs s3
TRINITY_DN41811_c0_g1	7.3991	1.15937e-05	0.000858898	168.792	up	s1 vs s3
TRINITY_DN53250_c0_g1	7.38371	2.63408e-06	0.000253758	167	up	s1 vs s3
TRINITY_DN51319_c0_g1	7.38327	6.53451e-07	8.15574e-05	166.95	up	s1 vs s3
TRINITY_DN38252_c0_g1	7.37501	4.67091e-07	6.26161e-05	165.996	up	s1 vs s3
TRINITY_DN41136_c0_g1	7.36526	1.637e-05	0.00115294	164.879	up	s1 vs s3
TRINITY_DN59093_c0_g1	7.35964	1.94825e-06	0.00019824	164.238	up	s1 vs s3
TRINITY_DN30019_c0_g1	-7.34493	1.49507e-08	3.49123e-06	0.00615116	down	s1 vs s3
TRINITY_DN71432_c0_g1	7.34138	5.71626e-06	0.00047957	162.172	up	s1 vs s3
TRINITY_DN8273_c0_g1	7.34138	5.71626e-06	0.00047957	162.172	up	s1 vs s3
TRINITY_DN43545_c0_g1	7.33819	2.34344e-05	0.0015283	161.813	up	s1 vs s3
TRINITY_DN70195_c0_g1	7.33665	1.12037e-07	1.89242e-05	161.641	up	s1 vs s3
TRINITY_DN31671_c0_g1	7.33354	3.90971e-07	5.36902e-05	161.293	up	s1 vs s3
TRINITY_DN56721_c0_g1	7.33149	6.21749e-06	0.000511459	161.064	up	s1 vs s3
TRINITY_DN36032_c0_g1	7.33109	5.27236e-07	6.90092e-05	161.02	up	s1 vs s3
TRINITY_DN53648_c0_g1	7.33087	1.45166e-06	0.000156447	160.994	up	s1 vs s3
TRINITY_DN66415_c0_g1	7.32062	8.90651e-06	0.000683817	159.855	up	s1 vs s3
TRINITY_DN8107_c0_g1	7.30248	1.27526e-06	0.000141713	157.858	up	s1 vs s3
TRINITY_DN50807_c0_g1	7.29421	8.45397e-08	1.50312e-05	156.956	up	s1 vs s3
TRINITY_DN54943_c0_g1	7.2929	4.96028e-07	6.56272e-05	156.813	up	s1 vs s3
TRINITY_DN54507_c0_g1	7.28744	6.61388e-08	1.20991e-05	156.221	up	s1 vs s3
TRINITY_DN61871_c0_g1	7.28708	5.70288e-08	1.07829e-05	156.181	up	s1 vs s3
TRINITY_DN48403_c0_g1	7.2868	1.79792e-07	2.80326e-05	156.152	up	s1 vs s3
TRINITY_DN64424_c0_g1	7.28568	9.12308e-08	1.61078e-05	156.03	up	s1 vs s3
TRINITY_DN60271_c0_g1	7.28546	1.06908e-07	1.81183e-05	156.006	up	s1 vs s3
TRINITY_DN55993_c0_g1	7.28362	1.1953e-08	2.9691e-06	155.807	up	s1 vs s3
TRINITY_DN57828_c0_g1	7.28203	3.67744e-06	0.000334315	155.636	up	s1 vs s3
TRINITY_DN58739_c0_g1	7.2793	1.18708e-06	0.000135175	155.341	up	s1 vs s3
TRINITY_DN44338_c0_g1	7.26851	5.49606e-07	7.08656e-05	154.184	up	s1 vs s3
TRINITY_DN34245_c0_g1	7.26176	9.43651e-07	0.000111204	153.464	up	s1 vs s3
TRINITY_DN35376_c0_g1	7.25978	6.85542e-07	8.4728e-05	153.254	up	s1 vs s3
TRINITY_DN45273_c0_g1	7.25684	8.00546e-06	0.000630887	152.942	up	s1 vs s3
TRINITY_DN39719_c0_g1	7.25391	3.86811e-07	5.32632e-05	152.632	up	s1 vs s3
TRINITY_DN40353_c0_g1	7.2493	1.4012e-06	0.00015204	152.144	up	s1 vs s3
TRINITY_DN70796_c0_g1	7.24472	3.33167e-07	4.7423e-05	151.663	up	s1 vs s3
TRINITY_DN1343_c0_g2	-7.23624	2.13317e-07	3.24607e-05	0.00663247	down	s1 vs s3
TRINITY_DN34427_c0_g1	-7.23429	1.20113e-06	0.000136097	0.00664142	down	s1 vs s3
TRINITY_DN47047_c0_g1	7.23206	0.00082067	0.0244479	150.337	up	s1 vs s3
TRINITY_DN40199_c0_g1	7.23186	2.44296e-07	3.66249e-05	150.317	up	s1 vs s3
TRINITY_DN64963_c0_g1	7.23043	6.56762e-07	8.17693e-05	150.168	up	s1 vs s3
TRINITY_DN39918_c0_g1	7.2301	1.17075e-07	1.96417e-05	150.133	up	s1 vs s3
TRINITY_DN38400_c0_g1	7.22577	0.00111103	0.0302196	149.683	up	s1 vs s3
TRINITY_DN59066_c0_g1	7.22479	0.0010778	0.0295896	149.582	up	s1 vs s3
TRINITY_DN68961_c0_g1	-7.22025	3.94906e-06	0.000352929	0.00670636	down	s1 vs s3
TRINITY_DN47141_c0_g1	7.21105	0.000756699	0.0230157	148.164	up	s1 vs s3
TRINITY_DN56444_c0_g1	7.20476	4.47187e-07	6.02668e-05	147.519	up	s1 vs s3
TRINITY_DN58182_c0_g1	7.20461	0.00136951	0.0354068	147.503	up	s1 vs s3
TRINITY_DN39947_c0_g1	7.20149	7.52293e-06	0.000601276	147.185	up	s1 vs s3
TRINITY_DN42338_c0_g1	7.19464	3.63228e-07	5.07936e-05	146.488	up	s1 vs s3
TRINITY_DN36458_c0_g1	7.18816	1.65981e-06	0.00017514	145.832	up	s1 vs s3
TRINITY_DN40639_c0_g1	7.18446	1.28498e-06	0.000142481	145.458	up	s1 vs s3
TRINITY_DN51869_c0_g1	7.18127	1.72573e-05	0.00120452	145.137	up	s1 vs s3
TRINITY_DN40596_c0_g1	7.174	0.00130856	0.0343213	144.407	up	s1 vs s3
TRINITY_DN38211_c0_g1	7.168	1.84422e-06	0.000189558	143.808	up	s1 vs s3
TRINITY_DN65927_c0_g1	-7.16643	6.21118e-08	1.15289e-05	0.00696131	down	s1 vs s3
TRINITY_DN47900_c0_g1	-7.15898	9.14625e-06	0.000699046	0.00699732	down	s1 vs s3
TRINITY_DN47594_c0_g1	7.15667	0.0017823	0.0427423	142.683	up	s1 vs s3
TRINITY_DN58076_c0_g1	7.15107	1.9395e-06	0.000197747	142.13	up	s1 vs s3
TRINITY_DN35714_c0_g1	7.14953	6.19192e-06	0.000511015	141.979	up	s1 vs s3
TRINITY_DN39786_c0_g1	7.13943	0.00171802	0.0414953	140.988	up	s1 vs s3
TRINITY_DN46035_c0_g1	7.13739	1.70091e-06	0.000178787	140.789	up	s1 vs s3
TRINITY_DN66278_c0_g1	7.13064	3.82553e-07	5.31029e-05	140.132	up	s1 vs s3
TRINITY_DN38386_c0_g1	7.12787	5.10933e-07	6.72481e-05	139.863	up	s1 vs s3
TRINITY_DN42110_c0_g1	7.12343	0.00121192	0.0323049	139.433	up	s1 vs s3
TRINITY_DN27558_c0_g1	7.12133	0.00181156	0.0432598	139.231	up	s1 vs s3
TRINITY_DN36286_c0_g1	-7.12029	2.33479e-06	0.000230177	0.00718753	down	s1 vs s3
TRINITY_DN55792_c0_g1	-7.12006	2.11192e-05	0.00140998	0.00718867	down	s1 vs s3
TRINITY_DN57635_c0_g1	-7.1176	9.7725e-08	1.70652e-05	0.00720092	down	s1 vs s3
TRINITY_DN37356_c0_g1	7.11578	1.53129e-05	0.00108829	138.696	up	s1 vs s3
TRINITY_DN25903_c0_g1	7.11443	1.34829e-06	0.000148169	138.566	up	s1 vs s3
TRINITY_DN63347_c0_g1	-7.11137	1.21006e-07	2.00384e-05	0.00723209	down	s1 vs s3
TRINITY_DN43380_c0_g1	-7.10195	1.37093e-06	0.000150041	0.00727948	down	s1 vs s3
TRINITY_DN61561_c0_g1	7.10194	0.00164666	0.0403741	137.372	up	s1 vs s3
TRINITY_DN65882_c0_g1	7.1001	7.96749e-05	0.00409469	137.196	up	s1 vs s3
TRINITY_DN70992_c0_g1	7.09739	0.00146609	0.0371098	136.939	up	s1 vs s3
TRINITY_DN57808_c0_g1	-7.09392	1.51641e-05	0.00108075	0.0073201	down	s1 vs s3
TRINITY_DN44561_c0_g1	7.09352	5.40908e-07	7.02806e-05	136.572	up	s1 vs s3
TRINITY_DN63507_c0_g1	7.09348	0.00158777	0.0393819	136.568	up	s1 vs s3
TRINITY_DN42698_c0_g1	7.08909	6.15392e-06	0.000509808	136.153	up	s1 vs s3
TRINITY_DN42175_c0_g1	7.08632	0.00146614	0.0371098	135.892	up	s1 vs s3
TRINITY_DN50917_c0_g1	7.08393	3.69791e-06	0.000335213	135.667	up	s1 vs s3
TRINITY_DN38395_c0_g1	7.08291	2.25179e-05	0.00147996	135.572	up	s1 vs s3
TRINITY_DN18937_c0_g1	7.0827	0.00144797	0.0368893	135.552	up	s1 vs s3
TRINITY_DN49450_c0_g1	7.08244	2.05934e-06	0.00020829	135.527	up	s1 vs s3
TRINITY_DN63721_c0_g1	7.08201	1.22844e-05	0.000900851	135.487	up	s1 vs s3
TRINITY_DN52355_c0_g1	7.0818	2.31815e-06	0.000229428	135.467	up	s1 vs s3
TRINITY_DN52831_c0_g1	7.08099	1.176e-05	0.000867417	135.391	up	s1 vs s3
TRINITY_DN60541_c0_g1	7.07908	1.85856e-06	0.000190645	135.212	up	s1 vs s3
TRINITY_DN68954_c0_g1	7.07711	3.34271e-06	0.000309537	135.027	up	s1 vs s3
TRINITY_DN64801_c0_g1	7.07325	2.98222e-05	0.00186335	134.667	up	s1 vs s3
TRINITY_DN53917_c0_g1	7.06424	3.05306e-05	0.00190058	133.828	up	s1 vs s3
TRINITY_DN45568_c0_g1	7.06261	0.000103429	0.00506873	133.677	up	s1 vs s3
TRINITY_DN58348_c0_g1	7.06239	6.38893e-07	8.03341e-05	133.657	up	s1 vs s3
TRINITY_DN11274_c1_g1	7.05481	0.00142555	0.0365017	132.957	up	s1 vs s3
TRINITY_DN13972_c1_g2	-7.05393	1.36906e-05	0.000993903	0.00752585	down	s1 vs s3
TRINITY_DN36004_c0_g1	7.04535	1.45416e-06	0.000156447	132.088	up	s1 vs s3
TRINITY_DN56874_c0_g1	7.04362	0.00141076	0.0362644	131.929	up	s1 vs s3
TRINITY_DN40543_c0_g1	7.03827	0.00141338	0.0362817	131.441	up	s1 vs s3
TRINITY_DN70559_c0_g1	7.03662	3.91853e-06	0.00035082	131.291	up	s1 vs s3
TRINITY_DN4709_c4_g1	-7.03634	8.14e-06	0.000638511	0.00761816	down	s1 vs s3
TRINITY_DN70587_c0_g1	-7.0356	3.05767e-05	0.00190112	0.00762206	down	s1 vs s3
TRINITY_DN52433_c0_g1	7.03463	7.49221e-05	0.00389787	131.109	up	s1 vs s3
TRINITY_DN47230_c0_g1	7.03181	0.00208187	0.0477784	130.854	up	s1 vs s3
TRINITY_DN56589_c0_g1	7.03139	6.31722e-07	7.963e-05	130.815	up	s1 vs s3
TRINITY_DN66981_c0_g1	7.02295	2.68577e-06	0.000257757	130.052	up	s1 vs s3
TRINITY_DN56245_c0_g1	7.02151	4.50494e-06	0.000394264	129.923	up	s1 vs s3
TRINITY_DN8576_c0_g2	-7.02093	3.56874e-06	0.00032525	0.0077	down	s1 vs s3
TRINITY_DN35470_c0_g1	7.01946	7.48063e-06	0.000599184	129.738	up	s1 vs s3
TRINITY_DN36539_c0_g1	7.01683	0.00219006	0.0492861	129.502	up	s1 vs s3
TRINITY_DN46614_c0_g1	7.01218	1.39605e-06	0.00015204	129.085	up	s1 vs s3
TRINITY_DN57288_c0_g1	7.01072	5.07159e-06	0.000431921	128.954	up	s1 vs s3
TRINITY_DN39101_c0_g1	7.00591	1.32597e-05	0.000965383	128.526	up	s1 vs s3
TRINITY_DN57412_c0_g1	7.00091	6.95256e-07	8.57195e-05	128.081	up	s1 vs s3
TRINITY_DN40090_c0_g1	6.99792	3.49404e-06	0.000319591	127.816	up	s1 vs s3
TRINITY_DN42112_c0_g1	6.99717	1.33535e-06	0.000147421	127.749	up	s1 vs s3
TRINITY_DN49443_c0_g1	-6.99633	2.70988e-06	0.000259502	0.00783239	down	s1 vs s3
TRINITY_DN35905_c0_g1	6.9867	3.52586e-05	0.00213715	126.825	up	s1 vs s3
TRINITY_DN11709_c0_g1	6.98606	0.00196182	0.0458708	126.769	up	s1 vs s3
TRINITY_DN38738_c0_g1	6.97475	8.01976e-07	9.58456e-05	125.779	up	s1 vs s3
TRINITY_DN41874_c0_g1	6.97339	1.72942e-06	0.000179948	125.661	up	s1 vs s3
TRINITY_DN66745_c0_g1	6.97152	1.79541e-06	0.000185293	125.498	up	s1 vs s3
TRINITY_DN15371_c0_g1	6.96932	0.0019281	0.0452537	125.307	up	s1 vs s3
TRINITY_DN52504_c0_g1	6.96446	4.95413e-06	0.000426546	124.885	up	s1 vs s3
TRINITY_DN31695_c3_g1	-6.96431	1.54489e-06	0.000163774	0.00800818	down	s1 vs s3
TRINITY_DN48805_c0_g1	6.96378	1.2609e-06	0.000140454	124.827	up	s1 vs s3
TRINITY_DN1646_c6_g1	6.95595	4.80034e-05	0.00274236	124.151	up	s1 vs s3
TRINITY_DN68057_c0_g1	6.95474	0.00190955	0.0449849	124.046	up	s1 vs s3
TRINITY_DN32781_c0_g1	6.95279	1.20323e-06	0.000136097	123.879	up	s1 vs s3
TRINITY_DN51076_c0_g1	-6.94913	2.71442e-07	4.01014e-05	0.00809286	down	s1 vs s3
TRINITY_DN11012_c1_g1	6.94138	3.84464e-06	0.000345887	122.904	up	s1 vs s3
TRINITY_DN67018_c0_g1	6.93996	2.0905e-13	2.25387e-10	122.782	up	s1 vs s3
TRINITY_DN60062_c0_g1	6.93934	6.25625e-06	0.000513814	122.73	up	s1 vs s3
TRINITY_DN45879_c0_g1	-6.93775	4.84623e-05	0.00275925	0.00815697	down	s1 vs s3
TRINITY_DN29844_c1_g1	-6.92648	1.38928e-05	0.00100427	0.00822093	down	s1 vs s3
TRINITY_DN55928_c0_g1	6.92449	7.98549e-06	0.000630294	121.472	up	s1 vs s3
TRINITY_DN32380_c0_g1	6.92283	9.32289e-27	5.90524e-23	121.333	up	s1 vs s3
TRINITY_DN37969_c0_g1	6.91969	0.00222226	0.0497918	121.07	up	s1 vs s3
TRINITY_DN21209_c0_g2	6.91532	0.000106988	0.00520095	120.703	up	s1 vs s3
TRINITY_DN35598_c0_g1	6.91431	1.56853e-05	0.00111164	120.619	up	s1 vs s3
TRINITY_DN39111_c0_g1	6.91011	5.3201e-05	0.00295598	120.268	up	s1 vs s3
TRINITY_DN71352_c0_g1	6.9047	1.92442e-05	0.00131424	119.818	up	s1 vs s3
TRINITY_DN67414_c0_g1	6.9028	3.84979e-06	0.000345887	119.66	up	s1 vs s3
TRINITY_DN43283_c0_g1	6.89876	3.21538e-06	0.000298959	119.326	up	s1 vs s3
TRINITY_DN6042_c3_g1	-6.89649	0.0021688	0.0489307	0.00839365	down	s1 vs s3
TRINITY_DN50633_c0_g1	6.89304	1.20122e-05	0.000883443	118.854	up	s1 vs s3
TRINITY_DN56785_c0_g1	6.89114	1.7173e-06	0.000179424	118.697	up	s1 vs s3
TRINITY_DN66796_c0_g1	6.8898	9.18173e-06	0.000700701	118.587	up	s1 vs s3
TRINITY_DN16551_c0_g1	6.88871	6.48783e-05	0.0034461	118.497	up	s1 vs s3
TRINITY_DN55106_c0_g1	6.88496	3.6814e-06	0.000334315	118.19	up	s1 vs s3
TRINITY_DN44956_c0_g1	6.87946	8.44394e-05	0.0042788	117.74	up	s1 vs s3
TRINITY_DN30949_c0_g1	6.87898	2.70844e-05	0.00172264	117.701	up	s1 vs s3
TRINITY_DN20171_c0_g1	6.87856	8.35705e-06	0.000652507	117.667	up	s1 vs s3
TRINITY_DN29105_c0_g1	-6.87403	0.000590561	0.0190064	0.00852534	down	s1 vs s3
TRINITY_DN11488_c1_g1	6.87214	2.20263e-05	0.0014552	117.144	up	s1 vs s3
TRINITY_DN42426_c0_g1	6.86561	4.78055e-05	0.00274236	116.615	up	s1 vs s3
TRINITY_DN56570_c0_g1	6.85869	1.52816e-05	0.00108759	116.057	up	s1 vs s3
TRINITY_DN19656_c0_g1	-6.8577	9.56016e-07	0.000111939	0.00862237	down	s1 vs s3
TRINITY_DN47454_c0_g1	6.8575	2.68406e-05	0.00171296	115.962	up	s1 vs s3
TRINITY_DN61322_c0_g1	6.85731	8.59843e-06	0.000664189	115.946	up	s1 vs s3
TRINITY_DN66605_c0_g1	6.85364	3.27174e-05	0.0020169	115.652	up	s1 vs s3
TRINITY_DN23557_c0_g1	-6.85286	1.11379e-06	0.00012769	0.00865132	down	s1 vs s3
TRINITY_DN60990_c0_g1	6.83266	6.52591e-05	0.0034627	113.982	up	s1 vs s3
TRINITY_DN70625_c0_g1	6.83104	5.53202e-05	0.00304039	113.854	up	s1 vs s3
TRINITY_DN49652_c0_g1	6.83042	5.87096e-06	0.000490114	113.805	up	s1 vs s3
TRINITY_DN43381_c0_g1	6.82653	1.2861e-05	0.000937705	113.498	up	s1 vs s3
TRINITY_DN47564_c0_g1	6.81733	3.34747e-06	0.000309537	112.777	up	s1 vs s3
TRINITY_DN67993_c0_g1	6.81601	8.41846e-05	0.00427016	112.674	up	s1 vs s3
TRINITY_DN65445_c0_g1	6.81568	4.48653e-05	0.00259824	112.648	up	s1 vs s3
TRINITY_DN64378_c0_g1	6.8121	3.38459e-05	0.00207385	112.369	up	s1 vs s3
TRINITY_DN46051_c0_g1	6.80953	5.4405e-05	0.00299521	112.169	up	s1 vs s3
TRINITY_DN61847_c0_g1	6.80758	4.39537e-06	0.000386008	112.017	up	s1 vs s3
TRINITY_DN41679_c0_g1	6.80466	7.38609e-06	0.000593146	111.791	up	s1 vs s3
TRINITY_DN43836_c0_g1	6.79942	8.89019e-05	0.00445591	111.386	up	s1 vs s3
TRINITY_DN49583_c0_g1	-6.79042	1.02485e-06	0.000118519	0.00903399	down	s1 vs s3
TRINITY_DN45436_c0_g1	6.78481	4.33381e-06	0.000381263	110.263	up	s1 vs s3
TRINITY_DN66393_c0_g1	6.77878	6.17425e-06	0.000510388	109.804	up	s1 vs s3
TRINITY_DN66677_c0_g1	6.7711	1.15052e-05	0.000854843	109.22	up	s1 vs s3
TRINITY_DN49119_c0_g1	6.77024	8.16377e-06	0.000639386	109.156	up	s1 vs s3
TRINITY_DN58796_c0_g1	6.77002	6.22648e-10	2.69671e-07	109.139	up	s1 vs s3
TRINITY_DN25698_c0_g1	-6.76947	5.12215e-05	0.00288074	0.00916612	down	s1 vs s3
TRINITY_DN37125_c0_g1	-6.7607	0.000194562	0.00812933	0.00922204	down	s1 vs s3
TRINITY_DN70975_c0_g1	6.75848	0.000129585	0.0059913	108.269	up	s1 vs s3
TRINITY_DN39168_c0_g1	-6.75261	4.66479e-06	0.000405453	0.00927388	down	s1 vs s3
TRINITY_DN68166_c0_g1	-6.75079	9.49065e-05	0.00471952	0.00928559	down	s1 vs s3
TRINITY_DN32393_c0_g1	6.74778	2.50314e-05	0.00162201	107.469	up	s1 vs s3
TRINITY_DN62689_c0_g1	6.7477	9.14853e-05	0.00458087	107.464	up	s1 vs s3
TRINITY_DN54975_c0_g1	6.74768	0.000159545	0.00706699	107.462	up	s1 vs s3
TRINITY_DN17135_c0_g1	-6.74164	8.87435e-05	0.00445238	0.00934467	down	s1 vs s3
TRINITY_DN1008_c1_g1	6.74118	0.000110825	0.00532309	106.979	up	s1 vs s3
TRINITY_DN49827_c0_g1	6.73728	3.27133e-09	1.01698e-06	106.69	up	s1 vs s3
TRINITY_DN71162_c0_g1	6.73382	1.73376e-05	0.00120846	106.435	up	s1 vs s3
TRINITY_DN65897_c0_g1	6.72401	7.08448e-06	0.000570734	105.713	up	s1 vs s3
TRINITY_DN64563_c0_g1	6.71811	2.90546e-05	0.00182439	105.282	up	s1 vs s3
TRINITY_DN43765_c0_g1	6.71125	4.46441e-05	0.00258839	104.782	up	s1 vs s3
TRINITY_DN22042_c0_g1	-6.71028	6.15717e-06	0.000509808	0.00954999	down	s1 vs s3
TRINITY_DN28415_c0_g1	6.70941	8.80724e-05	0.00442747	104.648	up	s1 vs s3
TRINITY_DN70115_c0_g1	-6.70571	3.88358e-06	0.000348305	0.0095803	down	s1 vs s3
TRINITY_DN68867_c0_g1	6.6992	0.000207112	0.00855335	103.911	up	s1 vs s3
TRINITY_DN6292_c0_g1	-6.69506	0.000120004	0.00566227	0.00965133	down	s1 vs s3
TRINITY_DN48774_c0_g1	6.68254	2.03333e-05	0.0013738	102.718	up	s1 vs s3
TRINITY_DN45532_c0_g1	6.68172	0.00012001	0.00566227	102.659	up	s1 vs s3
TRINITY_DN48825_c0_g1	6.67916	2.81441e-07	4.1218e-05	102.477	up	s1 vs s3
TRINITY_DN67227_c0_g1	6.67916	0.000152869	0.00679501	102.477	up	s1 vs s3
TRINITY_DN38127_c0_g1	-6.67823	0.000113973	0.00542797	0.00976456	down	s1 vs s3
TRINITY_DN40727_c0_g1	6.6754	2.28321e-05	0.00149568	102.211	up	s1 vs s3
TRINITY_DN45870_c0_g1	6.67451	0.000339849	0.0125519	102.147	up	s1 vs s3
TRINITY_DN66230_c0_g1	-6.67394	8.33688e-05	0.00424514	0.00979366	down	s1 vs s3
TRINITY_DN71448_c0_g1	6.67034	0.000101851	0.0050059	101.852	up	s1 vs s3
TRINITY_DN52464_c0_g1	-6.66974	9.18285e-05	0.00459351	0.00982219	down	s1 vs s3
TRINITY_DN46347_c0_g1	6.66909	7.65554e-05	0.00396251	101.765	up	s1 vs s3
TRINITY_DN48948_c0_g1	6.66393	2.10591e-05	0.00140782	101.401	up	s1 vs s3
TRINITY_DN49742_c0_g1	6.65886	1.41224e-05	0.00101796	101.045	up	s1 vs s3
TRINITY_DN19570_c0_g1	6.6583	1.20884e-05	0.000887763	101.006	up	s1 vs s3
TRINITY_DN66719_c0_g1	6.6561	0.000143271	0.00649954	100.853	up	s1 vs s3
TRINITY_DN55306_c0_g1	6.65526	0.000592685	0.0190566	100.793	up	s1 vs s3
TRINITY_DN20022_c0_g1	6.65336	3.793e-09	1.13729e-06	100.661	up	s1 vs s3
TRINITY_DN36948_c0_g1	6.65184	2.05087e-05	0.00138196	100.555	up	s1 vs s3
TRINITY_DN3108_c2_g1	-6.64605	0.000146283	0.00659429	0.00998481	down	s1 vs s3
TRINITY_DN25132_c0_g1	-6.64577	9.93388e-06	0.000750193	0.00998674	down	s1 vs s3
TRINITY_DN50027_c0_g1	6.63941	1.65546e-05	0.00116348	99.6925	up	s1 vs s3
TRINITY_DN42367_c0_g1	-6.62817	0.000133223	0.00612041	0.0101093	down	s1 vs s3
TRINITY_DN52718_c0_g1	6.62588	5.64437e-05	0.00308435	98.7619	up	s1 vs s3
TRINITY_DN38962_c0_g1	6.62088	5.75746e-05	0.0031189	98.42	up	s1 vs s3
TRINITY_DN44971_c0_g1	6.62079	6.9838e-05	0.00368252	98.4141	up	s1 vs s3
TRINITY_DN48873_c0_g1	-6.62057	1.74888e-05	0.00121565	0.0101627	down	s1 vs s3
TRINITY_DN43643_c0_g1	6.61852	2.2632e-05	0.00148553	98.2594	up	s1 vs s3
TRINITY_DN53143_c0_g1	6.61462	4.86993e-05	0.00276958	97.9936	up	s1 vs s3
TRINITY_DN61097_c0_g1	6.59708	3.00696e-05	0.00187419	96.8095	up	s1 vs s3
TRINITY_DN56848_c0_g1	-6.59705	5.86061e-06	0.000490057	0.0103298	down	s1 vs s3
TRINITY_DN41344_c0_g1	-6.59636	3.51468e-05	0.0021366	0.0103347	down	s1 vs s3
TRINITY_DN56416_c0_g1	-6.59609	8.69239e-06	0.000670425	0.0103366	down	s1 vs s3
TRINITY_DN31790_c0_g1	6.59141	0.000125504	0.00584122	96.4298	up	s1 vs s3
TRINITY_DN51475_c0_g1	6.59122	8.31513e-05	0.00424323	96.4174	up	s1 vs s3
TRINITY_DN45724_c0_g1	6.58501	0.000309215	0.0116681	96.0032	up	s1 vs s3
TRINITY_DN63244_c0_g1	-6.58423	0.000269887	0.0105346	0.010422	down	s1 vs s3
TRINITY_DN23500_c0_g1	-6.57605	0.000151407	0.00675971	0.0104812	down	s1 vs s3
TRINITY_DN69321_c0_g1	6.57199	5.6675e-05	0.00308806	95.141	up	s1 vs s3
TRINITY_DN57017_c0_g1	6.56977	0.000238644	0.00954369	94.9946	up	s1 vs s3
TRINITY_DN43201_c0_g1	6.56693	0.00025737	0.0101492	94.8078	up	s1 vs s3
TRINITY_DN45731_c0_g1	-6.56616	9.58662e-05	0.00475791	0.0105533	down	s1 vs s3
TRINITY_DN37857_c0_g1	6.56599	0.000112162	0.00536694	94.7461	up	s1 vs s3
TRINITY_DN56109_c0_g1	6.56229	8.1164e-05	0.00415857	94.5032	up	s1 vs s3
TRINITY_DN55452_c0_g1	6.55517	0.000117703	0.00557938	94.0381	up	s1 vs s3
TRINITY_DN58314_c0_g1	6.55236	3.43239e-05	0.00209668	93.8551	up	s1 vs s3
TRINITY_DN57601_c0_g1	6.54554	3.82693e-05	0.00227875	93.4122	up	s1 vs s3
TRINITY_DN24899_c0_g1	6.5452	0.00133261	0.0348337	93.3902	up	s1 vs s3
TRINITY_DN69578_c0_g1	6.53765	0.000179766	0.00771319	92.9028	up	s1 vs s3
TRINITY_DN62920_c0_g1	6.53763	9.19922e-05	0.0045971	92.9015	up	s1 vs s3
TRINITY_DN65831_c0_g1	6.53369	0.000111675	0.00535521	92.6484	up	s1 vs s3
TRINITY_DN65576_c0_g1	6.53251	0.000101475	0.00499229	92.5722	up	s1 vs s3
TRINITY_DN70552_c0_g1	6.52872	6.20349e-09	1.67207e-06	92.3297	up	s1 vs s3
TRINITY_DN45700_c1_g1	-6.5251	3.07518e-05	0.00190732	0.010858	down	s1 vs s3
TRINITY_DN48085_c0_g1	6.52174	8.06218e-05	0.00413497	91.8841	up	s1 vs s3
TRINITY_DN63473_c0_g1	6.52052	5.20225e-05	0.00291286	91.8065	up	s1 vs s3
TRINITY_DN49667_c0_g1	-6.51963	2.18995e-05	0.00144871	0.0108993	down	s1 vs s3
TRINITY_DN62217_c0_g1	-6.51774	3.87199e-05	0.00230288	0.0109135	down	s1 vs s3
TRINITY_DN14547_c0_g1	-6.50966	2.53708e-12	2.07357e-09	0.0109748	down	s1 vs s3
TRINITY_DN53608_c0_g1	6.50479	0.000128797	0.00596032	90.8104	up	s1 vs s3
TRINITY_DN21116_c0_g1	-6.5009	0.000185855	0.00790749	0.0110416	down	s1 vs s3
TRINITY_DN57894_c0_g1	6.49254	0.000218346	0.00887981	90.0431	up	s1 vs s3
TRINITY_DN31530_c0_g1	6.49125	4.96188e-05	0.00280125	89.9622	up	s1 vs s3
TRINITY_DN52656_c0_g1	6.49085	0.000216993	0.00884611	89.9372	up	s1 vs s3
TRINITY_DN58136_c0_g1	-6.49048	0.000165737	0.00728397	0.0111217	down	s1 vs s3
TRINITY_DN67826_c0_g1	6.49024	0.000150521	0.00673796	89.8994	up	s1 vs s3
TRINITY_DN41059_c0_g1	6.48698	0.000144825	0.00654074	89.6963	up	s1 vs s3
TRINITY_DN67001_c0_g1	6.48645	8.94912e-14	9.85823e-11	89.6638	up	s1 vs s3
TRINITY_DN44458_c0_g1	6.47685	7.99594e-05	0.00410515	89.069	up	s1 vs s3
TRINITY_DN41031_c0_g1	6.47475	0.000469194	0.016119	88.9391	up	s1 vs s3
TRINITY_DN60687_c0_g1	6.47241	0.000213844	0.00875669	88.7949	up	s1 vs s3
TRINITY_DN43179_c0_g1	6.47207	9.9228e-09	2.51409e-06	88.7745	up	s1 vs s3
TRINITY_DN35810_c0_g1	6.46987	2.46472e-10	1.20091e-07	88.6392	up	s1 vs s3
TRINITY_DN35730_c0_g1	6.46691	6.86414e-05	0.00362319	88.4576	up	s1 vs s3
TRINITY_DN54623_c0_g1	6.45266	0.000102343	0.00502089	87.5878	up	s1 vs s3
TRINITY_DN41935_c0_g1	6.45028	0.000392448	0.0139849	87.4435	up	s1 vs s3
TRINITY_DN42509_c0_g1	6.45018	0.000166363	0.00729714	87.4374	up	s1 vs s3
TRINITY_DN12046_c0_g1	-6.44912	7.96133e-10	3.25342e-07	0.0114452	down	s1 vs s3
TRINITY_DN51338_c0_g1	-6.44018	0.000178412	0.00766158	0.0115163	down	s1 vs s3
TRINITY_DN39341_c0_g1	6.43738	0.00084135	0.0248738	86.6652	up	s1 vs s3
TRINITY_DN37473_c0_g1	-6.42867	2.07668e-05	0.00139195	0.0116085	down	s1 vs s3
TRINITY_DN16247_c0_g1	6.4283	0.000482973	0.0163704	86.1217	up	s1 vs s3
TRINITY_DN61579_c0_g1	-6.42487	0.00032995	0.0123161	0.0116391	down	s1 vs s3
TRINITY_DN61315_c0_g1	-6.42352	2.5878e-05	0.00165989	0.01165	down	s1 vs s3
TRINITY_DN4203_c0_g4	-6.42257	2.97387e-05	0.00186043	0.0116577	down	s1 vs s3
TRINITY_DN40060_c0_g1	6.42243	0.000207	0.00855335	85.772	up	s1 vs s3
TRINITY_DN64333_c0_g1	6.42044	0.00014261	0.00648695	85.6532	up	s1 vs s3
TRINITY_DN58600_c0_g1	6.41184	0.000135731	0.00621869	85.1446	up	s1 vs s3
TRINITY_DN51061_c0_g1	6.40779	0.000307107	0.0116122	84.906	up	s1 vs s3
TRINITY_DN39173_c0_g1	6.40052	0.000487638	0.0164734	84.4787	up	s1 vs s3
TRINITY_DN17074_c0_g1	-6.3985	4.01888e-05	0.00237077	0.0118538	down	s1 vs s3
TRINITY_DN62180_c0_g1	6.39789	0.000489284	0.016485	84.3253	up	s1 vs s3
TRINITY_DN25616_c0_g1	6.39354	0.000131025	0.00605237	84.0713	up	s1 vs s3
TRINITY_DN27757_c0_g2	6.39228	0.00100972	0.0283508	83.9977	up	s1 vs s3
TRINITY_DN23102_c0_g2	6.39109	4.36483e-08	8.50689e-06	83.9285	up	s1 vs s3
TRINITY_DN52380_c0_g1	6.38446	0.000147376	0.00661711	83.5436	up	s1 vs s3
TRINITY_DN64903_c0_g1	6.38446	0.000147376	0.00661711	83.5436	up	s1 vs s3
TRINITY_DN62871_c0_g1	6.38305	0.000513118	0.0170843	83.4623	up	s1 vs s3
TRINITY_DN68888_c0_g1	6.38212	0.000194435	0.00812933	83.4081	up	s1 vs s3
TRINITY_DN26071_c0_g1	-6.3794	3.76716e-05	0.00225642	0.0120118	down	s1 vs s3
TRINITY_DN13915_c0_g1	6.37908	0.00018563	0.00790455	83.2327	up	s1 vs s3
TRINITY_DN46220_c0_g1	6.37865	0.000201886	0.008358	83.2081	up	s1 vs s3
TRINITY_DN70447_c0_g1	-6.3626	5.76104e-05	0.0031189	0.0121525	down	s1 vs s3
TRINITY_DN26415_c0_g1	-6.35227	5.85907e-05	0.00316184	0.0122398	down	s1 vs s3
TRINITY_DN44237_c0_g1	6.34754	1.69703e-07	2.67061e-05	81.4328	up	s1 vs s3
TRINITY_DN56142_c0_g1	-6.34473	0.000192778	0.00810002	0.012304	down	s1 vs s3
TRINITY_DN57889_c0_g1	-6.34453	6.25495e-05	0.00334696	0.0123057	down	s1 vs s3
TRINITY_DN32341_c0_g1	-6.34418	6.05287e-05	0.00325303	0.0123087	down	s1 vs s3
TRINITY_DN59852_c0_g1	6.34248	0.000165914	0.00728541	81.148	up	s1 vs s3
TRINITY_DN61316_c0_g1	-6.33923	7.90769e-05	0.00407222	0.012351	down	s1 vs s3
TRINITY_DN59587_c0_g1	6.3362	0.000193542	0.00811866	80.7954	up	s1 vs s3
TRINITY_DN70318_c0_g1	-6.3275	0.000402245	0.0142339	0.0124518	down	s1 vs s3
TRINITY_DN36368_c0_g1	-6.32648	8.22093e-05	0.00420362	0.0124606	down	s1 vs s3
TRINITY_DN70293_c0_g1	6.32398	0.000228975	0.00922325	80.114	up	s1 vs s3
TRINITY_DN35341_c0_g1	6.32105	0.000867516	0.0253802	79.9514	up	s1 vs s3
TRINITY_DN30662_c0_g1	-6.32098	0.000289894	0.0111197	0.0125082	down	s1 vs s3
TRINITY_DN48347_c0_g1	6.31397	0.000353918	0.0129208	79.5599	up	s1 vs s3
TRINITY_DN68611_c0_g1	6.31176	0.000326933	0.0122173	79.4379	up	s1 vs s3
TRINITY_DN53164_c0_g1	6.30392	0.000337748	0.0125119	79.0079	up	s1 vs s3
TRINITY_DN45029_c0_g1	6.29823	0.000850129	0.0250755	78.6967	up	s1 vs s3
TRINITY_DN58251_c0_g1	6.29183	0.000307304	0.0116122	78.3481	up	s1 vs s3
TRINITY_DN50073_c0_g1	6.29175	0.000557232	0.0181703	78.3437	up	s1 vs s3
TRINITY_DN61126_c0_g1	-6.28167	0.000132117	0.00608063	0.0128537	down	s1 vs s3
TRINITY_DN47532_c0_g1	6.27787	1.48054e-08	3.47331e-06	77.5939	up	s1 vs s3
TRINITY_DN66472_c0_g1	-6.27523	0.000128454	0.00595652	0.0129112	down	s1 vs s3
TRINITY_DN1010_c1_g1	-6.2719	0.000108876	0.00525264	0.012941	down	s1 vs s3
TRINITY_DN68857_c0_g1	6.26774	9.26314e-08	1.62983e-05	77.0509	up	s1 vs s3
TRINITY_DN36703_c0_g1	6.26619	0.000289439	0.0111196	76.9684	up	s1 vs s3
TRINITY_DN53017_c0_g1	6.26542	0.00167283	0.0406752	76.9271	up	s1 vs s3
TRINITY_DN60413_c0_g1	6.26542	0.00167283	0.0406752	76.9271	up	s1 vs s3
TRINITY_DN64034_c0_g1	-6.26539	0.000498936	0.0167213	0.0129996	down	s1 vs s3
TRINITY_DN54275_c0_g1	-6.25677	0.000140562	0.00640532	0.0130775	down	s1 vs s3
TRINITY_DN47040_c0_g1	-6.25167	0.000463881	0.0159722	0.0131238	down	s1 vs s3
TRINITY_DN58098_c0_g1	-6.24369	0.0003919	0.0139836	0.0131966	down	s1 vs s3
TRINITY_DN70707_c0_g1	-6.23528	0.000443492	0.015456	0.0132737	down	s1 vs s3
TRINITY_DN66645_c0_g1	-6.22915	0.000489031	0.016485	0.0133302	down	s1 vs s3
TRINITY_DN60495_c0_g1	-6.22638	0.000239002	0.00954369	0.0133559	down	s1 vs s3
TRINITY_DN43653_c0_g1	6.22516	0.000424364	0.0148918	74.81	up	s1 vs s3
TRINITY_DN39985_c0_g1	6.22261	0.00133528	0.0348418	74.6778	up	s1 vs s3
TRINITY_DN40759_c0_g1	6.22074	0.00111818	0.0303488	74.5812	up	s1 vs s3
TRINITY_DN54248_c0_g1	-6.21253	0.000371603	0.0134278	0.0134847	down	s1 vs s3
TRINITY_DN64054_c0_g1	6.19722	0.000745643	0.0227751	73.3753	up	s1 vs s3
TRINITY_DN47483_c0_g1	6.19705	0.000918078	0.0264733	73.3664	up	s1 vs s3
TRINITY_DN15771_c0_g1	6.19116	0.000798658	0.0239328	73.0675	up	s1 vs s3
TRINITY_DN47732_c0_g1	6.19009	0.000947018	0.0269749	73.0135	up	s1 vs s3
TRINITY_DN12708_c0_g1	-6.18969	0.000420316	0.0147805	0.0136999	down	s1 vs s3
TRINITY_DN45978_c0_g1	6.18945	4.54309e-06	0.000396844	72.9813	up	s1 vs s3
TRINITY_DN55494_c0_g1	-6.18707	0.000475164	0.0162032	0.0137248	down	s1 vs s3
TRINITY_DN33847_c0_g1	-6.18705	0.000399612	0.0141605	0.013725	down	s1 vs s3
TRINITY_DN47183_c0_g1	6.18507	0.00216792	0.0489307	72.7599	up	s1 vs s3
TRINITY_DN30278_c0_g1	-6.18376	5.22274e-09	1.47726e-06	0.0137563	down	s1 vs s3
TRINITY_DN69238_c0_g1	6.17998	0.000583065	0.0187952	72.5034	up	s1 vs s3
TRINITY_DN5012_c0_g2	-6.17749	0.000726245	0.0222766	0.0138162	down	s1 vs s3
TRINITY_DN26296_c0_g1	6.17221	0.000632569	0.0200589	72.1141	up	s1 vs s3
TRINITY_DN58689_c0_g1	6.17221	0.000632569	0.0200589	72.1141	up	s1 vs s3
TRINITY_DN26941_c0_g2	-6.1699	0.000676174	0.0210724	0.0138891	down	s1 vs s3
TRINITY_DN71325_c0_g1	-6.16823	0.000251869	0.00996327	0.0139052	down	s1 vs s3
TRINITY_DN67932_c0_g1	6.15988	0.00073208	0.0224421	71.5003	up	s1 vs s3
TRINITY_DN61751_c0_g1	6.15566	0.00066001	0.020696	71.2916	up	s1 vs s3
TRINITY_DN55416_c0_g1	-6.15266	0.000456535	0.0158127	0.0140561	down	s1 vs s3
TRINITY_DN27997_c0_g1	6.15128	0.00070303	0.0216905	71.0757	up	s1 vs s3
TRINITY_DN48315_c0_g1	6.15128	0.00070303	0.0216905	71.0757	up	s1 vs s3
TRINITY_DN6808_c1_g1	-6.14836	0.000723953	0.0222198	0.014098	down	s1 vs s3
TRINITY_DN28606_c0_g1	-6.14635	0.000484588	0.0164097	0.0141177	down	s1 vs s3
TRINITY_DN67415_c0_g1	-6.1251	0.00194092	0.0454703	0.0143272	down	s1 vs s3
TRINITY_DN53894_c0_g1	6.12024	0.00159833	0.0395084	69.5626	up	s1 vs s3
TRINITY_DN64770_c0_g1	6.12024	0.00159833	0.0395084	69.5626	up	s1 vs s3
TRINITY_DN48031_c0_g1	-6.11339	0.000572411	0.0185459	0.0144439	down	s1 vs s3
TRINITY_DN62218_c0_g1	6.11086	0.00118145	0.0316306	69.1117	up	s1 vs s3
TRINITY_DN43775_c0_g1	6.10144	0.00205675	0.047395	68.6619	up	s1 vs s3
TRINITY_DN51744_c0_g1	6.10118	0.00129791	0.0341302	68.6497	up	s1 vs s3
TRINITY_DN54722_c0_g1	-6.09738	0.00113426	0.0306704	0.0146051	down	s1 vs s3
TRINITY_DN63625_c0_g1	6.08973	1.00374e-06	0.00011639	68.1071	up	s1 vs s3
TRINITY_DN44167_c0_g1	-6.08247	0.000266969	0.0104545	0.0147568	down	s1 vs s3
TRINITY_DN31073_c0_g1	-6.07126	0.00031332	0.0117841	0.014872	down	s1 vs s3
TRINITY_DN55647_c0_g1	6.06542	1.09054e-05	0.000813854	66.969	up	s1 vs s3
TRINITY_DN13987_c0_g1	-6.05036	0.000984137	0.027793	0.015089	down	s1 vs s3
TRINITY_DN29341_c0_g1	-6.04865	0.000568653	0.0184595	0.0151069	down	s1 vs s3
TRINITY_DN8949_c0_g1	6.04834	2.45114e-22	9.55434e-19	66.1806	up	s1 vs s3
TRINITY_DN55615_c0_g1	6.04227	0.0021276	0.0484548	65.9031	up	s1 vs s3
TRINITY_DN25938_c0_g1	-6.04094	0.00043623	0.0152554	0.0151878	down	s1 vs s3
TRINITY_DN45459_c0_g1	-6.03854	0.000576221	0.0186455	0.0152131	down	s1 vs s3
TRINITY_DN44677_c0_g1	-6.03063	0.000418113	0.0147337	0.0152968	down	s1 vs s3
TRINITY_DN18812_c0_g1	6.02546	3.80966e-11	2.29818e-08	65.1397	up	s1 vs s3
TRINITY_DN51454_c0_g1	-6.0104	0.0011352	0.0306777	0.0155127	down	s1 vs s3
TRINITY_DN51577_c0_g1	6.00751	4.88077e-05	0.00276958	64.3342	up	s1 vs s3
TRINITY_DN10710_c0_g1	-5.98082	0.000564985	0.018364	0.0158341	down	s1 vs s3
TRINITY_DN50225_c0_g1	-5.97598	0.00146259	0.0371076	0.0158873	down	s1 vs s3
TRINITY_DN57726_c0_g1	-5.97151	0.000773733	0.023365	0.0159367	down	s1 vs s3
TRINITY_DN63274_c0_g1	-5.96523	0.00162211	0.0399209	0.0160062	down	s1 vs s3
TRINITY_DN69153_c0_g1	5.9464	2.56137e-06	0.000248644	61.666	up	s1 vs s3
TRINITY_DN49530_c0_g1	5.93417	1.41646e-29	1.19627e-25	61.1454	up	s1 vs s3
TRINITY_DN52934_c0_g1	-5.93334	0.00133811	0.0348948	0.0163639	down	s1 vs s3
TRINITY_DN62787_c0_g1	-5.9207	0.00112394	0.0304402	0.0165079	down	s1 vs s3
TRINITY_DN18565_c0_g1	-5.91002	0.00127747	0.0336689	0.0166305	down	s1 vs s3
TRINITY_DN26605_c0_g1	5.8855	2.54254e-05	0.00163916	59.1169	up	s1 vs s3
TRINITY_DN65037_c0_g1	5.87975	9.66655e-13	9.24213e-10	58.8818	up	s1 vs s3
TRINITY_DN62571_c0_g1	5.87913	4.25061e-09	1.26447e-06	58.8564	up	s1 vs s3
TRINITY_DN38289_c0_g1	5.83011	2.50409e-06	0.000244489	56.8902	up	s1 vs s3
TRINITY_DN44546_c0_g1	-5.81897	0.00201252	0.0466729	0.0177139	down	s1 vs s3
TRINITY_DN42213_c0_g1	5.81572	1.24603e-16	2.17724e-13	56.3255	up	s1 vs s3
TRINITY_DN57194_c0_g1	5.79787	2.72774e-10	1.3137e-07	55.6332	up	s1 vs s3
TRINITY_DN57500_c0_g1	5.7791	6.20398e-06	0.000511177	54.9141	up	s1 vs s3
TRINITY_DN32469_c0_g1	-5.74967	0.000469557	0.0161205	0.0185857	down	s1 vs s3
TRINITY_DN21103_c0_g1	5.74177	3.15414e-18	7.265e-15	53.5114	up	s1 vs s3
TRINITY_DN26878_c0_g1	5.73032	5.04105e-06	0.000430768	53.0884	up	s1 vs s3
TRINITY_DN27816_c0_g1	5.72299	1.02678e-06	0.000118519	52.8192	up	s1 vs s3
TRINITY_DN61610_c0_g1	5.70455	0.00157208	0.0390691	52.1485	up	s1 vs s3
TRINITY_DN45331_c0_g1	5.62732	3.55923e-06	0.000324967	49.4303	up	s1 vs s3
TRINITY_DN65425_c0_g1	5.60918	0.000212641	0.00871776	48.8125	up	s1 vs s3
TRINITY_DN21236_c0_g1	5.60892	8.51969e-06	0.000661891	48.8037	up	s1 vs s3
TRINITY_DN23936_c0_g1	5.58398	4.30178e-12	3.20565e-09	47.9673	up	s1 vs s3
TRINITY_DN52177_c0_g1	5.55426	8.05446e-06	0.000633764	46.9893	up	s1 vs s3
TRINITY_DN9772_c0_g1	5.53121	5.67774e-05	0.00309031	46.2444	up	s1 vs s3
TRINITY_DN40190_c0_g1	5.52959	1.01663e-07	1.74742e-05	46.1927	up	s1 vs s3
TRINITY_DN35429_c0_g1	5.52475	5.2475e-09	1.47726e-06	46.0379	up	s1 vs s3
TRINITY_DN51564_c0_g1	5.51281	6.41105e-07	8.04127e-05	45.6584	up	s1 vs s3
TRINITY_DN69576_c0_g1	5.50813	0.000310496	0.0117067	45.5104	up	s1 vs s3
TRINITY_DN48747_c0_g1	5.49679	1.54718e-05	0.00109804	45.1542	up	s1 vs s3
TRINITY_DN67553_c0_g1	5.49564	9.08429e-07	0.000107659	45.1184	up	s1 vs s3
TRINITY_DN52074_c0_g1	5.4579	0.000938909	0.0268344	43.9532	up	s1 vs s3
TRINITY_DN39681_c0_g1	5.41336	1.14584e-12	1.0557e-09	42.6172	up	s1 vs s3
TRINITY_DN62176_c0_g1	5.40526	1.41687e-05	0.00101984	42.3785	up	s1 vs s3
TRINITY_DN21518_c0_g1	5.40417	0.00216974	0.0489307	42.3465	up	s1 vs s3
TRINITY_DN43993_c0_g1	5.39412	4.69097e-06	0.00040703	42.0526	up	s1 vs s3
TRINITY_DN13137_c0_g1	5.38637	1.23552e-06	0.000138819	41.8271	up	s1 vs s3
TRINITY_DN41404_c0_g1	5.36475	0.000197436	0.00822078	41.2049	up	s1 vs s3
TRINITY_DN38727_c0_g1	5.35393	1.85718e-05	0.00127865	40.8972	up	s1 vs s3
TRINITY_DN58874_c0_g1	5.3243	0.0005901	0.0190064	40.0658	up	s1 vs s3
TRINITY_DN58710_c0_g1	5.30199	8.69329e-11	4.78821e-08	39.451	up	s1 vs s3
TRINITY_DN48845_c0_g1	5.30183	1.24067e-05	0.000907192	39.4466	up	s1 vs s3
TRINITY_DN42741_c0_g1	5.30039	2.32824e-05	0.00152034	39.4073	up	s1 vs s3
TRINITY_DN68738_c0_g1	5.29868	0.000162454	0.00715208	39.3605	up	s1 vs s3
TRINITY_DN54570_c0_g1	5.29333	0.000125831	0.00584976	39.2148	up	s1 vs s3
TRINITY_DN69989_c0_g1	5.28567	0.00198838	0.0462825	39.0072	up	s1 vs s3
TRINITY_DN4332_c0_g1	5.27956	3.8625e-08	7.73614e-06	38.8425	up	s1 vs s3
TRINITY_DN59228_c0_g1	5.27316	1.72231e-05	0.00120452	38.6705	up	s1 vs s3
TRINITY_DN38146_c0_g1	5.27111	0.00144276	0.0367937	38.6156	up	s1 vs s3
TRINITY_DN46325_c0_g1	5.26959	2.34736e-09	8.06023e-07	38.575	up	s1 vs s3
TRINITY_DN70520_c0_g1	-5.26202	7.81174e-08	1.39874e-05	0.02606	down	s1 vs s3
TRINITY_DN42764_c0_g1	5.24464	3.82195e-12	2.93439e-09	37.9136	up	s1 vs s3
TRINITY_DN38196_c0_g1	5.23598	1.99667e-08	4.49676e-06	37.6866	up	s1 vs s3
TRINITY_DN61841_c0_g1	5.23101	3.55623e-05	0.0021453	37.557	up	s1 vs s3
TRINITY_DN61198_c0_g1	5.22837	3.66261e-08	7.46805e-06	37.4884	up	s1 vs s3
TRINITY_DN14828_c0_g1	5.22669	2.48666e-06	0.000243559	37.4447	up	s1 vs s3
TRINITY_DN1239_c1_g1	5.21814	3.73053e-57	6.30123e-53	37.2236	up	s1 vs s3
TRINITY_DN35679_c0_g1	5.2055	0.00166702	0.0406106	36.8988	up	s1 vs s3
TRINITY_DN19240_c0_g1	5.18073	1.16358e-10	6.33999e-08	36.2707	up	s1 vs s3
TRINITY_DN62438_c0_g1	5.16616	0.000485638	0.0164168	35.9062	up	s1 vs s3
TRINITY_DN68855_c0_g1	-5.15854	5.21851e-05	0.00291874	0.0279979	down	s1 vs s3
TRINITY_DN26133_c0_g1	5.12483	0.000386758	0.0138559	34.8921	up	s1 vs s3
TRINITY_DN17023_c0_g1	5.12099	8.68063e-08	1.53802e-05	34.7994	up	s1 vs s3
TRINITY_DN51153_c0_g1	5.08506	2.21269e-06	0.000221151	33.9434	up	s1 vs s3
TRINITY_DN9237_c0_g2	5.0705	7.15532e-05	0.00374955	33.6025	up	s1 vs s3
TRINITY_DN44926_c0_g1	5.06698	2.96868e-08	6.20639e-06	33.5208	up	s1 vs s3
TRINITY_DN55208_c0_g1	5.06165	3.63492e-05	0.00218496	33.3971	up	s1 vs s3
TRINITY_DN64870_c0_g1	5.05913	3.44204e-06	0.000316549	33.3387	up	s1 vs s3
TRINITY_DN55365_c0_g1	5.04289	1.24196e-07	2.04686e-05	32.9656	up	s1 vs s3
TRINITY_DN19720_c0_g1	5.03947	0.000621272	0.0198123	32.8875	up	s1 vs s3
TRINITY_DN17764_c0_g1	5.0325	1.19468e-19	3.56106e-16	32.7292	up	s1 vs s3
TRINITY_DN21140_c0_g1	5.02946	6.85032e-16	1.0519e-12	32.6602	up	s1 vs s3
TRINITY_DN24982_c0_g1	5.0238	1.39829e-12	1.24308e-09	32.5323	up	s1 vs s3
TRINITY_DN56670_c0_g1	5.01749	1.58812e-11	1.01867e-08	32.3903	up	s1 vs s3
TRINITY_DN52403_c0_g1	5.01631	3.14062e-09	9.94655e-07	32.3638	up	s1 vs s3
TRINITY_DN48905_c0_g1	5.01432	4.05343e-08	8.02341e-06	32.3192	up	s1 vs s3
TRINITY_DN18028_c0_g1	5.01274	2.88281e-17	5.84324e-14	32.2839	up	s1 vs s3
TRINITY_DN64987_c0_g1	4.98947	3.68329e-14	4.24189e-11	31.7673	up	s1 vs s3
TRINITY_DN42672_c0_g1	4.98703	9.67399e-07	0.000112952	31.7136	up	s1 vs s3
TRINITY_DN71128_c0_g1	4.97646	4.07458e-05	0.00239814	31.4821	up	s1 vs s3
TRINITY_DN5766_c0_g1	4.97422	3.08124e-06	0.000288073	31.4333	up	s1 vs s3
TRINITY_DN28509_c0_g1	4.97391	4.55008e-06	0.000396844	31.4265	up	s1 vs s3
TRINITY_DN8948_c0_g1	4.96079	1.58337e-08	3.64701e-06	31.1421	up	s1 vs s3
TRINITY_DN61919_c0_g1	4.95301	0.000368479	0.0133466	30.9746	up	s1 vs s3
TRINITY_DN10057_c0_g1	-4.94301	0.000539387	0.0177023	0.0325091	down	s1 vs s3
TRINITY_DN53558_c0_g1	4.94197	0.00204004	0.0471817	30.7385	up	s1 vs s3
TRINITY_DN63665_c0_g1	4.90179	3.62939e-16	5.93264e-13	29.8942	up	s1 vs s3
TRINITY_DN39678_c0_g1	4.89441	7.86128e-08	1.40266e-05	29.7416	up	s1 vs s3
TRINITY_DN24241_c0_g1	4.8919	4.1588e-06	0.000368425	29.6898	up	s1 vs s3
TRINITY_DN33697_c0_g1	4.85474	6.65167e-06	0.000541027	28.935	up	s1 vs s3
TRINITY_DN19156_c0_g1	4.8512	0.000330244	0.0123161	28.8639	up	s1 vs s3
TRINITY_DN64927_c0_g1	4.84529	2.67001e-09	8.90114e-07	28.7461	up	s1 vs s3
TRINITY_DN66617_c0_g1	4.84325	2.19227e-06	0.000219544	28.7055	up	s1 vs s3
TRINITY_DN44247_c0_g1	4.84183	0.000649856	0.0204662	28.6771	up	s1 vs s3
TRINITY_DN31720_c0_g1	4.83699	1.53659e-14	1.8539e-11	28.5812	up	s1 vs s3
TRINITY_DN53233_c0_g1	4.8223	0.000383509	0.0137631	28.2915	up	s1 vs s3
TRINITY_DN62364_c0_g1	4.81428	0.000634756	0.0201031	28.1346	up	s1 vs s3
TRINITY_DN35410_c0_g1	4.80943	1.809e-07	2.81189e-05	28.0402	up	s1 vs s3
TRINITY_DN35695_c0_g1	4.79705	1.83173e-05	0.00126285	27.8006	up	s1 vs s3
TRINITY_DN22194_c1_g2	4.78513	1.15238e-05	0.000854974	27.5719	up	s1 vs s3
TRINITY_DN39986_c0_g1	4.77185	0.000180713	0.00774072	27.3193	up	s1 vs s3
TRINITY_DN15254_c0_g2	-4.77125	0.00138867	0.0358289	0.0366195	down	s1 vs s3
TRINITY_DN39638_c0_g1	4.76975	0.000606648	0.0194315	27.2795	up	s1 vs s3
TRINITY_DN57499_c0_g1	4.76407	2.29876e-05	0.00150303	27.1724	up	s1 vs s3
TRINITY_DN59936_c0_g1	4.76171	0.00107985	0.0296261	27.128	up	s1 vs s3
TRINITY_DN64586_c0_g1	4.75478	0.000103625	0.00507341	26.998	up	s1 vs s3
TRINITY_DN36740_c0_g1	4.7475	7.59249e-06	0.000604928	26.862	up	s1 vs s3
TRINITY_DN36724_c0_g1	4.7474	0.000927909	0.0266515	26.8602	up	s1 vs s3
TRINITY_DN50765_c0_g1	4.74672	0.000263716	0.0103431	26.8475	up	s1 vs s3
TRINITY_DN64971_c0_g1	4.73503	8.32404e-20	2.63628e-16	26.631	up	s1 vs s3
TRINITY_DN31231_c0_g1	4.73062	3.01203e-06	0.00028317	26.5496	up	s1 vs s3
TRINITY_DN63954_c0_g1	4.72921	3.94253e-24	1.81618e-20	26.5236	up	s1 vs s3
TRINITY_DN54937_c0_g1	4.72479	5.80644e-10	2.53646e-07	26.4425	up	s1 vs s3
TRINITY_DN60833_c0_g1	4.71846	0.00189537	0.0447652	26.3268	up	s1 vs s3
TRINITY_DN62937_c0_g1	4.71158	0.000444897	0.0154837	26.2016	up	s1 vs s3
TRINITY_DN42697_c0_g1	4.70738	1.67702e-14	1.97627e-11	26.1254	up	s1 vs s3
TRINITY_DN55957_c0_g1	4.70687	3.77702e-05	0.00225966	26.1162	up	s1 vs s3
TRINITY_DN52795_c0_g1	4.69911	0.000211057	0.0086659	25.9761	up	s1 vs s3
TRINITY_DN42876_c0_g1	4.6949	1.93173e-05	0.00131745	25.9004	up	s1 vs s3
TRINITY_DN35530_c0_g1	4.67986	5.16927e-05	0.00290402	25.6318	up	s1 vs s3
TRINITY_DN66688_c0_g1	4.66662	0.000365238	0.0132672	25.3976	up	s1 vs s3
TRINITY_DN68779_c0_g1	4.65561	0.00166263	0.040544	25.2046	up	s1 vs s3
TRINITY_DN13259_c0_g2	4.65319	0.000972034	0.0275326	25.1623	up	s1 vs s3
TRINITY_DN51598_c0_g1	4.65029	9.96571e-07	0.000115824	25.1117	up	s1 vs s3
TRINITY_DN28054_c0_g1	-4.64171	1.78601e-07	2.80193e-05	0.0400595	down	s1 vs s3
TRINITY_DN18053_c0_g1	4.64105	2.85012e-13	2.94743e-10	24.9514	up	s1 vs s3
TRINITY_DN42898_c0_g1	4.63751	0.000754689	0.0229822	24.8902	up	s1 vs s3
TRINITY_DN54484_c0_g1	4.63498	0.00192356	0.045189	24.8467	up	s1 vs s3
TRINITY_DN51107_c0_g1	4.6318	0.000681071	0.0211911	24.7919	up	s1 vs s3
TRINITY_DN44008_c0_g1	4.61347	0.0010596	0.0292287	24.4789	up	s1 vs s3
TRINITY_DN48108_c0_g1	4.60789	0.000249092	0.00986111	24.3845	up	s1 vs s3
TRINITY_DN52493_c0_g1	4.60266	0.000439885	0.0153514	24.2963	up	s1 vs s3
TRINITY_DN4933_c0_g1	-4.59002	1.27575e-10	6.81344e-08	0.0415209	down	s1 vs s3
TRINITY_DN68723_c0_g1	4.5887	0.000933203	0.0267316	24.0623	up	s1 vs s3
TRINITY_DN38732_c0_g1	4.5747	0.00169165	0.0410738	23.83	up	s1 vs s3
TRINITY_DN40377_c0_g1	4.56214	0.000994673	0.0280173	23.6233	up	s1 vs s3
TRINITY_DN54518_c0_g1	4.56168	0.000182146	0.00779552	23.6158	up	s1 vs s3
TRINITY_DN38929_c0_g1	4.56072	0.000109404	0.00526457	23.6	up	s1 vs s3
TRINITY_DN416_c0_g2	-4.56039	0.00164849	0.0403741	0.0423825	down	s1 vs s3
TRINITY_DN21247_c0_g1	-4.5525	1.88227e-08	4.25804e-06	0.0426148	down	s1 vs s3
TRINITY_DN11362_c0_g1	4.54346	0.000571242	0.0185317	23.3195	up	s1 vs s3
TRINITY_DN42722_c0_g1	4.53672	5.58564e-10	2.46123e-07	23.2107	up	s1 vs s3
TRINITY_DN36721_c0_g1	-4.51868	7.48493e-06	0.000599184	0.0436256	down	s1 vs s3
TRINITY_DN56479_c0_g1	4.51332	0.000140542	0.00640532	22.8373	up	s1 vs s3
TRINITY_DN57802_c0_g1	4.50982	0.000781707	0.0235083	22.782	up	s1 vs s3
TRINITY_DN22099_c0_g1	4.50844	4.7782e-05	0.00274236	22.7601	up	s1 vs s3
TRINITY_DN68822_c0_g1	4.50418	4.21431e-18	9.28486e-15	22.6931	up	s1 vs s3
TRINITY_DN61732_c0_g1	4.50004	5.83911e-05	0.00315442	22.628	up	s1 vs s3
TRINITY_DN44737_c0_g1	4.4931	2.34667e-07	3.54963e-05	22.5195	up	s1 vs s3
TRINITY_DN44953_c0_g1	4.49291	0.000771964	0.023326	22.5165	up	s1 vs s3
TRINITY_DN65938_c0_g1	4.47995	0.000676911	0.0210824	22.3151	up	s1 vs s3
TRINITY_DN34161_c0_g1	4.47709	3.46225e-06	0.000317256	22.2709	up	s1 vs s3
TRINITY_DN57608_c0_g1	4.47677	9.16035e-12	6.35866e-09	22.266	up	s1 vs s3
TRINITY_DN36920_c0_g1	4.47454	0.00109326	0.0298484	22.2316	up	s1 vs s3
TRINITY_DN1383_c0_g1	4.46533	2.16722e-05	0.00143555	22.0901	up	s1 vs s3
TRINITY_DN19111_c0_g1	4.46142	1.10095e-08	2.77554e-06	22.0304	up	s1 vs s3
TRINITY_DN22161_c0_g1	4.46018	4.6506e-09	1.34663e-06	22.0114	up	s1 vs s3
TRINITY_DN66836_c0_g1	4.44479	4.12789e-06	0.000366327	21.7778	up	s1 vs s3
TRINITY_DN38022_c0_g1	4.44319	0.000278127	0.0107257	21.7537	up	s1 vs s3
TRINITY_DN61398_c0_g1	4.43841	0.000119873	0.00566227	21.6817	up	s1 vs s3
TRINITY_DN67743_c0_g1	4.43205	0.00126939	0.0335545	21.5865	up	s1 vs s3
TRINITY_DN14850_c0_g2	-4.42982	0.000852618	0.0251268	0.0463971	down	s1 vs s3
TRINITY_DN50441_c0_g1	4.42835	0.00166643	0.0406106	21.531	up	s1 vs s3
TRINITY_DN36908_c0_g1	4.42626	0.00011835	0.00559957	21.4999	up	s1 vs s3
TRINITY_DN34508_c0_g1	4.42572	0.000367394	0.0133251	21.4919	up	s1 vs s3
TRINITY_DN36717_c0_g1	4.41417	1.72567e-12	1.45741e-09	21.3205	up	s1 vs s3
TRINITY_DN54685_c0_g1	4.41111	2.09162e-06	0.000211132	21.2754	up	s1 vs s3
TRINITY_DN15201_c0_g1	4.40814	0.000135202	0.00620008	21.2317	up	s1 vs s3
TRINITY_DN42628_c0_g1	4.40698	0.00149923	0.0377571	21.2145	up	s1 vs s3
TRINITY_DN59589_c0_g1	4.39865	5.48879e-09	1.5282e-06	21.0924	up	s1 vs s3
TRINITY_DN45901_c0_g1	4.39507	0.000880404	0.0256986	21.0402	up	s1 vs s3
TRINITY_DN66521_c0_g1	4.38959	4.9339e-05	0.00279353	20.9603	up	s1 vs s3
TRINITY_DN5463_c0_g1	-4.38887	3.461e-07	4.91259e-05	0.047733	down	s1 vs s3
TRINITY_DN42831_c0_g1	4.38656	1.8681e-07	2.87727e-05	20.9163	up	s1 vs s3
TRINITY_DN65443_c0_g1	4.38018	0.00146483	0.0371098	20.8241	up	s1 vs s3
TRINITY_DN34026_c0_g1	4.37957	0.000513476	0.0170843	20.8152	up	s1 vs s3
TRINITY_DN17809_c0_g1	4.37873	0.000122093	0.00572736	20.8031	up	s1 vs s3
TRINITY_DN66146_c0_g1	4.36593	9.76553e-05	0.00482779	20.6194	up	s1 vs s3
TRINITY_DN34299_c0_g1	4.36278	0.000953905	0.0271546	20.5744	up	s1 vs s3
TRINITY_DN12649_c0_g1	4.35639	0.00155983	0.0388219	20.4836	up	s1 vs s3
TRINITY_DN21209_c0_g1	4.35246	3.77235e-08	7.62844e-06	20.4278	up	s1 vs s3
TRINITY_DN59278_c0_g1	4.35222	0.00114326	0.0308316	20.4244	up	s1 vs s3
TRINITY_DN66314_c0_g1	4.35028	0.000190819	0.0080444	20.3969	up	s1 vs s3
TRINITY_DN65596_c0_g1	4.34702	0.000151404	0.00675971	20.351	up	s1 vs s3
TRINITY_DN37174_c0_g1	4.34613	5.7118e-05	0.00310552	20.3384	up	s1 vs s3
TRINITY_DN12401_c0_g1	4.34163	5.87894e-09	1.61904e-06	20.275	up	s1 vs s3
TRINITY_DN48946_c0_g1	4.33357	0.00139579	0.035976	20.162	up	s1 vs s3
TRINITY_DN36184_c0_g1	4.33306	0.00082329	0.0244785	20.1549	up	s1 vs s3
TRINITY_DN37697_c0_g1	4.33201	0.000290838	0.0111311	20.1403	up	s1 vs s3
TRINITY_DN15717_c0_g2	-4.3249	0.000209693	0.00863184	0.0498972	down	s1 vs s3
TRINITY_DN1599_c0_g1	4.32233	0.000162002	0.00714461	20.0056	up	s1 vs s3
TRINITY_DN35131_c0_g1	4.31903	0.000232585	0.00936124	19.9599	up	s1 vs s3
TRINITY_DN8151_c0_g1	4.31678	9.85745e-08	1.71064e-05	19.9288	up	s1 vs s3
TRINITY_DN63369_c0_g1	4.31653	2.91922e-05	0.0018285	19.9253	up	s1 vs s3
TRINITY_DN57797_c0_g1	4.3151	0.00114106	0.0307969	19.9056	up	s1 vs s3
TRINITY_DN43927_c0_g1	4.3096	0.000216749	0.00884327	19.8299	up	s1 vs s3
TRINITY_DN50042_c0_g1	4.30886	0.00165939	0.040504	19.8196	up	s1 vs s3
TRINITY_DN32635_c0_g1	4.30884	1.68858e-08	3.8543e-06	19.8194	up	s1 vs s3
TRINITY_DN65849_c0_g1	4.30704	0.00197223	0.0459489	19.7947	up	s1 vs s3
TRINITY_DN55490_c0_g1	4.29957	0.00140902	0.0362433	19.6924	up	s1 vs s3
TRINITY_DN56023_c0_g1	4.28334	0.00102823	0.0286653	19.4722	up	s1 vs s3
TRINITY_DN70888_c0_g1	4.28084	0.000236321	0.00947397	19.4384	up	s1 vs s3
TRINITY_DN33064_c0_g1	4.26425	0.00108794	0.0297827	19.2162	up	s1 vs s3
TRINITY_DN57417_c0_g1	4.26401	0.00027533	0.0106421	19.213	up	s1 vs s3
TRINITY_DN49189_c0_g1	4.25998	0.000912195	0.0263383	19.1594	up	s1 vs s3
TRINITY_DN52438_c0_g1	4.25058	0.000928264	0.0266515	19.035	up	s1 vs s3
TRINITY_DN41046_c0_g1	4.24764	0.000275104	0.0106415	18.9962	up	s1 vs s3
TRINITY_DN18238_c0_g1	-4.24742	1.75333e-05	0.00121708	0.0526502	down	s1 vs s3
TRINITY_DN68591_c0_g1	4.24652	0.00105884	0.0292258	18.9815	up	s1 vs s3
TRINITY_DN68866_c0_g1	4.23882	0.00178761	0.0428355	18.8804	up	s1 vs s3
TRINITY_DN46353_c0_g1	4.23379	2.19108e-06	0.000219544	18.8147	up	s1 vs s3
TRINITY_DN45634_c0_g1	4.23375	0.000471754	0.0161631	18.8142	up	s1 vs s3
TRINITY_DN21766_c0_g1	4.23262	4.56507e-15	6.60931e-12	18.7994	up	s1 vs s3
TRINITY_DN54581_c0_g1	4.23078	0.0015638	0.0388824	18.7756	up	s1 vs s3
TRINITY_DN67795_c0_g1	4.22806	0.000271649	0.0105709	18.7402	up	s1 vs s3
TRINITY_DN1705_c2_g1	-4.22449	0.000393016	0.0139878	0.0534934	down	s1 vs s3
TRINITY_DN18118_c0_g1	4.22299	3.52595e-08	7.23363e-06	18.6744	up	s1 vs s3
TRINITY_DN60507_c0_g1	4.21812	0.000935274	0.0267607	18.6114	up	s1 vs s3
TRINITY_DN54548_c0_g1	4.21341	4.36415e-09	1.27829e-06	18.5508	up	s1 vs s3
TRINITY_DN42942_c0_g1	4.211	0.00169547	0.0411236	18.5198	up	s1 vs s3
TRINITY_DN31626_c2_g1	4.20812	0.00219347	0.049334	18.483	up	s1 vs s3
TRINITY_DN63834_c0_g1	4.20533	4.82471e-05	0.00275009	18.4472	up	s1 vs s3
TRINITY_DN70665_c0_g1	4.20498	0.000333894	0.0124134	18.4427	up	s1 vs s3
TRINITY_DN40651_c0_g1	4.20496	0.00132143	0.0345872	18.4425	up	s1 vs s3
TRINITY_DN25336_c0_g1	4.20491	4.38345e-08	8.51045e-06	18.4418	up	s1 vs s3
TRINITY_DN27759_c0_g1	4.20356	1.19309e-08	2.9691e-06	18.4245	up	s1 vs s3
TRINITY_DN49604_c0_g1	4.20353	7.01188e-08	1.27352e-05	18.4242	up	s1 vs s3
TRINITY_DN58553_c0_g1	4.20208	2.29257e-06	0.000227341	18.4056	up	s1 vs s3
TRINITY_DN59442_c0_g1	4.20158	0.00150347	0.0377627	18.3994	up	s1 vs s3
TRINITY_DN13785_c0_g2	-4.19127	2.81643e-05	0.0017773	0.0547397	down	s1 vs s3
TRINITY_DN40007_c0_g1	4.19012	1.207e-18	3.05811e-15	18.2538	up	s1 vs s3
TRINITY_DN49033_c0_g1	4.1899	0.00215655	0.048807	18.251	up	s1 vs s3
TRINITY_DN32634_c0_g1	4.18165	3.13975e-12	2.4477e-09	18.1469	up	s1 vs s3
TRINITY_DN57320_c0_g1	4.17993	0.00104416	0.0290081	18.1253	up	s1 vs s3
TRINITY_DN51878_c0_g1	4.1673	4.31689e-07	5.86461e-05	17.9673	up	s1 vs s3
TRINITY_DN37055_c0_g1	4.16459	0.000301365	0.0114562	17.9336	up	s1 vs s3
TRINITY_DN68620_c0_g1	4.16379	0.00174063	0.0419615	17.9236	up	s1 vs s3
TRINITY_DN28927_c0_g1	4.16239	0.000248565	0.00984796	17.9063	up	s1 vs s3
TRINITY_DN35945_c0_g1	4.16166	3.49008e-10	1.60775e-07	17.8972	up	s1 vs s3
TRINITY_DN3142_c1_g1	-4.14589	0.000174705	0.00752791	0.056489	down	s1 vs s3
TRINITY_DN41395_c0_g1	-4.14307	0.000217664	0.00886633	0.0565996	down	s1 vs s3
TRINITY_DN54049_c0_g1	4.14204	0.000821632	0.0244621	17.6554	up	s1 vs s3
TRINITY_DN59048_c0_g1	4.13923	0.000860782	0.0252421	17.6211	up	s1 vs s3
TRINITY_DN68668_c0_g1	4.13421	0.00179329	0.0428989	17.5599	up	s1 vs s3
TRINITY_DN22569_c0_g1	4.13242	2.87643e-07	4.17643e-05	17.5381	up	s1 vs s3
TRINITY_DN56770_c0_g1	4.12584	0.000626151	0.0199052	17.4583	up	s1 vs s3
TRINITY_DN53104_c0_g1	4.12066	0.00142136	0.0364497	17.3958	up	s1 vs s3
TRINITY_DN5049_c0_g1	-4.11467	1.48827e-07	2.38451e-05	0.0577248	down	s1 vs s3
TRINITY_DN53252_c0_g1	4.10917	0.00159949	0.0395177	17.2577	up	s1 vs s3
TRINITY_DN43214_c0_g1	4.10559	2.70395e-05	0.00172264	17.2149	up	s1 vs s3
TRINITY_DN70936_c0_g1	4.0991	0.000109503	0.00526457	17.1377	up	s1 vs s3
TRINITY_DN68827_c0_g1	4.09894	0.00024806	0.00983564	17.1357	up	s1 vs s3
TRINITY_DN35849_c0_g1	4.09706	0.00053136	0.0175084	17.1135	up	s1 vs s3
[truncated: 216,071+ more rows]

## Sheet: Table S3
Table S3. The results of KEGG enrichment of differentially expressed genes in seeds of Tamarix hispida during germination.
Stage1 vs Stage4
ID	Description	GeneRatio	BgRatio	pvalue	p.adjust	qvalue	geneID	Count
ko00940	Phenylpropanoid biosynthesis	0.0365385	216/12510	1.71686e-23	6.59273e-21	5.74695e-21	TRINITY_DN15067_c0_g1/TRINITY_DN14666_c0_g1/TRINITY_DN20491_c0_g1/TRINITY_DN12029_c2_g1/TRINITY_DN47_c0_g1/TRINITY_DN3411_c0_g1/TRINITY_DN38139_c0_g1/TRINITY_DN1747_c0_g1/TRINITY_DN28372_c0_g1/TRINITY_DN5389_c2_g1/TRINITY_DN48582_c0_g1/TRINITY_DN1833_c1_g1/TRINITY_DN3484_c0_g1/TRINITY_DN19528_c0_g1/TRINITY_DN54640_c0_g1/TRINITY_DN10491_c0_g1/TRINITY_DN30517_c0_g1/TRINITY_DN60230_c0_g1/TRINITY_DN1…	133
ko04075	Plant hormone signal transduction	0.039011	324/12510	8.16204e-09	7.83556e-07	6.83034e-07	TRINITY_DN1898_c4_g1/TRINITY_DN6979_c0_g3/TRINITY_DN12048_c0_g2/TRINITY_DN19146_c0_g1/TRINITY_DN27678_c0_g1/TRINITY_DN1048_c0_g1/TRINITY_DN16019_c0_g1/TRINITY_DN6801_c1_g1/TRINITY_DN2273_c0_g1/TRINITY_DN48678_c0_g1/TRINITY_DN15357_c0_g1/TRINITY_DN35145_c0_g1/TRINITY_DN8904_c0_g1/TRINITY_DN533_c0_g1/TRINITY_DN3390_c0_g1/TRINITY_DN10142_c0_g1/TRINITY_DN249_c0_g2/TRINITY_DN64389_c0_g1/TRINITY_DN6442…	142
ko00941	Flavonoid biosynthesis	0.00879121	49/12510	1.55566e-07	9.95621e-06	8.67893e-06	TRINITY_DN17756_c0_g1/TRINITY_DN9763_c0_g1/TRINITY_DN28372_c0_g1/TRINITY_DN9763_c0_g2/TRINITY_DN4410_c0_g1/TRINITY_DN14210_c0_g1/TRINITY_DN846_c2_g1/TRINITY_DN2055_c0_g1/TRINITY_DN11144_c0_g1/TRINITY_DN11144_c1_g1/TRINITY_DN22630_c0_g1/TRINITY_DN11147_c0_g1/TRINITY_DN8_c1_g1/TRINITY_DN23465_c0_g1/TRINITY_DN9182_c0_g1/TRINITY_DN4957_c0_g1/TRINITY_DN7978_c0_g1/TRINITY_DN9693_c0_g2/TRINITY_DN12054_c…	32
ko04016	MAPK signaling pathway - plant	0.0252747	213/12510	7.0596e-06	0.00030121	0.000262568	TRINITY_DN19214_c0_g1/TRINITY_DN43179_c0_g1/TRINITY_DN12048_c0_g2/TRINITY_DN19199_c0_g1/TRINITY_DN29823_c0_g1/TRINITY_DN36543_c0_g1/TRINITY_DN1048_c0_g1/TRINITY_DN2273_c0_g1/TRINITY_DN35145_c0_g1/TRINITY_DN18290_c0_g1/TRINITY_DN3390_c0_g1/TRINITY_DN15868_c2_g1/TRINITY_DN12328_c0_g1/TRINITY_DN4652_c2_g1/TRINITY_DN4652_c0_g1/TRINITY_DN18571_c0_g1/TRINITY_DN26081_c0_g1/TRINITY_DN19806_c0_g1/TRINITY_…	92
ko00195	Photosynthesis	0.0120879	85/12510	8.97503e-06	0.000344641	0.000300427	TRINITY_DN19955_c0_g1/TRINITY_DN7504_c1_g1/TRINITY_DN19814_c1_g1/TRINITY_DN7504_c1_g2/TRINITY_DN37190_c0_g1/TRINITY_DN17798_c0_g1/TRINITY_DN8654_c0_g1/TRINITY_DN18613_c0_g1/TRINITY_DN13345_c1_g1/TRINITY_DN3476_c0_g1/TRINITY_DN7504_c2_g1/TRINITY_DN24350_c0_g1/TRINITY_DN5672_c0_g1/TRINITY_DN10808_c0_g1/TRINITY_DN11828_c0_g1/TRINITY_DN28706_c0_g1/TRINITY_DN2106_c0_g2/TRINITY_DN17420_c0_g1/TRINITY_DN…	44
ko00196	Photosynthesis - antenna proteins	0.0043956	22/12510	2.86111e-05	0.000998787	0.000870653	TRINITY_DN12913_c0_g1/TRINITY_DN7073_c0_g1/TRINITY_DN11123_c0_g1/TRINITY_DN11714_c1_g1/TRINITY_DN4920_c3_g2/TRINITY_DN5283_c0_g1/TRINITY_DN9690_c0_g1/TRINITY_DN11653_c0_g1/TRINITY_DN2190_c0_g1/TRINITY_DN18420_c0_g1/TRINITY_DN4786_c0_g2/TRINITY_DN11474_c0_g1/TRINITY_DN449_c5_g1/TRINITY_DN4267_c0_g1/TRINITY_DN26354_c0_g1/TRINITY_DN19664_c0_g1	16
ko00945	Stilbenoid, diarylheptanoid and gingerol biosynthesis	0.00576923	33/12510	3.92863e-05	0.00125716	0.00109588	TRINITY_DN28372_c0_g1/TRINITY_DN17460_c0_g1/TRINITY_DN11144_c0_g1/TRINITY_DN11144_c1_g1/TRINITY_DN2263_c0_g1/TRINITY_DN9182_c0_g1/TRINITY_DN4957_c0_g1/TRINITY_DN9693_c0_g2/TRINITY_DN2263_c0_g2/TRINITY_DN12054_c1_g1/TRINITY_DN949_c0_g2/TRINITY_DN3365_c0_g1/TRINITY_DN1352_c2_g1/TRINITY_DN24276_c0_g1/TRINITY_DN3431_c0_g1/TRINITY_DN949_c0_g1/TRINITY_DN34306_c0_g1/TRINITY_DN24856_c0_g1/TRINITY_DN1041_…	21
ko00130	Ubiquinone and other terpenoid-quinone biosynthesis	0.00934066	68/12510	0.000219833	0.00472815	0.00412157	TRINITY_DN60230_c0_g1/TRINITY_DN17995_c0_g1/TRINITY_DN52951_c0_g1/TRINITY_DN52344_c0_g1/TRINITY_DN692_c4_g2/TRINITY_DN69246_c0_g1/TRINITY_DN13288_c0_g1/TRINITY_DN8634_c1_g1/TRINITY_DN21981_c0_g1/TRINITY_DN4181_c1_g1/TRINITY_DN17774_c0_g1/TRINITY_DN8946_c0_g1/TRINITY_DN864_c0_g1/TRINITY_DN21561_c1_g1/TRINITY_DN19015_c0_g1/TRINITY_DN1105_c0_g1/TRINITY_DN2038_c0_g2/TRINITY_DN15842_c0_g1/TRINITY_DN12…	34
ko00966	Glucosinolate biosynthesis	0.0043956	25/12510	0.000304323	0.00556476	0.00485086	TRINITY_DN31331_c0_g1/TRINITY_DN776_c0_g1/TRINITY_DN2431_c0_g1/TRINITY_DN22242_c0_g1/TRINITY_DN1691_c0_g1/TRINITY_DN39081_c0_g1/TRINITY_DN3026_c0_g1/TRINITY_DN14285_c0_g1/TRINITY_DN57833_c0_g1/TRINITY_DN12197_c0_g1/TRINITY_DN792_c0_g1/TRINITY_DN2836_c0_g2/TRINITY_DN15191_c1_g1/TRINITY_DN2836_c0_g1/TRINITY_DN10193_c0_g1/TRINITY_DN6030_c0_g1	16
ko00460	Cyanoamino acid metabolism	0.0112637	88/12510	0.000367464	0.00641391	0.00559107	TRINITY_DN38139_c0_g1/TRINITY_DN48582_c0_g1/TRINITY_DN54640_c0_g1/TRINITY_DN56432_c0_g1/TRINITY_DN2467_c0_g1/TRINITY_DN4824_c0_g1/TRINITY_DN68855_c0_g1/TRINITY_DN12362_c0_g1/TRINITY_DN55442_c0_g1/TRINITY_DN54779_c0_g1/TRINITY_DN45373_c0_g1/TRINITY_DN48786_c0_g1/TRINITY_DN2467_c0_g2/TRINITY_DN1529_c0_g5/TRINITY_DN40215_c0_g1/TRINITY_DN23786_c0_g2/TRINITY_DN11383_c0_g1/TRINITY_DN2467_c0_g3/TRINITY_…	41
ko00592	alpha-Linolenic acid metabolism	0.0101648	82/12510	0.00145146	0.021437	0.0186868	TRINITY_DN16252_c0_g1/TRINITY_DN43817_c0_g1/TRINITY_DN24167_c0_g1/TRINITY_DN17448_c0_g1/TRINITY_DN17509_c0_g2/TRINITY_DN8297_c0_g1/TRINITY_DN9833_c0_g1/TRINITY_DN17256_c1_g1/TRINITY_DN29990_c0_g1/TRINITY_DN17509_c0_g1/TRINITY_DN1204_c0_g2/TRINITY_DN43638_c0_g1/TRINITY_DN11609_c0_g1/TRINITY_DN53054_c0_g1/TRINITY_DN7830_c0_g1/TRINITY_DN54750_c0_g1/TRINITY_DN16259_c0_g1/TRINITY_DN42882_c0_g1/TRINITY…	37
ko00500	Starch and sucrose metabolism	0.0376374	381/12510	0.00194228	0.026637	0.0232198	TRINITY_DN13936_c0_g2/TRINITY_DN13936_c0_g1/TRINITY_DN16860_c0_g1/TRINITY_DN38139_c0_g1/TRINITY_DN48582_c0_g1/TRINITY_DN54640_c0_g1/TRINITY_DN55375_c0_g1/TRINITY_DN51866_c0_g1/TRINITY_DN54496_c0_g1/TRINITY_DN52165_c0_g1/TRINITY_DN46464_c0_g1/TRINITY_DN47106_c0_g1/TRINITY_DN71091_c0_g1/TRINITY_DN7222_c1_g1/TRINITY_DN13770_c0_g1/TRINITY_DN2467_c0_g1/TRINITY_DN48694_c0_g1/TRINITY_DN63434_c0_g1/TRINI…	137
ko01062	Biosynthesis of terpenoids and steroids	0.00137363	5/12510	0.00208149	0.0274046	0.0238889	TRINITY_DN23778_c0_g1/TRINITY_DN965_c1_g1/TRINITY_DN1363_c1_g1/TRINITY_DN9023_c0_g1/TRINITY_DN9023_c0_g2	5
ko00061	Fatty acid biosynthesis	0.0120879	104/12510	0.00266313	0.0319575	0.0278577	TRINITY_DN71093_c0_g1/TRINITY_DN39826_c0_g1/TRINITY_DN16771_c0_g1/TRINITY_DN66662_c0_g1/TRINITY_DN38734_c0_g1/TRINITY_DN51741_c0_g1/TRINITY_DN24057_c0_g1/TRINITY_DN148_c0_g2/TRINITY_DN49369_c0_g1/TRINITY_DN62960_c0_g1/TRINITY_DN34756_c0_g1/TRINITY_DN25392_c0_g1/TRINITY_DN3865_c0_g1/TRINITY_DN2252_c0_g2/TRINITY_DN1039_c0_g1/TRINITY_DN10381_c0_g1/TRINITY_DN21250_c0_g1/TRINITY_DN13738_c0_g2/TRINITY_…	44
Stage4 vs Stage5 (part Ⅰ)
ID	Description	GeneRatio	BgRatio	pvalue	p.adjust	qvalue	geneID	Count
ko00940	Phenylpropanoid biosynthesis	0.0313268	216/12510	1.20013e-11	4.58451e-09	4.11835e-09	TRINITY_DN13321_c0_g1/TRINITY_DN48786_c0_g1/TRINITY_DN17906_c0_g1/TRINITY_DN9693_c0_g1/TRINITY_DN69246_c0_g1/TRINITY_DN48582_c0_g1/TRINITY_DN27120_c0_g1/TRINITY_DN60230_c0_g1/TRINITY_DN8139_c0_g1/TRINITY_DN48395_c0_g1/TRINITY_DN68855_c0_g1/TRINITY_DN58738_c0_g1/TRINITY_DN66437_c0_g1/TRINITY_DN4777_c0_g1/TRINITY_DN14882_c0_g1/TRINITY_DN64828_c0_g1/TRINITY_DN7546_c0_g1/TRINITY_DN20777_c0_g1/TRINITY…	102
ko04626	Plant-pathogen interaction	0.0322482	251/12510	2.79332e-08	2.66762e-06	2.39637e-06	TRINITY_DN10567_c0_g1/TRINITY_DN12474_c0_g1/TRINITY_DN10992_c0_g1/TRINITY_DN59703_c0_g1/TRINITY_DN38834_c0_g1/TRINITY_DN64868_c0_g1/TRINITY_DN49673_c0_g1/TRINITY_DN50162_c0_g1/TRINITY_DN18290_c0_g2/TRINITY_DN9926_c1_g1/TRINITY_DN10992_c1_g1/TRINITY_DN49515_c0_g1/TRINITY_DN4273_c0_g2/TRINITY_DN16760_c0_g1/TRINITY_DN6877_c0_g1/TRINITY_DN24267_c0_g1/TRINITY_DN1487_c1_g1/TRINITY_DN13468_c0_g1/TRINITY…	105
ko04075	Plant hormone signal transduction	0.036855	324/12510	6.51054e-06	0.000177645	0.000159582	TRINITY_DN8904_c0_g1/TRINITY_DN19780_c0_g1/TRINITY_DN57965_c0_g1/TRINITY_DN691_c2_g1/TRINITY_DN16547_c0_g1/TRINITY_DN9983_c0_g1/TRINITY_DN20256_c0_g1/TRINITY_DN14038_c0_g1/TRINITY_DN37691_c0_g1/TRINITY_DN23630_c0_g1/TRINITY_DN20938_c0_g1/TRINITY_DN3419_c0_g1/TRINITY_DN6801_c1_g1/TRINITY_DN6442_c0_g1/TRINITY_DN5624_c0_g1/TRINITY_DN15725_c0_g1/TRINITY_DN533_c0_g1/TRINITY_DN5256_c0_g1/TRINITY_DN5185…	120
ko00280	Valine, leucine and isoleucine degradation	0.0187346	145/12510	1.76093e-05	0.000373957	0.000335932	TRINITY_DN55175_c0_g1/TRINITY_DN70162_c0_g1/TRINITY_DN55521_c0_g1/TRINITY_DN37039_c0_g1/TRINITY_DN50021_c0_g1/TRINITY_DN41309_c0_g1/TRINITY_DN65752_c0_g1/TRINITY_DN49776_c0_g1/TRINITY_DN56985_c0_g1/TRINITY_DN46959_c0_g1/TRINITY_DN69908_c0_g1/TRINITY_DN46418_c0_g1/TRINITY_DN51525_c0_g1/TRINITY_DN50338_c0_g1/TRINITY_DN67229_c0_g1/TRINITY_DN36729_c0_g1/TRINITY_DN6172_c0_g1/TRINITY_DN17448_c0_g1/TRIN…	61
ko00592	alpha-Linolenic acid metabolism	0.0116708	82/12510	5.57393e-05	0.00106462	0.000956369	TRINITY_DN17448_c0_g1/TRINITY_DN17509_c0_g1/TRINITY_DN20398_c0_g1/TRINITY_DN1204_c0_g2/TRINITY_DN69258_c0_g1/TRINITY_DN12676_c0_g1/TRINITY_DN14731_c0_g1/TRINITY_DN17256_c1_g1/TRINITY_DN63682_c0_g1/TRINITY_DN24167_c0_g1/TRINITY_DN54750_c0_g1/TRINITY_DN30168_c0_g1/TRINITY_DN5210_c1_g1/TRINITY_DN14915_c0_g1/TRINITY_DN16991_c0_g1/TRINITY_DN60520_c0_g1/TRINITY_DN10901_c0_g1/TRINITY_DN7919_c0_g1/TRINIT…	38
ko00380	Tryptophan metabolism	0.0187346	150/12510	5.92364e-05	0.00107754	0.000967972	TRINITY_DN2836_c0_g2/TRINITY_DN17969_c1_g1/TRINITY_DN51916_c0_g1/TRINITY_DN37039_c0_g1/TRINITY_DN50021_c0_g1/TRINITY_DN46418_c0_g1/TRINITY_DN31697_c0_g1/TRINITY_DN51945_c0_g1/TRINITY_DN48683_c0_g1/TRINITY_DN52816_c0_g1/TRINITY_DN67229_c0_g1/TRINITY_DN6172_c0_g1/TRINITY_DN54457_c0_g1/TRINITY_DN42450_c0_g1/TRINITY_DN60797_c0_g1/TRINITY_DN66437_c0_g1/TRINITY_DN38081_c0_g1/TRINITY_DN37619_c0_g1/TRINI…	61
ko00130	Ubiquinone and other terpenoid-quinone biosynthesis	0.00921376	68/12510	0.00091074	0.0151262	0.0135882	TRINITY_DN69246_c0_g1/TRINITY_DN46328_c0_g1/TRINITY_DN60230_c0_g1/TRINITY_DN38081_c0_g1/TRINITY_DN2038_c0_g2/TRINITY_DN52344_c0_g1/TRINITY_DN30168_c0_g1/TRINITY_DN21561_c1_g1/TRINITY_DN20395_c0_g1/TRINITY_DN5677_c0_g1/TRINITY_DN15842_c1_g1/TRINITY_DN6954_c0_g1/TRINITY_DN15842_c0_g1/TRINITY_DN1105_c0_g1/TRINITY_DN11561_c0_g1/TRINITY_DN19015_c0_g1/TRINITY_DN71106_c0_g1/TRINITY_DN15842_c2_g1/TRINITY…	30
ko00906	Carotenoid biosynthesis	0.00767813	54/12510	0.00102308	0.0162841	0.0146283	TRINITY_DN4221_c0_g1/TRINITY_DN56220_c0_g1/TRINITY_DN2485_c0_g2/TRINITY_DN7548_c0_g1/TRINITY_DN1307_c2_g1/TRINITY_DN10658_c0_g3/TRINITY_DN9153_c0_g1/TRINITY_DN26273_c0_g1/TRINITY_DN24115_c0_g1/TRINITY_DN11335_c0_g1/TRINITY_DN23584_c0_g1/TRINITY_DN3929_c1_g1/TRINITY_DN9023_c0_g1/TRINITY_DN2095_c1_g1/TRINITY_DN54886_c0_g1/TRINITY_DN24961_c0_g1/TRINITY_DN1576_c0_g1/TRINITY_DN791_c0_g1/TRINITY_DN1363…	25
ko00941	Flavonoid biosynthesis	0.00706388	49/12510	0.00127394	0.0194658	0.0174865	TRINITY_DN17906_c0_g1/TRINITY_DN9693_c0_g1/TRINITY_DN7978_c0_g1/TRINITY_DN17756_c0_g1/TRINITY_DN9693_c0_g2/TRINITY_DN3431_c0_g1/TRINITY_DN23302_c0_g1/TRINITY_DN846_c2_g1/TRINITY_DN25532_c0_g1/TRINITY_DN22630_c0_g1/TRINITY_DN4410_c0_g1/TRINITY_DN9114_c0_g1/TRINITY_DN24856_c0_g1/TRINITY_DN3365_c0_g1/TRINITY_DN14210_c0_g1/TRINITY_DN8_c1_g1/TRINITY_DN9921_c0_g1/TRINITY_DN11144_c0_g1/TRINITY_DN57678_c…	23
ko00640	Propanoate metabolism	0.0128993	106/12510	0.00145643	0.0213983	0.0192225	TRINITY_DN45829_c0_g1/TRINITY_DN55175_c0_g1/TRINITY_DN70162_c0_g1/TRINITY_DN37039_c0_g1/TRINITY_DN50021_c0_g1/TRINITY_DN69908_c0_g1/TRINITY_DN46418_c0_g1/TRINITY_DN51525_c0_g1/TRINITY_DN67229_c0_g1/TRINITY_DN36729_c0_g1/TRINITY_DN36632_c0_g1/TRINITY_DN62960_c0_g1/TRINITY_DN45635_c0_g1/TRINITY_DN29649_c0_g1/TRINITY_DN44629_c0_g1/TRINITY_DN8832_c0_g1/TRINITY_DN63932_c0_g1/TRINITY_DN17735_c0_g1/TRIN…	42
ko00591	Linoleic acid metabolism	0.00399263	24/12510	0.00306345	0.0390079	0.0350415	TRINITY_DN37433_c0_g1/TRINITY_DN69258_c0_g1/TRINITY_DN12676_c0_g1/TRINITY_DN14731_c0_g1/TRINITY_DN16591_c0_g1/TRINITY_DN16991_c0_g1/TRINITY_DN60520_c0_g1/TRINITY_DN30322_c0_g1/TRINITY_DN54585_c0_g1/TRINITY_DN855_c0_g1/TRINITY_DN39658_c0_g1/TRINITY_DN3674_c1_g1/TRINITY_DN2597_c0_g1	13
Stage5 vs Stage6 (part Ⅱ)
ID	Description	GeneRatio	BgRatio	pvalue	p.adjust	qvalue	geneID	Count
ko00941	Flavonoid biosynthesis	0.0314961	49/12510	5.67816e-06	0.00119872	0.00111269	TRINITY_DN9921_c0_g1/TRINITY_DN8_c1_g1/TRINITY_DN846_c2_g1/TRINITY_DN4410_c0_g1/TRINITY_DN11144_c0_g1/TRINITY_DN16989_c0_g1/TRINITY_DN3431_c0_g1/TRINITY_DN57678_c0_g1	8
ko00944	Flavone and flavonol biosynthesis	0.015748	8/12510	1.08975e-05	0.00119872	0.00111269	TRINITY_DN9921_c0_g1/TRINITY_DN16989_c0_g1/TRINITY_DN13368_c0_g1/TRINITY_DN57678_c0_g1	4
ko00940	Phenylpropanoid biosynthesis	0.0551181	216/12510	0.000132553	0.00869639	0.00807225	TRINITY_DN50457_c0_g1/TRINITY_DN9921_c0_g1/TRINITY_DN29398_c0_g1/TRINITY_DN54115_c0_g1/TRINITY_DN1833_c1_g1/TRINITY_DN8072_c0_g1/TRINITY_DN2565_c0_g1/TRINITY_DN3767_c1_g1/TRINITY_DN11144_c0_g1/TRINITY_DN3431_c0_g1/TRINITY_DN260_c0_g1/TRINITY_DN5389_c2_g1/TRINITY_DN51459_c0_g1/TRINITY_DN1652_c0_g3	14
ko00942	Anthocyanin biosynthesis	0.011811	6/12510	0.000158116	0.00869639	0.00807225	TRINITY_DN13368_c0_g1/TRINITY_DN8498_c0_g1/TRINITY_DN5326_c0_g1	3
ko00945	Stilbenoid, diarylheptanoid and gingerol biosynthesis	0.019685	33/12510	0.000494436	0.0172394	0.0160022	TRINITY_DN2263_c0_g2/TRINITY_DN2263_c0_g1/TRINITY_DN9921_c0_g1/TRINITY_DN11144_c0_g1/TRINITY_DN3431_c0_g1	5
ko00710	Carbon fixation in photosynthetic organisms	0.0433071	183/12510	0.00128261	0.0256522	0.0238111	TRINITY_DN8011_c0_g1/TRINITY_DN64641_c0_g1/TRINITY_DN12102_c0_g2/TRINITY_DN57858_c0_g1/TRINITY_DN14304_c0_g1/TRINITY_DN13613_c0_g1/TRINITY_DN459_c2_g2/TRINITY_DN20_c0_g1/TRINITY_DN13080_c0_g1/TRINITY_DN18182_c0_g1/TRINITY_DN459_c2_g1	11
ko00966	Glucosinolate biosynthesis	0.015748	25/12510	0.00150036	0.0275066	0.0255325	TRINITY_DN27137_c0_g1/TRINITY_DN2431_c0_g1/TRINITY_DN1691_c0_g1/TRINITY_DN39081_c0_g1	4

## Sheet: Table S4
Table S4. KEGG enrichment of differentially expressed genes in flavonoid biosynthesis (Ko00941) during seed germination and post-germination.
Gene id	KEGG ID	Gene name	Stage1	Stage2	Stage3	Stage4	Stage5	Stage6
TRINITY_DN9921_c0_g1	K00588	ThOMT-9	14.8673	13.1727	15.2073	18.5663	5.10033	37.726
TRINITY_DN9759_c0_g1	K00588	ThOMT-8	11.0907	11.2397	12.2767	24.573	26.9813	29.9923
TRINITY_DN9182_c0_g1	K00588	ThOMT-7	1.88467	1.84467	2.493	9.05433	9.83133	9.52533
TRINITY_DN9114_c0_g1	K00588	ThOMT-6	11.6677	2.29367	3.06233	7.381	36.9463	43.1787
TRINITY_DN4957_c0_g1	K00588	ThOMT-5	1.64867	1.07333	1.40433	7.799	6.282	3.725
TRINITY_DN3365_c0_g1	K00588	ThOMT-4	7.93167	3.86467	2.60933	24.505	109.321	100.17
TRINITY_DN24276_c0_g1	K00588	ThOMT-3	48.2907	42.213	42.016	134.065	93.5603	68.164
TRINITY_DN11144_c1_g1	K00588	ThOMT-2	2.15833	1.45567	1.941	0.168333	0	0
TRINITY_DN11144_c0_g1	K00588	ThOMT-1	0.755333	0.847667	1.01333	18.225	5.97067	19.0527
TRINITY_DN14210_c0_g1	K13081	ThLAR-1	3.026	5.91233	5.61	174.923	42.7297	102.528
TRINITY_DN5011_c0_g1	K13065	ThHCT-9	63.897	53.327	49.849	105.681	259.124	218.912
TRINITY_DN3431_c0_g1	K13065	ThHCT-8	34.7957	30.3653	32.2997	93.9453	5.59567	17.337
TRINITY_DN34306_c0_g1	K13065	ThHCT-7	21.267	13.4063	21.8763	53.884	70.2837	65.863
TRINITY_DN28372_c0_g1	K13065	ThHCT-6	0	0	0	3.325	0.625333	0.275667
TRINITY_DN24856_c0_g1	K13065	ThHCT-5	31.338	27.3723	44.7707	77.709	16.908	7.49033
TRINITY_DN23302_c0_g1	K13065	ThHCT-4	0.825	1.17867	1.33933	0.876333	12.2057	27.0413
TRINITY_DN17906_c0_g1	K13065	ThHCT-3	0.13	0.099667	0.121333	0.347333	178.272	116.49
TRINITY_DN13870_c0_g1	K13065	ThHCT-2	2.22567	0.918	0.916667	5.12233	7.5	5.189
TRINITY_DN9693_c0_g2	K13065	ThHCT-11	6.583	5.747	4.72133	1.78467	34.291	29.0563
TRINITY_DN9693_c0_g1	K13065	ThHCT-10	0.433667	0	0.435667	0	5.66267	6.898
TRINITY_DN1041_c4_g1	K13065	ThHCT-1	13.9563	12.8607	14.1527	31.2453	33.2593	34.9097
TRINITY_DN22630_c0_g1	K05278	ThFLS-1	14.451	13.796	18.4553	168.185	25.2487	73.544
TRINITY_DN57678_c0_g1	K05280	ThF3'H-2	354.904	306.445	364.075	144.167	51.0253	140.633
TRINITY_DN23465_c0_g1	K00475	ThF3H-2	14.8227	13.752	17.2157	71.844	128.72	114.474
TRINITY_DN16989_c0_g1	K05280	ThF3'H-1	145.208	119.939	127.532	175.538	77.3183	242.78
TRINITY_DN11147_c0_g1	K00475	ThF3H-1	16.505	15.2217	17.034	106.599	63.697	120.004
TRINITY_DN17756_c0_g1	K13083	ThF3'5'H	0	0.097667	0	5.929	0.288333	0.458333
TRINITY_DN9763_c0_g2	K13082	ThDFR-2	5.47867	6.536	5.41333	671.545	300.771	664.62
TRINITY_DN9763_c0_g1	K13082	ThDFR-1	0.647	1.85233	1.21867	126.961	59.1987	119.251
TRINITY_DN8_c1_g1	K00660	ThCHS-3	212.798	206.004	202.491	1292.21	318.902	1543.62
TRINITY_DN7978_c0_g1	K00660	ThCHS-2	0.482333	0.634	0.318	2.065	120.036	266.807
TRINITY_DN25532_c0_g1	K00660	ThCHS-1	0.145667	0.947	0.053	0.36	3.47133	2.915
TRINITY_DN2055_c0_g1	K01859	ThCHI-2	0.268333	0.103667	0.405	10.4427	14.4927	31.2317
TRINITY_DN15453_c0_g1	K01859	ThCHI-1	22.9293	16.4957	16.29	62.3967	49.5407	68.859
TRINITY_DN949_c0_g2	K00487	ThC4H-5	40.869	43.7033	47.1097	129.803	98.6463	129.097
TRINITY_DN949_c0_g1	K00487	ThC4H-4	76.8103	47.956	54.4857	194.652	362.475	301.799
TRINITY_DN1352_c2_g1	K00487	ThC4H-3	45.8127	44.5143	44.491	133.419	143.778	141.343
TRINITY_DN12054_c1_g1	K00487	ThC4H-2	49.6653	33.605	39.2507	163.112	78.9663	133.923
TRINITY_DN12054_c0_g1	K00487	ThC4H-1	18.3717	18.461	18.481	41.224	31.176	34.822
TRINITY_DN846_c2_g1	K05277	ThANS-1	1.42433	0.951	1.23067	72.14	5.90867	22.274
TRINITY_DN4410_c0_g1	K08695	ThANR-1	2.08833	3.01933	3.09367	136.169	26.0887	90.1977

## Sheet: Table S5
Table S5. KEGG enrichment of differentially expressed genes in plant hormone signal transduction (ko04075) during seed germination and post-germination .
Genes id	KEGG ID	Gene name	Stage1	Stage2	Stage3	Stage4	Stage5	Stage6
TRINITY_DN68133_c0_g1	K14432	ThABF-1	16.9597	17.616	16.739	18.8063	106.338	92.1227
TRINITY_DN9646_c0_g2	K14432	ThABF-10	99.729	87.12	80.9337	25.549	34.509	24.6607
TRINITY_DN9646_c0_g1	K14432	ThABF-11	57.5627	52.9473	53.884	15.5537	23.4123	13.1583
TRINITY_DN7836_c0_g1	K14432	ThABF-2	9.95833	10.499	9.67167	8.09833	36.5133	25.794
TRINITY_DN5666_c0_g1	K14432	ThABF-3	6.96333	5.416	5.331	6.90433	30.9317	22.284
TRINITY_DN6695_c0_g2	K14432	ThABF-4	34.4463	32.2007	40.0527	26.4593	105.03	85.5013
TRINITY_DN6695_c0_g1	K14432	ThABF-5	9.72133	10.1133	12.0543	11.7703	38.63	32.0677
TRINITY_DN54220_c0_g1	K14432	ThABF-6	375.55	412.412	366.578	27.987	84.2853	58.6263
TRINITY_DN8855_c2_g3	K14432	ThABF-7	12.2463	6.95767	8.364	17.5197	48.4687	62.856
TRINITY_DN7836_c2_g1	K14432	ThABF-8	301.088	273.354	293.477	50.1973	55.0747	11.8383
TRINITY_DN7836_c2_g2	K14432	ThABF-9	39.9567	34.235	39.408	8.63167	18.497	3.14733
TRINITY_DN1499_c0_g1	K14486	ThARF-1	44.7863	52.191	56.9993	9.917	34.599	61.0717
TRINITY_DN18585_c0_g1	K14486	ThARF-2	11.579	14.068	16.3297	3.02033	7.48633	18.2463
TRINITY_DN9084_c0_g1	K14486	ThARF-3	63.6043	66.196	73.8383	51.778	111.318	133.511
TRINITY_DN21858_c0_g1	K14486	ThARF-4	86.423	79.28	81.379	61.4883	127.206	95.4373
TRINITY_DN13582_c0_g1	K14486	ThARF-5	4.08467	5.65133	6.546	0.858333	1.58833	2.13967
TRINITY_DN1307_c4_g1	K14486	ThARF-6	113.426	116.008	101.736	53.8493	86.9827	76.802
TRINITY_DN28982_c0_g1	K13946	ThAUX1-1	3.57833	4.484	4.66267	27.546	3.923	4.019
TRINITY_DN280_c0_g1	K13946	ThAUX1-2	4.44833	5.01433	5.006	20.4227	6.96233	7.34033
TRINITY_DN15221_c0_g1	K13946	ThAUX1-3	1.734	2.39133	0.943333	9.52933	3.327	5.70967
TRINITY_DN64389_c0_g1	K13946	ThAUX1-4	0.15	0.0493333	0.465	3.92833	4.60667	4.992
TRINITY_DN280_c0_g2	K13946	ThAUX1-5	0.432667	0.259667	0.258667	5.056	8.11833	12.6953
TRINITY_DN12982_c0_g1	K13946	ThAUX1-6	1.42933	0.803	3.267	10.5017	7.04233	9.475
TRINITY_DN6462_c0_g1	K13946	ThAUX1-7	2.42167	1.48733	1.85933	14.7997	9.14667	21.7773
TRINITY_DN22559_c0_g1	K14513	ThEIN2-1	7.79667	2.56733	4.32467	1.22633	1.674	2.47667
TRINITY_DN3714_c0_g1	K14513	ThEIN2-2	4.66267	6.19933	7.89467	11.2247	6.71567	7.50767
TRINITY_DN2995_c0_g2	K14514	ThEIN3	48.1273	40.049	42.863	81.0313	401.402	281.859
TRINITY_DN9522_c0_g1	K14516	ThERF1	10.322	6.34667	7.77633	6.01167	49.046	63.327
TRINITY_DN13654_c0_g2	K14509	ThETR-1	5.21133	5.16933	4.11	1.01033	0.439667	0.812
TRINITY_DN4_c0_g1	K14509	ThETR-2	21.458	21.1093	22.7913	8.43433	10.1617	10.7903
TRINITY_DN63530_c0_g1	K14509	ThETR-3	36.035	33.8837	40.6873	14.2463	21.8667	21.8767
TRINITY_DN15725_c0_g1	K14487	ThGH3-1	0.143333	0.133333	0.0653333	0.730667	10.213	11.6997
TRINITY_DN8646_c0_g2	K14487	ThGH3-2	1.516	0.995	0.788333	5.13933	29.4997	18.611
TRINITY_DN38209_c0_g1	K14487	ThGH3-3	25.425	21.3627	33.0067	54.935	17.378	26.5063
TRINITY_DN68405_c0_g1	K14487	ThGH3-4	9.31067	7.194	4.10233	22.503	7.617	22.6427
TRINITY_DN9030_c0_g1	K14487	ThGH3-5	8.67767	4.164	4.10667	18.4047	6.44233	18.4417
TRINITY_DN3265_c1_g1	K14487	ThGH3-6	13.8883	11.369	16.2973	29.2567	10.6923	12.3063
TRINITY_DN4293_c0_g1	K14487	ThGH3-7	5.80233	4.09567	5.30667	11.935	32.2	65.677
TRINITY_DN8925_c0_g1	K14487	ThGH3-8	24.3663	24.885	20.0277	3.59667	9.263	9.39233
TRINITY_DN37691_c0_g1	K14484	ThIAA-1	41.9367	44.7197	40.2107	116.6	5.44367	2.42
TRINITY_DN1618_c0_g1	K14484	ThIAA-10	12.2903	15.97	14.5667	50.1653	30.807	30.8007
TRINITY_DN8427_c0_g1	K14484	ThIAA-11	16.462	13.7087	13.439	3.948	7.66233	6.78267
TRINITY_DN40159_c0_g1	K14484	ThIAA-12	1.49267	0.365333	0.990333	4.91433	4.75033	3.99333
TRINITY_DN9864_c0_g1	K14484	ThIAA-13	8.137	8.08733	10.4037	21.597	26.887	25.7733
TRINITY_DN18284_c0_g1	K14484	ThIAA-14	55.6597	52.7087	53.8503	135.337	133.243	137.169
TRINITY_DN2048_c0_g1	K14484	ThIAA-15	136.9	111.646	121.272	56.3277	108.722	133.824
TRINITY_DN9692_c0_g2	K14484	ThIAA-16	17.1587	13.7817	20.1457	34.0727	18.4193	13.5053
TRINITY_DN25264_c1_g1	K14484	ThIAA-2	22.6307	17.0557	16.0087	32.3153	4.453	4.72467
TRINITY_DN5149_c0_g1	K14484	ThIAA-3	14.2253	13.9577	18.0767	26.7873	116.613	185.685
TRINITY_DN6945_c2_g1	K14484	ThIAA-4	26.877	26.8427	21.629	33.095	8.53567	5.93067
TRINITY_DN979_c1_g1	K14484	ThIAA-5	2.516	3.369	1.96133	3.18367	1.04133	1.14133
TRINITY_DN33419_c0_g1	K14484	ThIAA-6	135.86	76.6953	81.0027	203.648	563.139	334.538
TRINITY_DN15933_c0_g1	K14484	ThIAA-7	14.6193	12.6223	13.7627	12.395	30.7883	32.9767
TRINITY_DN6870_c0_g1	K14484	ThIAA-8	19.644	13.2233	15.1633	27.5793	59.3603	38.6727
TRINITY_DN4355_c1_g1	K14484	ThIAA-9	37.5943	33.333	40.5383	3.49	2.956	6.07833
TRINITY_DN13004_c0_g1	K13464	ThJAZ-1	3.134	2.402	1.98733	1.09667	8.28267	7.662
TRINITY_DN21171_c0_g1	K13464	ThJAZ-2	16.944	11.7967	13.3157	11.5127	41.1243	42.312
TRINITY_DN32601_c0_g1	K13464	ThJAZ-3	121.384	85.669	96.054	92.0643	254.766	274.066
TRINITY_DN17340_c0_g1	K13464	ThJAZ-4	3.409	2.14833	2.89067	9.05533	6.77833	4.75767
TRINITY_DN41597_c0_g1	K13464	ThJAZ-5	1.602	0.847	1.488	3.97667	3.97567	4.588
TRINITY_DN6187_c0_g1	K13413	ThMKK4_5	77.5077	63.89	65.5863	48	111.012	111.378
TRINITY_DN3932_c2_g1	K13422	ThMYC2-1	10.903	10.8287	10.1137	43.789	280.09	197.406
TRINITY_DN28034_c0_g1	K13422	ThMYC2-2	33.0617	25.7117	38.4123	32.792	203.725	166.656
TRINITY_DN4496_c1_g1	K13422	ThMYC2-3	5.34	4.522	6.242	23.6777	126.236	74.5143
TRINITY_DN10225_c0_g1	K14508	ThNPR1-1	0.506	0.205667	0.42	6.354	27.4703	81.497
TRINITY_DN11874_c1_g1	K14508	ThNPR1-2	11.1023	10.7657	13.0137	16.4103	61.5577	56.4743
TRINITY_DN3390_c0_g1	K14497	ThPP2C-1	48.471	46.8167	42.348	1.27	6.823	2.59867
TRINITY_DN333_c0_g2	K14497	ThPP2C-10	80.883	82.362	87.142	9.78633	10.618	9.157
TRINITY_DN3441_c0_g1	K14497	ThPP2C-11	45.561	29.6677	29.1707	5.823	1.73267	1.56633
TRINITY_DN4920_c0_g1	K14497	ThPP2C-12	234.904	208.782	198.029	30.7873	45.716	64.7493
TRINITY_DN7205_c0_g1	K14497	ThPP2C-13	15.6027	11.918	13.4173	2.817	4.57833	6.141
TRINITY_DN35145_c0_g1	K14497	ThPP2C-2	0.051	0.0693333	0.028	2.19	0.536	0.518
TRINITY_DN3441_c0_g3	K14497	ThPP2C-3	24.8	23.0103	23.0877	2.98467	0.884333	0.948333
TRINITY_DN4920_c0_g2	K14497	ThPP2C-4	169.646	151.13	135.958	23.1613	79.0393	42.5347
TRINITY_DN1300_c0_g3	K14497	ThPP2C-5	65.0217	51.8117	56.7113	27.8923	70.1247	66.5597
TRINITY_DN15868_c2_g1	K14497	ThPP2C-6	99.4047	86.2093	76.0773	6.06533	2.30033	1.19633
TRINITY_DN4652_c2_g1	K14497	ThPP2C-7	179.634	200.507	208.704	12.0147	14.3837	14.893
TRINITY_DN4652_c0_g1	K14497	ThPP2C-8	214.639	168.937	167.509	15.5467	22.744	20.878
TRINITY_DN333_c0_g1	K14497	ThPP2C-9	1.66233	1.26067	1.16167	0.193	0.148667	0.018
TRINITY_DN5624_c0_g1	K13449	ThPR1-1	21.8617	14.1727	5.96533	2.093	32.1323	12.1013
TRINITY_DN19185_c0_g1	K13449	ThPR1-2	0.894	0	0.433667	1.33367	5.877	10.4583
TRINITY_DN2273_c0_g1	K13449	ThPR1-3	2.16833	1.443	0.358333	164.949	92.9873	38.156
TRINITY_DN16712_c0_g1	K14496	ThPYL-1	3.705	2.93967	5.712	0.529333	3.22333	4.76567
TRINITY_DN68640_c0_g1	K14496	ThPYL-10	17.8877	14.265	18.373	96.019	92.5447	82.9857
TRINITY_DN16601_c0_g2	K14496	ThPYL-11	193.145	147.131	164.042	77.3933	123.665	90.8107
TRINITY_DN30943_c0_g1	K14496	ThPYL-12	10.3083	9.25367	15.9723	24.098	21.118	18.0587
TRINITY_DN16601_c0_g1	K14496	ThPYL-13	43.2133	39.4957	35.432	20.1577	32.6983	23.0787
TRINITY_DN1048_c0_g1	K14496	ThPYL-2	0.231	0.724333	3.88733	34.796	144.789	135.435
TRINITY_DN2470_c2_g1	K04371	ThPYL-3	0	0	0.230667	6.41167	24.622	23.419
TRINITY_DN42784_c0_g1	K14496	ThPYL-4	1.84267	1.70167	0.464667	11.348	42.8043	34.7033
TRINITY_DN1582_c3_g1	K14496	ThPYL-5	725.741	541.175	533.242	69.671	171.063	130.051
TRINITY_DN19230_c0_g1	K14496	ThPYL-6	2.18667	1.42233	1.23267	3.15867	7.73	2.95133
TRINITY_DN12328_c0_g1	K14496	ThPYL-7	4.11	3.11533	5.99433	57.976	57.3443	59.1357
TRINITY_DN26081_c0_g1	K14496	ThPYL-8	1.252	1.64767	0.836667	15.141	27.85	30.1393
TRINITY_DN3056_c0_g1	K14496	ThPYL-9	2.898	2.23	5.36633	33.3367	36.1357	25.351
TRINITY_DN8904_c0_g1	K14488	ThSAUR-1	0.251	0	0	16.139	0.0603333	0.129333
TRINITY_DN9363_c1_g1	K14488	ThSAUR-10	15.3377	11.7133	7.24233	8.858	63.104	43.232
TRINITY_DN8192_c0_g3	K14488	ThSAUR-11	0.392	0.051	0.137333	5.77133	32.8683	36.9417
TRINITY_DN9985_c0_g1	K14488	ThSAUR-12	6.63367	4.65633	5.41833	9.24233	1.83567	2.17967
TRINITY_DN24328_c0_g1	K14488	ThSAUR-13	0.992667	0.445	0.937	9.60267	1.938	2.32067
TRINITY_DN16019_c0_g1	K14488	ThSAUR-14	0	0	0.075	1.67933	8.603	8.89167
TRINITY_DN62510_c0_g1	K14488	ThSAUR-15	4.216	1.83967	3.39567	2.01533	0.483667	0.165333
TRINITY_DN6087_c0_g1	K14488	ThSAUR-16	2.78333	1.805	1.61967	7.192	27.7763	36.9507
TRINITY_DN1694_c1_g1	K14488	ThSAUR-17	25.5493	25.032	27.6527	7.33167	20.2507	17.5933
TRINITY_DN6681_c0_g1	K14488	ThSAUR-18	1.812	2.97533	2.31167	4.66833	1.75433	1.83733
TRINITY_DN27678_c0_g1	K14488	ThSAUR-19	0.0883333	0	1.39633	18.214	25.1773	18.0697
TRINITY_DN16547_c0_g1	K14488	ThSAUR-2	0.667	0.107667	0	0.254333	10.0797	2.69233
TRINITY_DN99_c1_g1	K14488	ThSAUR-20	2.67467	3.08067	5.572	14.75	7.091	5.58667
TRINITY_DN22205_c0_g1	K14488	ThSAUR-21	16.2913	22.1627	21.8197	7.46067	7.80633	6.45433
TRINITY_DN20256_c0_g1	K14488	ThSAUR-3	3.92333	1.391	5.08333	61.931	2.75467	8.10333
TRINITY_DN20938_c0_g1	K14488	ThSAUR-4	0.896333	0.822667	0.535667	0.754	16.072	8.027
TRINITY_DN6801_c1_g1	K14488	ThSAUR-5	0.0663333	0	0.249667	5.44333	88.6617	79.6023
TRINITY_DN6125_c2_g1	K14488	ThSAUR-6	31.535	21.1017	22.3487	2.7	32.3957	39.6557
TRINITY_DN13363_c0_g1	K14488	ThSAUR-7	0.442	0.4	0.239	1.91467	21.0397	19.0813
TRINITY_DN15020_c0_g1	K14488	ThSAUR-8	1.562	1.50133	1.76733	0.882333	7.97333	1.73433
TRINITY_DN1898_c4_g1	K14488	ThSAUR-9	0	0	0.053	24.393	2.98367	1.529
TRINITY_DN3419_c0_g1	K14498	ThSNRK2-1	5.73067	6.177	6.01233	2.60167	46.131	35.5157
TRINITY_DN26077_c0_g1	K14498	ThSNRK2-2	0.558667	0.964	0.373667	2.396	2.13033	1.502
TRINITY_DN2148_c0_g1	K14498	ThSNRK2-3	7.80633	7.38633	6.12533	2.53667	4.503	5.53467
TRINITY_DN16262_c0_g1	K14498	ThSNRK2-4	6.98067	6.465	6.26433	2.29267	1.20567	1.03433
TRINITY_DN1976_c0_g1	K14498	ThSNRK2-5	74.1883	58.9667	56.9373	184.965	189.088	140.529
TRINITY_DN6193_c0_g2	K14498	ThSNRK2-6	14.65	14.8927	16.1943	34.664	28.3743	21.5433
TRINITY_DN2079_c0_g1	K14498	ThSNRK2-7	35.15	35.4757	34.8497	15.987	14.06	10.3773
TRINITY_DN6193_c0_g1	K14498	ThSNRK2-8	5.65467	6.22767	5.52533	11.3973	16.3283	9.656
TRINITY_DN19780_c0_g1	K14431	ThTGA-1	0.296	0.574	0.321	0.0743333	4.99867	5.44867
TRINITY_DN8256_c0_g1	K14431	ThTGA-10	5.325	6.638	6.49133	23.9893	46.3417	38.7813
TRINITY_DN5384_c0_g1	K14431	ThTGA-11	12.9317	13.8153	10.1617	2.89433	5.11633	4.51667
TRINITY_DN16535_c0_g1	K14431	ThTGA-12	3.54867	5.03467	4.92933	8.51367	8.14267	8.22667
TRINITY_DN57965_c0_g1	K14431	ThTGA-2	0	0	0.262	0.713667	37.5697	27.045
TRINITY_DN691_c2_g1	K14431	ThTGA-3	0.844667	0.275	0.218	0.62	27.386	23.3273
TRINITY_DN51852_c0_g1	K14431	ThTGA-4	1.40567	1.142	1.22767	0.388667	4.76233	3.61267
TRINITY_DN49259_c0_g1	K14431	ThTGA-5	1.67233	2.72567	1.28967	0.686667	7.64833	5.207
TRINITY_DN52914_c0_g1	K14431	ThTGA-6	25.7813	34.2853	32.2337	25.441	3.95733	3.98233
TRINITY_DN4306_c0_g1	K14431	ThTGA-7	13.6737	17.3743	17.0597	10.4563	1.98667	3.14867
TRINITY_DN3777_c0_g1	K14431	ThTGA-8	2.90567	3.34433	5.489	9.354	40.1053	48.1563
TRINITY_DN25625_c1_g1	K14431	ThTGA-9	48.3887	55.1107	51.309	65.7513	142.236	111.434
TRINITY_DN27710_c0_g1	K14485	ThTIR1-1	55.552	46.3113	49.455	23.253	50.3067	38.569
TRINITY_DN11002_c0_g1	K14485	ThTIR1-2	160.224	146.752	142.261	37.6913	37.987	29.9087
TRINITY_DN86_c0_g1	K14485	ThTIR1-3	106.727	98.594	92.7497	40.148	61.65	54.3747
TRINITY_DN23398_c0_g1	K12126	ThPIF3	8.99733	8.35267	10.3537	19.614	18.4747	19.522
TRINITY_DN5453_c0_g2	K14493	ThGID1	17.709	14.2653	17.6097	34.1283	92.7537	74.0223
TRINITY_DN140_c0_g1	K14494	ThDELLA-1	22.4873	20.158	18.2113	16.0387	5.26033	7.09967
TRINITY_DN21880_c0_g1	K14494	ThDELLA-2	43.1033	54.2063	45.593	20.3123	31.6083	40.0067
TRINITY_DN10427_c0_g1	K14495	ThGID2	51.9603	45.227	49.1293	78.1153	32.9947	40.9443

## Sheet: Table S6
Table S6. The results of GO and KEGG enrichment of differentially expressed genes in modules.
	black
	ID	Description	GeneRatio	BgRatio	pvalue	p.adjust	qvalue	geneID	Count
KEGG	ko03030	DNA replication	24/1142	71/12510	7.03793e-09	2.47735e-06	2.42253e-06	TRINITY_DN10460_c0_g1/TRINITY_DN10971_c0_g1/TRINITY_DN12481_c0_g1/TRINITY_DN12864_c0_g1/TRINITY_DN14758_c0_g1/TRINITY_DN16241_c0_g1/TRINITY_DN17268_c0_g1/TRINITY_DN19260_c0_g1/TRINITY_DN19468_c0_g1/TRINITY_DN24308_c0_g1/TRINITY_DN24564_c0_g1/TRINITY_DN26616_c0_g1/TRINITY_DN30990_c0_g1/TRINITY_DN4358_c0_g1/TRINITY_DN52066_c0_g1/TRINITY_DN58463_c0_g1/TRINITY_DN6331_c0_g1/TRINITY_DN65590_c0_g1/TRINI…	24
	ko00400	Phenylalanine, tyrosine and tryptophan biosynthesis	27/1142	114/12510	2.8903e-06	0.000508692	0.000497435	TRINITY_DN11420_c0_g1/TRINITY_DN1274_c0_g2/TRINITY_DN15401_c0_g1/TRINITY_DN16227_c0_g1/TRINITY_DN16930_c1_g1/TRINITY_DN16930_c3_g1/TRINITY_DN18821_c0_g2/TRINITY_DN19472_c0_g1/TRINITY_DN21397_c0_g1/TRINITY_DN2179_c0_g1/TRINITY_DN2179_c0_g2/TRINITY_DN22483_c0_g1/TRINITY_DN24293_c0_g1/TRINITY_DN3515_c0_g2/TRINITY_DN4374_c0_g1/TRINITY_DN43780_c0_g1/TRINITY_DN43824_c0_g1/TRINITY_DN43885_c0_g1/TRINITY_…	27
	ko01062	Biosynthesis of terpenoids and steroids	5/1142	5/12510	6.28902e-06	0.000737912	0.000721583	TRINITY_DN1363_c1_g1/TRINITY_DN23778_c0_g1/TRINITY_DN9023_c0_g1/TRINITY_DN9023_c0_g2/TRINITY_DN965_c1_g1	5
	ko00940	Phenylpropanoid biosynthesis	40/1142	216/12510	1.1059e-05	0.000973191	0.000951656	TRINITY_DN10261_c0_g1/TRINITY_DN10787_c0_g1/TRINITY_DN11144_c0_g1/TRINITY_DN12054_c0_g1/TRINITY_DN12054_c1_g1/TRINITY_DN12445_c0_g1/TRINITY_DN12485_c0_g1/TRINITY_DN13083_c0_g1/TRINITY_DN14626_c0_g1/TRINITY_DN14954_c0_g1/TRINITY_DN1529_c0_g5/TRINITY_DN1747_c0_g1/TRINITY_DN19528_c0_g1/TRINITY_DN20491_c0_g1/TRINITY_DN22338_c0_g1/TRINITY_DN23786_c0_g1/TRINITY_DN23786_c0_g2/TRINITY_DN24276_c0_g1/TRINI…	40
	ko00941	Flavonoid biosynthesis	15/1142	49/12510	1.86197e-05	0.00131083	0.00128182	TRINITY_DN11144_c0_g1/TRINITY_DN12054_c0_g1/TRINITY_DN12054_c1_g1/TRINITY_DN14210_c0_g1/TRINITY_DN17756_c0_g1/TRINITY_DN22630_c0_g1/TRINITY_DN24276_c0_g1/TRINITY_DN28372_c0_g1/TRINITY_DN3431_c0_g1/TRINITY_DN4410_c0_g1/TRINITY_DN4957_c0_g1/TRINITY_DN8_c1_g1/TRINITY_DN846_c2_g1/TRINITY_DN9763_c0_g1/TRINITY_DN9763_c0_g2	15
	ko00906	Carotenoid biosynthesis	15/1142	54/12510	6.61486e-05	0.00388072	0.00379484	TRINITY_DN10658_c0_g3/TRINITY_DN11335_c0_g1/TRINITY_DN1363_c1_g1/TRINITY_DN23778_c0_g1/TRINITY_DN24961_c0_g1/TRINITY_DN27129_c0_g1/TRINITY_DN28585_c0_g1/TRINITY_DN4679_c0_g1/TRINITY_DN4679_c0_g2/TRINITY_DN54886_c0_g1/TRINITY_DN7548_c0_g1/TRINITY_DN791_c0_g1/TRINITY_DN9023_c0_g1/TRINITY_DN9023_c0_g2/TRINITY_DN965_c1_g1	15
	ko00860	Porphyrin and chlorophyll metabolism	20/1142	95/12510	0.000304458	0.0153099	0.0149711	TRINITY_DN10151_c1_g1/TRINITY_DN10786_c0_g1/TRINITY_DN14240_c0_g1/TRINITY_DN18649_c0_g1/TRINITY_DN24165_c0_g1/TRINITY_DN24165_c0_g2/TRINITY_DN260_c0_g1/TRINITY_DN29078_c0_g1/TRINITY_DN3202_c0_g1/TRINITY_DN3202_c0_g2/TRINITY_DN3630_c0_g1/TRINITY_DN4923_c1_g3/TRINITY_DN5107_c0_g1/TRINITY_DN5107_c1_g1/TRINITY_DN5326_c0_g1/TRINITY_DN54554_c0_g1/TRINITY_DN6587_c0_g1/TRINITY_DN67745_c0_g1/TRINITY_DN709…	20
	ko00061	Fatty acid biosynthesis	20/1142	104/12510	0.00103144	0.0453835	0.0443792	TRINITY_DN10100_c0_g1/TRINITY_DN1039_c0_g1/TRINITY_DN11714_c0_g1/TRINITY_DN12195_c0_g1/TRINITY_DN13388_c0_g1/TRINITY_DN1557_c0_g1/TRINITY_DN16771_c0_g1/TRINITY_DN21166_c0_g1/TRINITY_DN21712_c0_g1/TRINITY_DN2243_c0_g1/TRINITY_DN2252_c0_g1/TRINITY_DN38552_c0_g1/TRINITY_DN38740_c0_g1/TRINITY_DN41625_c0_g1/TRINITY_DN4326_c0_g1/TRINITY_DN514_c0_g2/TRINITY_DN51757_c0_g1/TRINITY_DN55922_c0_g1/TRINITY_DN…	20
GO	GO:0009451	RNA modification	49/2137	90/22115	1.526e-26	1.57331e-23	1.48424e-23	TRINITY_DN10501_c0_g1/TRINITY_DN10593_c0_g1/TRINITY_DN10919_c0_g1/TRINITY_DN11048_c0_g1/TRINITY_DN11787_c0_g1/TRINITY_DN11900_c0_g1/TRINITY_DN13503_c0_g1/TRINITY_DN13746_c0_g1/TRINITY_DN14704_c0_g1/TRINITY_DN15240_c0_g1/TRINITY_DN15717_c0_g2/TRINITY_DN16467_c0_g1/TRINITY_DN18322_c0_g1/TRINITY_DN18827_c0_g1/TRINITY_DN22511_c0_g1/TRINITY_DN25948_c0_g1/TRINITY_DN26784_c0_g1/TRINITY_DN27735_c0_g1/TRI…	49
	GO:0006270	DNA replication initiation	11/2137	13/22115	4.3464e-10	2.24057e-07	2.11373e-07	TRINITY_DN11393_c0_g1/TRINITY_DN11550_c0_g1/TRINITY_DN12481_c0_g1/TRINITY_DN12864_c0_g1/TRINITY_DN14758_c0_g1/TRINITY_DN28653_c0_g1/TRINITY_DN39712_c0_g1/TRINITY_DN66239_c0_g1/TRINITY_DN8664_c0_g1/TRINITY_DN9381_c0_g1/TRINITY_DN9728_c0_g1	11
	GO:0031425	chloroplast RNA processing	12/2137	17/22115	2.50755e-09	8.32894e-07	7.85741e-07	TRINITY_DN11787_c0_g1/TRINITY_DN11873_c0_g1/TRINITY_DN13893_c0_g1/TRINITY_DN16467_c0_g1/TRINITY_DN18322_c0_g1/TRINITY_DN22511_c0_g1/TRINITY_DN23807_c0_g1/TRINITY_DN25948_c0_g1/TRINITY_DN33266_c0_g1/TRINITY_DN7967_c0_g1/TRINITY_DN8745_c0_g1/TRINITY_DN9830_c0_g1	12
	GO:0009664	plant-type cell wall organization	26/2137	75/22115	3.2314e-09	8.32894e-07	7.85741e-07	TRINITY_DN15357_c0_g1/TRINITY_DN10327_c0_g1/TRINITY_DN12962_c0_g1/TRINITY_DN1488_c0_g1/TRINITY_DN15712_c0_g1/TRINITY_DN16234_c0_g1/TRINITY_DN16806_c0_g1/TRINITY_DN16944_c0_g1/TRINITY_DN18449_c0_g1/TRINITY_DN18618_c0_g1/TRINITY_DN19515_c0_g1/TRINITY_DN21256_c0_g1/TRINITY_DN22009_c0_g1/TRINITY_DN2299_c0_g2/TRINITY_DN24288_c0_g1/TRINITY_DN3754_c0_g1/TRINITY_DN43911_c0_g1/TRINITY_DN4579_c0_g1/TRINITY…	26
	GO:0006412	translation	79/2137	435/22115	2.75307e-08	5.67683e-06	5.35545e-06	TRINITY_DN10146_c0_g1/TRINITY_DN10247_c0_g1/TRINITY_DN10437_c0_g1/TRINITY_DN10818_c0_g1/TRINITY_DN10844_c1_g1/TRINITY_DN10904_c0_g1/TRINITY_DN10930_c0_g1/TRINITY_DN11314_c0_g1/TRINITY_DN117_c1_g1/TRINITY_DN12238_c0_g1/TRINITY_DN12273_c0_g1/TRINITY_DN12377_c0_g1/TRINITY_DN1278_c0_g1/TRINITY_DN1278_c0_g2/TRINITY_DN12997_c0_g1/TRINITY_DN13634_c0_g1/TRINITY_DN1411_c0_g1/TRINITY_DN15253_c0_g1/TRINITY_…	79
	GO:0015995	chlorophyll biosynthetic process	19/2137	53/22115	2.27661e-07	3.91198e-05	3.69051e-05	TRINITY_DN10151_c1_g1/TRINITY_DN10519_c0_g1/TRINITY_DN10786_c0_g1/TRINITY_DN14240_c0_g1/TRINITY_DN18649_c0_g1/TRINITY_DN18998_c0_g2/TRINITY_DN24165_c0_g1/TRINITY_DN24165_c0_g2/TRINITY_DN29078_c0_g1/TRINITY_DN3202_c0_g1/TRINITY_DN3202_c0_g2/TRINITY_DN45959_c0_g1/TRINITY_DN4923_c1_g3/TRINITY_DN5107_c0_g1/TRINITY_DN5107_c1_g1/TRINITY_DN6587_c0_g1/TRINITY_DN67745_c0_g1/TRINITY_DN7095_c0_g1/TRINITY_DN…	19
	GO:0019748	secondary metabolic process	11/2137	22/22115	1.71882e-06	0.000253158	0.000238826	TRINITY_DN10392_c0_g1/TRINITY_DN1055_c0_g1/TRINITY_DN1077_c0_g1/TRINITY_DN25_c1_g1/TRINITY_DN31991_c0_g1/TRINITY_DN39340_c0_g1/TRINITY_DN4027_c0_g1/TRINITY_DN5160_c0_g1/TRINITY_DN5968_c0_g1/TRINITY_DN5968_c0_g2/TRINITY_DN7117_c0_g1	11
	GO:0000727	double-strand break repair via break-induced replication	8/2137	12/22115	2.60145e-06	0.000325976	0.000307522	TRINITY_DN10971_c0_g1/TRINITY_DN39712_c0_g1/TRINITY_DN58463_c0_g1/TRINITY_DN6331_c0_g1/TRINITY_DN8289_c0_g1/TRINITY_DN8664_c0_g1/TRINITY_DN9048_c0_g1/TRINITY_DN9381_c0_g1	8
	GO:0009423	chorismate biosynthetic process	14/2137	36/22115	2.89106e-06	0.000325976	0.000307522	TRINITY_DN1274_c0_g2/TRINITY_DN2179_c0_g1/TRINITY_DN2179_c0_g2/TRINITY_DN24293_c0_g1/TRINITY_DN3515_c0_g2/TRINITY_DN4374_c0_g1/TRINITY_DN43780_c0_g1/TRINITY_DN43824_c0_g1/TRINITY_DN56345_c0_g1/TRINITY_DN5738_c0_g2/TRINITY_DN68108_c0_g1/TRINITY_DN7057_c0_g1/TRINITY_DN882_c0_g1/TRINITY_DN8956_c0_g1	14
	GO:0016117	carotenoid biosynthetic process	15/2137	41/22115	3.16175e-06	0.000325976	0.000307522	TRINITY_DN11335_c0_g1/TRINITY_DN1363_c1_g1/TRINITY_DN14986_c0_g1/TRINITY_DN14986_c0_g2/TRINITY_DN15245_c0_g1/TRINITY_DN23778_c0_g1/TRINITY_DN24961_c0_g1/TRINITY_DN27129_c0_g1/TRINITY_DN4679_c0_g2/TRINITY_DN54886_c0_g1/TRINITY_DN7548_c0_g1/TRINITY_DN791_c0_g1/TRINITY_DN9023_c0_g1/TRINITY_DN9023_c0_g2/TRINITY_DN965_c1_g1	15
	GO:0006268	DNA unwinding involved in DNA replication	9/2137	16/22115	4.39726e-06	0.000412143	0.00038881	TRINITY_DN10460_c0_g1/TRINITY_DN10971_c0_g1/TRINITY_DN1316_c0_g1/TRINITY_DN27050_c0_g1/TRINITY_DN32327_c0_g1/TRINITY_DN58463_c0_g1/TRINITY_DN6331_c0_g1/TRINITY_DN70664_c0_g1/TRINITY_DN9381_c0_g1	9
	GO:1900865	chloroplast RNA modification	11/2137	24/22115	5.06448e-06	0.000435123	0.000410489	TRINITY_DN10087_c0_g1/TRINITY_DN11873_c0_g1/TRINITY_DN16346_c0_g1/TRINITY_DN21884_c0_g1/TRINITY_DN26068_c0_g1/TRINITY_DN28773_c0_g1/TRINITY_DN29234_c0_g1/TRINITY_DN39914_c0_g1/TRINITY_DN6021_c0_g1/TRINITY_DN6675_c0_g1/TRINITY_DN8668_c0_g1	11
	GO:0009073	aromatic amino acid family biosynthetic process	15/2137	45/22115	1.18391e-05	0.000938935	0.000885779	TRINITY_DN1274_c0_g2/TRINITY_DN2179_c0_g1/TRINITY_DN2179_c0_g2/TRINITY_DN3184_c1_g1/TRINITY_DN3515_c0_g2/TRINITY_DN4374_c0_g1/TRINITY_DN43780_c0_g1/TRINITY_DN43824_c0_g1/TRINITY_DN55374_c0_g1/TRINITY_DN56345_c0_g1/TRINITY_DN5738_c0_g2/TRINITY_DN59913_c0_g1/TRINITY_DN7057_c0_g1/TRINITY_DN882_c0_g1/TRINITY_DN8956_c0_g1	15
	GO:0009834	plant-type secondary cell wall biogenesis	20/2137	75/22115	2.00059e-05	0.00147329	0.00138988	TRINITY_DN10484_c0_g2/TRINITY_DN10842_c0_g1/TRINITY_DN10842_c0_g2/TRINITY_DN10848_c0_g1/TRINITY_DN10916_c0_g1/TRINITY_DN12630_c0_g1/TRINITY_DN16045_c0_g1/TRINITY_DN17199_c0_g1/TRINITY_DN19314_c0_g1/TRINITY_DN20416_c0_g1/TRINITY_DN21256_c0_g1/TRINITY_DN21844_c0_g1/TRINITY_DN21871_c0_g1/TRINITY_DN25621_c0_g1/TRINITY_DN2747_c0_g1/TRINITY_DN37835_c0_g1/TRINITY_DN39175_c0_g1/TRINITY_DN4355_c4_g1/TRINI…	20
	GO:0009658	chloroplast organization	39/2137	204/22115	2.62756e-05	0.00180601	0.00170377	TRINITY_DN10263_c0_g1/TRINITY_DN10445_c0_g1/TRINITY_DN11085_c0_g1/TRINITY_DN11199_c0_g1/TRINITY_DN1135_c1_g1/TRINITY_DN11803_c0_g2/TRINITY_DN1209_c0_g2/TRINITY_DN13746_c0_g1/TRINITY_DN13893_c0_g1/TRINITY_DN15321_c0_g1/TRINITY_DN15597_c0_g1/TRINITY_DN16088_c0_g1/TRINITY_DN17429_c0_g1/TRINITY_DN18083_c0_g1/TRINITY_DN18821_c0_g2/TRINITY_DN22400_c0_g1/TRINITY_DN2411_c0_g1/TRINITY_DN24129_c0_g1/TRINIT…	39
	GO:0009809	lignin biosynthetic process	16/2137	55/22115	4.17732e-05	0.00269176	0.00253937	TRINITY_DN11144_c0_g1/TRINITY_DN14626_c0_g1/TRINITY_DN16248_c0_g1/TRINITY_DN24276_c0_g1/TRINITY_DN25621_c0_g1/TRINITY_DN2565_c0_g1/TRINITY_DN2997_c2_g1/TRINITY_DN34335_c0_g1/TRINITY_DN4957_c0_g1/TRINITY_DN5286_c0_g1/TRINITY_DN57155_c0_g1/TRINITY_DN5758_c0_g1/TRINITY_DN5758_c0_g2/TRINITY_DN66925_c0_g1/TRINITY_DN717_c0_g1/TRINITY_DN9519_c1_g1	16
	GO:0006260	DNA replication	21/2137	87/22115	6.30896e-05	0.0038262	0.00360958	TRINITY_DN11550_c0_g1/TRINITY_DN12070_c0_g1/TRINITY_DN13622_c0_g1/TRINITY_DN14758_c0_g1/TRINITY_DN15059_c0_g1/TRINITY_DN16241_c0_g1/TRINITY_DN19260_c0_g1/TRINITY_DN24843_c0_g1/TRINITY_DN26616_c0_g1/TRINITY_DN28488_c0_g1/TRINITY_DN30990_c0_g1/TRINITY_DN4358_c0_g1/TRINITY_DN4600_c1_g1/TRINITY_DN5438_c1_g1/TRINITY_DN59450_c0_g1/TRINITY_DN6122_c0_g1/TRINITY_DN64827_c0_g1/TRINITY_DN6760_c0_g1/TRINITY_…	21
	GO:0006949	syncytium formation	6/2137	10/22115	0.00012045	0.00653601	0.00616598	TRINITY_DN16944_c0_g1/TRINITY_DN2299_c0_g2/TRINITY_DN4579_c0_g1/TRINITY_DN6126_c0_g1/TRINITY_DN6558_c0_g1/TRINITY_DN7144_c0_g1	6
	GO:0010192	mucilage biosynthetic process	6/2137	10/22115	0.00012045	0.00653601	0.00616598	TRINITY_DN3416_c2_g1/TRINITY_DN3416_c2_g2/TRINITY_DN43911_c0_g1/TRINITY_DN46012_c0_g1/TRINITY_DN5511_c1_g1/TRINITY_DN7043_c0_g1	6
	GO:0045490	pectin catabolic process	17/2137	67/22115	0.000160089	0.00825256	0.00778536	TRINITY_DN10951_c0_g1/TRINITY_DN11337_c0_g1/TRINITY_DN12420_c1_g1/TRINITY_DN13926_c0_g1/TRINITY_DN17070_c0_g1/TRINITY_DN21202_c0_g1/TRINITY_DN22318_c0_g1/TRINITY_DN2380_c0_g1/TRINITY_DN3429_c0_g1/TRINITY_DN44566_c0_g1/TRINITY_DN4788_c0_g1/TRINITY_DN63671_c0_g1/TRINITY_DN69979_c0_g1/TRINITY_DN70478_c0_g1/TRINITY_DN8042_c0_g1/TRINITY_DN9791_c0_g1/TRINITY_DN9791_c1_g1	17
	GO:0007018	microtubule-based movement	20/2137	87/22115	0.000191255	0.00938972	0.00885813	TRINITY_DN10413_c0_g1/TRINITY_DN11521_c0_g1/TRINITY_DN12286_c0_g1/TRINITY_DN13282_c0_g1/TRINITY_DN13752_c0_g2/TRINITY_DN14106_c0_g1/TRINITY_DN1810_c3_g1/TRINITY_DN21966_c0_g1/TRINITY_DN2302_c2_g1/TRINITY_DN294_c0_g1/TRINITY_DN31298_c0_g1/TRINITY_DN35980_c0_g1/TRINITY_DN3953_c0_g2/TRINITY_DN468_c0_g1/TRINITY_DN54209_c0_g1/TRINITY_DN6173_c0_g2/TRINITY_DN70077_c0_g1/TRINITY_DN731_c0_g3/TRINITY_DN761…	20
	GO:0048437	floral organ development	8/2137	19/22115	0.00021347	0.010004	0.00943762	TRINITY_DN11060_c0_g1/TRINITY_DN14099_c2_g1/TRINITY_DN18345_c0_g1/TRINITY_DN18530_c0_g1/TRINITY_DN4527_c0_g1/TRINITY_DN630_c0_g2/TRINITY_DN630_c0_g3/TRINITY_DN8474_c0_g1	8
	GO:0044772	mitotic cell cycle phase transition	10/2137	31/22115	0.000459421	0.020594	0.0194281	TRINITY_DN10058_c0_g1/TRINITY_DN13960_c0_g2/TRINITY_DN13875_c0_g1/TRINITY_DN37373_c0_g1/TRINITY_DN44081_c0_g1/TRINITY_DN52144_c0_g1/TRINITY_DN6301_c0_g2/TRINITY_DN69384_c0_g1/TRINITY_DN9362_c0_g1/TRINITY_DN9362_c0_g2	10
	GO:0010411	xyloglucan metabolic process	13/2137	49/22115	0.000581294	0.0249714	0.0235577	TRINITY_DN15357_c0_g1/TRINITY_DN11729_c0_g1/TRINITY_DN12834_c0_g1/TRINITY_DN18593_c0_g1/TRINITY_DN18593_c0_g2/TRINITY_DN19742_c0_g1/TRINITY_DN19742_c0_g2/TRINITY_DN2747_c0_g1/TRINITY_DN5077_c0_g1/TRINITY_DN6107_c0_g1/TRINITY_DN69220_c0_g1/TRINITY_DN80_c0_g1/TRINITY_DN9066_c0_g1	13
	GO:0007015	actin filament organization	17/2137	75/22115	0.000669369	0.0276048	0.026042	TRINITY_DN16578_c0_g1/TRINITY_DN22063_c0_g1/TRINITY_DN23754_c0_g1/TRINITY_DN31677_c0_g1/TRINITY_DN33489_c0_g1/TRINITY_DN37129_c0_g1/TRINITY_DN3946_c0_g1/TRINITY_DN41365_c0_g1/TRINITY_DN4206_c0_g1/TRINITY_DN45015_c0_g1/TRINITY_DN47525_c0_g1/TRINITY_DN4786_c0_g1/TRINITY_DN4786_c0_g3/TRINITY_DN745_c0_g2/TRINITY_DN7680_c0_g1/TRINITY_DN8733_c0_g1/TRINITY_DN9817_c0_g1	17
	GO:0010027	thylakoid membrane organization	12/2137	44/22115	0.000715723	0.0283812	0.0267744	TRINITY_DN12182_c0_g1/TRINITY_DN18821_c0_g2/TRINITY_DN24129_c0_g1/TRINITY_DN3672_c0_g1/TRINITY_DN3705_c0_g1/TRINITY_DN5332_c0_g1/TRINITY_DN6100_c0_g1/TRINITY_DN8264_c0_g1/TRINITY_DN8264_c0_g2/TRINITY_DN8367_c0_g1/TRINITY_DN8367_c0_g2/TRINITY_DN8697_c0_g1	12
	GO:0006261	DNA-dependent DNA replication	9/2137	28/22115	0.00090778	0.0345512	0.0325952	TRINITY_DN10460_c0_g1/TRINITY_DN12070_c0_g1/TRINITY_DN13839_c0_g3/TRINITY_DN24308_c0_g1/TRINITY_DN24564_c0_g1/TRINITY_DN5064_c0_g1/TRINITY_DN5611_c0_g1/TRINITY_DN70664_c0_g1/TRINITY_DN914_c0_g1	9
	GO:0048767	root hair elongation	15/2137	64/22115	0.000942091	0.0345512	0.0325952	TRINITY_DN10910_c0_g1/TRINITY_DN15712_c0_g1/TRINITY_DN1793_c2_g1/TRINITY_DN19257_c0_g1/TRINITY_DN26287_c0_g1/TRINITY_DN29409_c0_g1/TRINITY_DN2997_c2_g1/TRINITY_DN31677_c0_g1/TRINITY_DN37129_c0_g1/TRINITY_DN408_c1_g1/TRINITY_DN60867_c0_g1/TRINITY_DN66064_c0_g1/TRINITY_DN745_c0_g2/TRINITY_DN80_c0_g1/TRINITY_DN9817_c0_g1	15
	GO:0032259	methylation	34/2137	202/22115	0.000971858	0.0345512	0.0325952	TRINITY_DN1018_c1_g1/TRINITY_DN1018_c1_g2/TRINITY_DN10327_c0_g1/TRINITY_DN11144_c0_g1/TRINITY_DN12009_c0_g1/TRINITY_DN14130_c0_g1/TRINITY_DN14626_c0_g1/TRINITY_DN1488_c0_g1/TRINITY_DN16721_c0_g1/TRINITY_DN17259_c0_g1/TRINITY_DN19080_c0_g2/TRINITY_DN24165_c0_g1/TRINITY_DN24165_c0_g2/TRINITY_DN24276_c0_g1/TRINITY_DN2565_c0_g1/TRINITY_DN27448_c0_g1/TRINITY_DN27448_c0_g2/TRINITY_DN2745_c0_g1/TRINITY_…	34
	GO:0071555	cell wall organization	62/2137	435/22115	0.00122689	0.0421643	0.0397772	TRINITY_DN10601_c0_g1/TRINITY_DN10916_c0_g1/TRINITY_DN1215_c0_g3/TRINITY_DN12242_c0_g1/TRINITY_DN12428_c0_g2/TRINITY_DN12517_c0_g1/TRINITY_DN12616_c0_g1/TRINITY_DN12769_c0_g1/TRINITY_DN13421_c0_g1/TRINITY_DN13770_c0_g1/TRINITY_DN13936_c0_g1/TRINITY_DN13936_c0_g2/TRINITY_DN15056_c0_g1/TRINITY_DN16414_c0_g1/TRINITY_DN16860_c0_g1/TRINITY_DN17199_c0_g1/TRINITY_DN1733_c0_g2/TRINITY_DN17560_c0_g1/TRINI…	62
	GO:0000911	cytokinesis by cell plate formation	11/2137	41/22115	0.00136919	0.0441137	0.0416163	TRINITY_DN11521_c0_g1/TRINITY_DN13767_c0_g1/TRINITY_DN14106_c0_g1/TRINITY_DN1435_c0_g1/TRINITY_DN25228_c0_g1/TRINITY_DN27542_c0_g1/TRINITY_DN5623_c0_g1/TRINITY_DN6198_c0_g1/TRINITY_DN70077_c0_g1/TRINITY_DN71101_c0_g1/TRINITY_DN9091_c0_g1	11
	GO:0042545	cell wall modification	11/2137	41/22115	0.00136919	0.0441137	0.0416163	TRINITY_DN10951_c0_g1/TRINITY_DN11337_c0_g1/TRINITY_DN13926_c0_g1/TRINITY_DN17070_c0_g1/TRINITY_DN21202_c0_g1/TRINITY_DN22318_c0_g1/TRINITY_DN3429_c0_g1/TRINITY_DN44566_c0_g1/TRINITY_DN4788_c0_g1/TRINITY_DN63671_c0_g1/TRINITY_DN69979_c0_g1	11
	purple
	ID	Description	GeneRatio	BgRatio	pvalue	p.adjust	qvalue	geneID	Count
KEGG	ko03040	Spliceosome	148/2076	401/12510	1.65289e-23	5.73554e-21	5.49804e-21	TRINITY_DN1043_c0_g1/TRINITY_DN10549_c1_g1/TRINITY_DN10627_c0_g1/TRINITY_DN10789_c0_g1/TRINITY_DN1103_c1_g1/TRINITY_DN11067_c1_g1/TRINITY_DN1107_c0_g1/TRINITY_DN11298_c0_g1/TRINITY_DN11298_c0_g2/TRINITY_DN1153_c1_g2/TRINITY_DN11573_c0_g1/TRINITY_DN11934_c0_g1/TRINITY_DN1202_c0_g2/TRINITY_DN12402_c0_g1/TRINITY_DN12460_c0_g1/TRINITY_DN12650_c2_g1/TRINITY_DN12790_c0_g1/TRINITY_DN12790_c0_g2/TRINITY_…	148
	ko05166	Human T-cell leukemia virus 1 infection	95/2076	333/12510	2.37425e-08	4.11933e-06	3.94876e-06	TRINITY_DN10030_c1_g1/TRINITY_DN10191_c0_g1/TRINITY_DN10191_c2_g1/TRINITY_DN1086_c0_g1/TRINITY_DN1086_c0_g2/TRINITY_DN10921_c0_g1/TRINITY_DN11353_c1_g2/TRINITY_DN11636_c0_g1/TRINITY_DN11636_c0_g2/TRINITY_DN12038_c0_g2/TRINITY_DN1218_c0_g1/TRINITY_DN12605_c0_g1/TRINITY_DN12654_c0_g1/TRINITY_DN12839_c0_g1/TRINITY_DN13182_c0_g1/TRINITY_DN14288_c0_g1/TRINITY_DN1476_c3_g1/TRINITY_DN1492_c0_g2/TRINITY_…	95
	ko03013	RNA transport	103/2076	379/12510	9.32969e-08	1.07913e-05	1.03445e-05	TRINITY_DN10321_c0_g1/TRINITY_DN10321_c0_g2/TRINITY_DN10321_c0_g3/TRINITY_DN1043_c0_g1/TRINITY_DN10451_c0_g1/TRINITY_DN10789_c0_g1/TRINITY_DN11456_c0_g1/TRINITY_DN11792_c0_g2/TRINITY_DN11954_c0_g1/TRINITY_DN11958_c0_g1/TRINITY_DN1228_c0_g1/TRINITY_DN12402_c0_g1/TRINITY_DN12494_c0_g2/TRINITY_DN12569_c0_g1/TRINITY_DN130_c0_g1/TRINITY_DN131_c0_g1/TRINITY_DN131_c0_g2/TRINITY_DN131_c0_g4/TRINITY_DN133…	103
	ko03015	mRNA surveillance pathway	77/2076	262/12510	1.33857e-07	1.16121e-05	1.11313e-05	TRINITY_DN947_c2_g1/TRINITY_DN10321_c0_g1/TRINITY_DN10321_c0_g2/TRINITY_DN10321_c0_g3/TRINITY_DN1043_c0_g1/TRINITY_DN10451_c0_g1/TRINITY_DN10789_c0_g1/TRINITY_DN11544_c0_g2/TRINITY_DN11834_c0_g1/TRINITY_DN11958_c0_g1/TRINITY_DN1232_c0_g1/TRINITY_DN12402_c0_g1/TRINITY_DN13353_c2_g1/TRINITY_DN1353_c0_g2/TRINITY_DN13766_c0_g1/TRINITY_DN1413_c0_g1/TRINITY_DN14253_c0_g1/TRINITY_DN14509_c0_g1/TRINITY_D…	77
	ko04612	Antigen processing and presentation	45/2076	133/12510	8.45487e-07	5.86768e-05	5.62472e-05	TRINITY_DN11067_c1_g1/TRINITY_DN11564_c0_g1/TRINITY_DN1179_c0_g1/TRINITY_DN1179_c0_g2/TRINITY_DN12311_c0_g1/TRINITY_DN12460_c0_g1/TRINITY_DN13774_c0_g1/TRINITY_DN14358_c1_g1/TRINITY_DN14838_c0_g1/TRINITY_DN16163_c0_g1/TRINITY_DN1922_c0_g2/TRINITY_DN19708_c0_g1/TRINITY_DN20259_c0_g1/TRINITY_DN20259_c0_g2/TRINITY_DN207_c0_g1/TRINITY_DN22108_c0_g1/TRINITY_DN2300_c0_g1/TRINITY_DN2455_c0_g1/TRINITY_DN…	45
	ko04210	Apoptosis	64/2076	221/12510	2.61489e-06	0.000151228	0.000144966	TRINITY_DN10191_c0_g1/TRINITY_DN10191_c2_g1/TRINITY_DN10921_c0_g1/TRINITY_DN11564_c0_g1/TRINITY_DN12038_c0_g2/TRINITY_DN14288_c0_g1/TRINITY_DN1476_c3_g1/TRINITY_DN1492_c0_g2/TRINITY_DN15108_c0_g1/TRINITY_DN15178_c0_g1/TRINITY_DN1526_c0_g1/TRINITY_DN16163_c0_g1/TRINITY_DN18385_c0_g1/TRINITY_DN18394_c2_g1/TRINITY_DN18643_c0_g1/TRINITY_DN18701_c0_g2/TRINITY_DN19170_c0_g1/TRINITY_DN21078_c1_g1/TRINIT…	64
	ko04140	Autophagy - animal	87/2076	330/12510	3.59355e-06	0.000178137	0.000170761	TRINITY_DN10191_c0_g1/TRINITY_DN10191_c2_g1/TRINITY_DN10390_c0_g1/TRINITY_DN10443_c0_g1/TRINITY_DN10921_c0_g1/TRINITY_DN11564_c0_g1/TRINITY_DN12038_c0_g2/TRINITY_DN13353_c2_g1/TRINITY_DN1355_c1_g1/TRINITY_DN1413_c0_g1/TRINITY_DN14253_c0_g1/TRINITY_DN14288_c0_g1/TRINITY_DN1476_c3_g1/TRINITY_DN1492_c0_g2/TRINITY_DN15070_c0_g1/TRINITY_DN15108_c0_g1/TRINITY_DN15109_c0_g1/TRINITY_DN1526_c0_g1/TRINITY_…	87
	ko03008	Ribosome biogenesis in eukaryotes	65/2076	234/12510	1.00252e-05	0.000434841	0.000416836	TRINITY_DN10141_c0_g1/TRINITY_DN10141_c0_g3/TRINITY_DN10800_c0_g1/TRINITY_DN11232_c0_g1/TRINITY_DN11328_c0_g1/TRINITY_DN11935_c0_g2/TRINITY_DN12_c0_g1/TRINITY_DN12628_c0_g1/TRINITY_DN13034_c1_g1/TRINITY_DN1384_c0_g1/TRINITY_DN14769_c0_g1/TRINITY_DN15359_c0_g2/TRINITY_DN15359_c0_g3/TRINITY_DN16689_c0_g1/TRINITY_DN16907_c1_g1/TRINITY_DN16993_c1_g1/TRINITY_DN1714_c0_g1/TRINITY_DN17165_c0_g1/TRINITY_…	65
	ko03022	Basal transcription factors	31/2076	94/12510	7.20275e-05	0.00277706	0.00266207	TRINITY_DN11041_c0_g1/TRINITY_DN11509_c0_g1/TRINITY_DN11829_c0_g1/TRINITY_DN14173_c0_g1/TRINITY_DN1481_c0_g1/TRINITY_DN1710_c0_g1/TRINITY_DN1841_c0_g1/TRINITY_DN18551_c0_g1/TRINITY_DN21234_c0_g1/TRINITY_DN21864_c0_g1/TRINITY_DN22823_c0_g1/TRINITY_DN25539_c0_g1/TRINITY_DN2685_c0_g2/TRINITY_DN3441_c1_g1/TRINITY_DN35722_c0_g1/TRINITY_DN38943_c0_g1/TRINITY_DN3928_c0_g1/TRINITY_DN4404_c1_g1/TRINITY_DN…	31
	ko05168	Herpes simplex virus 1 infection	51/2076	188/12510	0.000166844	0.00578949	0.00554976	TRINITY_DN10655_c0_g2/TRINITY_DN1103_c1_g1/TRINITY_DN11834_c0_g1/TRINITY_DN1225_c0_g2/TRINITY_DN1225_c0_g4/TRINITY_DN12402_c0_g1/TRINITY_DN1318_c0_g1/TRINITY_DN13265_c0_g1/TRINITY_DN1410_c0_g1/TRINITY_DN14635_c0_g1/TRINITY_DN15178_c0_g1/TRINITY_DN16907_c1_g1/TRINITY_DN1710_c0_g1/TRINITY_DN1729_c0_g1/TRINITY_DN17588_c0_g1/TRINITY_DN18103_c0_g1/TRINITY_DN1841_c0_g1/TRINITY_DN20954_c0_g1/TRINITY_DN2…	51
	ko04712	Circadian rhythm - plant	24/2076	78/12510	0.0013768	0.0434316	0.0416332	TRINITY_DN14139_c0_g1/TRINITY_DN16005_c0_g1/TRINITY_DN16907_c1_g1/TRINITY_DN17844_c0_g1/TRINITY_DN17844_c0_g2/TRINITY_DN18343_c0_g1/TRINITY_DN18343_c0_g2/TRINITY_DN21855_c0_g1/TRINITY_DN30889_c0_g1/TRINITY_DN34650_c0_g1/TRINITY_DN36256_c0_g1/TRINITY_DN37186_c0_g1/TRINITY_DN3976_c0_g1/TRINITY_DN4034_c0_g1/TRINITY_DN41749_c0_g1/TRINITY_DN4513_c0_g1/TRINITY_DN49261_c0_g1/TRINITY_DN55658_c0_g1/TRINIT…	24
	ko04120	Ubiquitin mediated proteolysis	65/2076	276/12510	0.00165577	0.0478792	0.0458967	TRINITY_DN11057_c1_g1/TRINITY_DN1107_c0_g1/TRINITY_DN11523_c0_g1/TRINITY_DN11997_c0_g1/TRINITY_DN1218_c0_g1/TRINITY_DN1225_c0_g2/TRINITY_DN1225_c0_g4/TRINITY_DN12371_c0_g1/TRINITY_DN12605_c0_g1/TRINITY_DN12654_c0_g1/TRINITY_DN13265_c0_g1/TRINITY_DN1410_c0_g1/TRINITY_DN14211_c0_g3/TRINITY_DN14692_c0_g1/TRINITY_DN1497_c0_g2/TRINITY_DN15343_c0_g1/TRINITY_DN15343_c0_g2/TRINITY_DN16921_c3_g1/TRINITY_D…	65
GO	GO:0009408	response to heat	82/3785	209/22115	2.21032e-14	2.58607e-11	2.32432e-11	TRINITY_DN10038_c0_g1/TRINITY_DN1050_c0_g1/TRINITY_DN10914_c0_g1/TRINITY_DN11351_c0_g1/TRINITY_DN11712_c0_g1/TRINITY_DN12109_c0_g1/TRINITY_DN12425_c0_g1/TRINITY_DN12460_c0_g1/TRINITY_DN12546_c0_g1/TRINITY_DN13469_c0_g1/TRINITY_DN13470_c0_g1/TRINITY_DN13581_c0_g5/TRINITY_DN14248_c0_g1/TRINITY_DN1481_c0_g1/TRINITY_DN1526_c2_g1/TRINITY_DN15812_c0_g1/TRINITY_DN15967_c0_g1/TRINITY_DN16334_c0_g1/TRINIT…	82
	GO:0008380	RNA splicing	87/3785	239/22115	5.50806e-13	3.22221e-10	2.89608e-10	TRINITY_DN10255_c0_g1/TRINITY_DN1040_c1_g1/TRINITY_DN10549_c1_g1/TRINITY_DN10789_c0_g1/TRINITY_DN11009_c0_g1/TRINITY_DN11328_c0_g1/TRINITY_DN1153_c1_g2/TRINITY_DN1282_c0_g4/TRINITY_DN12912_c0_g1/TRINITY_DN13186_c0_g1/TRINITY_DN1326_c0_g1/TRINITY_DN13766_c0_g1/TRINITY_DN1386_c0_g1/TRINITY_DN13983_c1_g1/TRINITY_DN1400_c0_g1/TRINITY_DN17_c1_g1/TRINITY_DN17172_c0_g1/TRINITY_DN17172_c0_g3/TRINITY_DN18…	87
	GO:0006397	mRNA processing	124/3785	394/22115	1.45744e-12	5.68403e-10	5.10872e-10	TRINITY_DN947_c2_g1/TRINITY_DN10391_c0_g1/TRINITY_DN1040_c1_g1/TRINITY_DN10549_c1_g1/TRINITY_DN10789_c0_g1/TRINITY_DN11009_c0_g1/TRINITY_DN11328_c0_g1/TRINITY_DN1153_c1_g2/TRINITY_DN11544_c0_g2/TRINITY_DN12_c2_g2/TRINITY_DN12912_c0_g1/TRINITY_DN13186_c0_g1/TRINITY_DN13695_c0_g1/TRINITY_DN13695_c0_g2/TRINITY_DN13766_c0_g1/TRINITY_DN13786_c0_g1/TRINITY_DN1386_c0_g1/TRINITY_DN13983_c1_g1/TRINITY_DN1…	124
	GO:0032197	transposition, RNA-mediated	69/3785	176/22115	2.58512e-12	7.56149e-10	6.79615e-10	TRINITY_DN10169_c0_g1/TRINITY_DN1143_c0_g1/TRINITY_DN11825_c0_g1/TRINITY_DN1193_c0_g4/TRINITY_DN13399_c0_g1/TRINITY_DN13456_c1_g1/TRINITY_DN14089_c0_g1/TRINITY_DN14355_c0_g1/TRINITY_DN14552_c0_g1/TRINITY_DN14819_c0_g1/TRINITY_DN16514_c0_g1/TRINITY_DN17582_c0_g1/TRINITY_DN17681_c0_g1/TRINITY_DN1827_c0_g2/TRINITY_DN19712_c0_g1/TRINITY_DN20233_c0_g1/TRINITY_DN21359_c0_g1/TRINITY_DN21549_c0_g1/TRINIT…	69
	GO:0000398	mRNA splicing, via spliceosome	81/3785	231/22115	3.10201e-11	7.25869e-09	6.52401e-09	TRINITY_DN1043_c0_g1/TRINITY_DN10739_c0_g1/TRINITY_DN11135_c0_g1/TRINITY_DN11573_c0_g1/TRINITY_DN11663_c0_g2/TRINITY_DN1202_c0_g2/TRINITY_DN12650_c2_g1/TRINITY_DN12790_c0_g1/TRINITY_DN1326_c0_g1/TRINITY_DN13786_c0_g1/TRINITY_DN14573_c1_g1/TRINITY_DN14573_c3_g1/TRINITY_DN14896_c0_g1/TRINITY_DN14951_c0_g1/TRINITY_DN14977_c0_g1/TRINITY_DN1500_c2_g1/TRINITY_DN17010_c0_g1/TRINITY_DN17037_c0_g1/TRINITY…	81
	GO:0000381	regulation of alternative mRNA splicing, via spliceosome	36/3785	73/22115	2.44219e-10	4.76228e-08	4.28027e-08	TRINITY_DN10120_c0_g1/TRINITY_DN10120_c1_g1/TRINITY_DN1040_c1_g1/TRINITY_DN1043_c0_g1/TRINITY_DN1103_c1_g1/TRINITY_DN1318_c0_g1/TRINITY_DN1326_c0_g1/TRINITY_DN13781_c0_g2/TRINITY_DN14635_c0_g1/TRINITY_DN17172_c0_g1/TRINITY_DN17172_c0_g3/TRINITY_DN18157_c1_g1/TRINITY_DN18274_c0_g1/TRINITY_DN20954_c0_g1/TRINITY_DN22248_c0_g1/TRINITY_DN2234_c0_g2/TRINITY_DN2573_c0_g1/TRINITY_DN2573_c0_g2/TRINITY_DN2…	36
	GO:0010233	phloem transport	12/3785	13/22115	6.81931e-09	1.1398e-06	1.02443e-06	TRINITY_DN19472_c2_g1/TRINITY_DN2964_c0_g1/TRINITY_DN3252_c0_g1/TRINITY_DN4215_c0_g1/TRINITY_DN4215_c0_g3/TRINITY_DN51866_c0_g1/TRINITY_DN5842_c0_g1/TRINITY_DN5842_c0_g2/TRINITY_DN63586_c0_g1/TRINITY_DN7779_c1_g1/TRINITY_DN7779_c2_g1/TRINITY_DN9698_c0_g1	12
	GO:0009908	flower development	77/3785	254/22115	1.38884e-07	2.03118e-05	1.8256e-05	TRINITY_DN947_c2_g1/TRINITY_DN10300_c0_g1/TRINITY_DN10780_c0_g1/TRINITY_DN11331_c0_g1/TRINITY_DN12225_c0_g1/TRINITY_DN1232_c0_g1/TRINITY_DN1236_c1_g1/TRINITY_DN12590_c0_g1/TRINITY_DN12634_c0_g1/TRINITY_DN12850_c0_g1/TRINITY_DN12850_c0_g2/TRINITY_DN1324_c0_g1/TRINITY_DN13889_c0_g1/TRINITY_DN14482_c1_g1/TRINITY_DN1500_c2_g1/TRINITY_DN15309_c1_g1/TRINITY_DN15309_c1_g2/TRINITY_DN15730_c0_g1/TRINITY_D…	77
	GO:0009733	response to auxin	67/3785	216/22115	3.46892e-07	4.5096e-05	4.05316e-05	TRINITY_DN4355_c1_g1/TRINITY_DN8427_c0_g1/TRINITY_DN27710_c0_g1/TRINITY_DN11002_c0_g1/TRINITY_DN86_c0_g1/TRINITY_DN1307_c4_g1/TRINITY_DN8925_c0_g1/TRINITY_DN10038_c0_g1/TRINITY_DN10323_c0_g1/TRINITY_DN11353_c1_g2/TRINITY_DN11564_c0_g1/TRINITY_DN11721_c0_g1/TRINITY_DN1214_c1_g1/TRINITY_DN1214_c1_g2/TRINITY_DN12434_c0_g1/TRINITY_DN12654_c0_g1/TRINITY_DN14557_c0_g1/TRINITY_DN15010_c0_g1/TRINITY_DN15…	67
	GO:0009737	response to abscisic acid	116/3785	444/22115	9.39244e-07	0.000109892	9.8769e-05	TRINITY_DN54220_c0_g1/TRINITY_DN7836_c2_g1/TRINITY_DN7836_c2_g2/TRINITY_DN13582_c0_g1/TRINITY_DN21880_c0_g1/TRINITY_DN16601_c0_g2/TRINITY_DN16601_c0_g1/TRINITY_DN4920_c0_g2/TRINITY_DN3441_c0_g1/TRINITY_DN4920_c0_g1/TRINITY_DN2148_c0_g1/TRINITY_DN12863_c0_g1/TRINITY_DN10038_c0_g1/TRINITY_DN1010_c0_g1/TRINITY_DN1013_c1_g2/TRINITY_DN10451_c0_g1/TRINITY_DN10569_c0_g1/TRINITY_DN11177_c1_g1/TRINITY_DN1…	116
	GO:0009845	seed germination	33/3785	87/22115	2.93003e-06	0.000305119	0.000274237	TRINITY_DN7836_c2_g1/TRINITY_DN7836_c2_g2/TRINITY_DN10101_c0_g1/TRINITY_DN1040_c1_g1/TRINITY_DN10587_c0_g1/TRINITY_DN16167_c0_g1/TRINITY_DN18243_c0_g1/TRINITY_DN18962_c0_g1/TRINITY_DN21752_c1_g1/TRINITY_DN2235_c0_g2/TRINITY_DN23222_c0_g1/TRINITY_DN2383_c2_g1/TRINITY_DN24390_c0_g1/TRINITY_DN2628_c0_g1/TRINITY_DN30339_c0_g1/TRINITY_DN32186_c0_g1/TRINITY_DN3469_c1_g1/TRINITY_DN36763_c0_g1/TRINITY_DN…	33
	GO:0035196	production of miRNAs involved in gene silencing by miRNA	14/3785	23/22115	3.12943e-06	0.000305119	0.000274237	TRINITY_DN12601_c0_g1/TRINITY_DN16002_c0_g1/TRINITY_DN16158_c0_g1/TRINITY_DN19_c0_g2/TRINITY_DN2112_c0_g1/TRINITY_DN40921_c0_g1/TRINITY_DN4445_c0_g2/TRINITY_DN4724_c0_g1/TRINITY_DN4963_c0_g1/TRINITY_DN5485_c0_g1/TRINITY_DN5485_c0_g2/TRINITY_DN6014_c0_g2/TRINITY_DN643_c4_g1/TRINITY_DN64838_c0_g1	14
	GO:0016180	snRNA processing	9/3785	11/22115	4.92611e-06	0.00044335	0.000398476	TRINITY_DN10538_c0_g1/TRINITY_DN20894_c0_g1/TRINITY_DN21632_c0_g1/TRINITY_DN50690_c0_g1/TRINITY_DN628_c0_g1/TRINITY_DN8171_c0_g1/TRINITY_DN8171_c0_g2/TRINITY_DN8171_c0_g3/TRINITY_DN8171_c0_g4	9
	GO:0051028	mRNA transport	37/3785	105/22115	5.78424e-06	0.000483397	0.00043447	TRINITY_DN10030_c1_g1/TRINITY_DN1043_c0_g1/TRINITY_DN10549_c1_g1/TRINITY_DN10789_c0_g1/TRINITY_DN11954_c0_g1/TRINITY_DN12_c2_g2/TRINITY_DN12402_c0_g1/TRINITY_DN13186_c0_g1/TRINITY_DN13761_c0_g2/TRINITY_DN13766_c0_g1/TRINITY_DN13856_c0_g1/TRINITY_DN13983_c1_g1/TRINITY_DN16513_c0_g1/TRINITY_DN17_c1_g1/TRINITY_DN18045_c0_g1/TRINITY_DN18274_c0_g1/TRINITY_DN2202_c1_g2/TRINITY_DN22605_c0_g1/TRINITY_DN2…	37
	GO:0045893	positive regulation of transcription, DNA-templated	87/3785	330/22115	1.41176e-05	0.00110117	0.000989716	TRINITY_DN54220_c0_g1/TRINITY_DN7836_c2_g1/TRINITY_DN7836_c2_g2/TRINITY_DN9646_c0_g2/TRINITY_DN9646_c0_g1/TRINITY_DN1307_c4_g1/TRINITY_DN10768_c0_g1/TRINITY_DN10773_c0_g1/TRINITY_DN10999_c0_g1/TRINITY_DN1179_c0_g2/TRINITY_DN12109_c0_g1/TRINITY_DN12134_c0_g1/TRINITY_DN12134_c0_g2/TRINITY_DN1223_c0_g1/TRINITY_DN12321_c1_g1/TRINITY_DN12321_c1_g2/TRINITY_DN12452_c0_g2/TRINITY_DN13470_c0_g1/TRINITY_DN…	87
	GO:0045892	negative regulation of transcription, DNA-templated	64/3785	225/22115	1.52631e-05	0.00111612	0.00100315	TRINITY_DN13582_c0_g1/TRINITY_DN11470_c0_g1/TRINITY_DN10569_c0_g1/TRINITY_DN1214_c1_g1/TRINITY_DN1214_c1_g2/TRINITY_DN12271_c0_g1/TRINITY_DN12321_c1_g1/TRINITY_DN12321_c1_g2/TRINITY_DN12494_c0_g2/TRINITY_DN12591_c0_g2/TRINITY_DN12697_c1_g1/TRINITY_DN13454_c0_g1/TRINITY_DN1379_c1_g2/TRINITY_DN15010_c0_g1/TRINITY_DN15018_c0_g1/TRINITY_DN16275_c0_g1/TRINITY_DN16469_c0_g3/TRINITY_DN1660_c0_g1/TRINITY…	64
	GO:0030154	cell differentiation	66/3785	235/22115	1.77429e-05	0.00122113	0.00109753	TRINITY_DN10780_c0_g1/TRINITY_DN11309_c0_g2/TRINITY_DN11309_c0_g3/TRINITY_DN12210_c0_g2/TRINITY_DN1232_c0_g1/TRINITY_DN1236_c1_g1/TRINITY_DN12452_c0_g2/TRINITY_DN12654_c0_g1/TRINITY_DN12996_c1_g1/TRINITY_DN13889_c0_g1/TRINITY_DN1500_c2_g1/TRINITY_DN1528_c0_g1/TRINITY_DN1528_c1_g1/TRINITY_DN1528_c2_g1/TRINITY_DN17255_c0_g1/TRINITY_DN1739_c0_g1/TRINITY_DN19401_c1_g1/TRINITY_DN19472_c2_g1/TRINITY_DN…	66
	GO:0006351	transcription, DNA-templated	45/3785	145/22115	2.69157e-05	0.00174952	0.00157245	TRINITY_DN52914_c0_g1/TRINITY_DN4306_c0_g1/TRINITY_DN5384_c0_g1/TRINITY_DN6463_c0_g2/TRINITY_DN11470_c0_g1/TRINITY_DN3229_c1_g2/TRINITY_DN10690_c0_g1/TRINITY_DN11041_c0_g1/TRINITY_DN1119_c1_g1/TRINITY_DN1223_c0_g1/TRINITY_DN1223_c0_g3/TRINITY_DN1223_c0_g4/TRINITY_DN12827_c1_g1/TRINITY_DN14602_c0_g1/TRINITY_DN14602_c0_g2/TRINITY_DN16657_c0_g1/TRINITY_DN16949_c0_g1/TRINITY_DN1958_c1_g2/TRINITY_DN19…	45
	GO:0006075	(1->3)-beta-D-glucan biosynthetic process	16/3785	33/22115	3.20338e-05	0.00197261	0.00177295	TRINITY_DN19766_c0_g2/TRINITY_DN2150_c0_g1/TRINITY_DN23705_c0_g1/TRINITY_DN25503_c1_g1/TRINITY_DN3252_c0_g1/TRINITY_DN40704_c0_g1/TRINITY_DN42090_c0_g1/TRINITY_DN45766_c0_g1/TRINITY_DN46260_c0_g1/TRINITY_DN51765_c0_g1/TRINITY_DN51866_c0_g1/TRINITY_DN52632_c0_g1/TRINITY_DN55491_c0_g1/TRINITY_DN5842_c0_g1/TRINITY_DN5842_c0_g2/TRINITY_DN63586_c0_g1	16
	GO:0007275	multicellular organism development	79/3785	302/22115	4.56373e-05	0.00266978	0.00239956	TRINITY_DN22205_c0_g1/TRINITY_DN10029_c0_g1/TRINITY_DN10073_c1_g1/TRINITY_DN10322_c0_g1/TRINITY_DN1086_c2_g1/TRINITY_DN11309_c0_g2/TRINITY_DN11309_c0_g3/TRINITY_DN11721_c0_g1/TRINITY_DN12301_c0_g1/TRINITY_DN12448_c0_g1/TRINITY_DN12996_c1_g1/TRINITY_DN13209_c0_g1/TRINITY_DN13265_c0_g1/TRINITY_DN1379_c1_g2/TRINITY_DN1384_c0_g1/TRINITY_DN1393_c0_g1/TRINITY_DN14224_c0_g1/TRINITY_DN14612_c0_g1/TRINITY…	79
	GO:0010305	leaf vascular tissue pattern formation	17/3785	39/22115	9.92449e-05	0.00531393	0.00477608	TRINITY_DN2242_c4_g1/TRINITY_DN2394_c0_g1/TRINITY_DN2578_c0_g1/TRINITY_DN34095_c0_g1/TRINITY_DN34706_c0_g1/TRINITY_DN415_c0_g1/TRINITY_DN42700_c0_g1/TRINITY_DN5065_c0_g1/TRINITY_DN5065_c0_g2/TRINITY_DN5485_c0_g1/TRINITY_DN5485_c0_g2/TRINITY_DN5525_c0_g1/TRINITY_DN59753_c0_g1/TRINITY_DN61070_c0_g1/TRINITY_DN63865_c0_g1/TRINITY_DN643_c4_g1/TRINITY_DN9852_c0_g1	17
	GO:0006325	chromatin organization	43/3785	144/22115	0.000108619	0.00531393	0.00477608	TRINITY_DN10775_c0_g1/TRINITY_DN1236_c1_g1/TRINITY_DN14218_c0_g1/TRINITY_DN14224_c0_g1/TRINITY_DN14558_c0_g1/TRINITY_DN14558_c0_g3/TRINITY_DN1581_c0_g1/TRINITY_DN1581_c0_g3/TRINITY_DN1624_c2_g1/TRINITY_DN16923_c0_g1/TRINITY_DN16930_c0_g1/TRINITY_DN17613_c0_g1/TRINITY_DN17649_c2_g1/TRINITY_DN18102_c0_g1/TRINITY_DN1832_c0_g3/TRINITY_DN1890_c0_g1/TRINITY_DN20967_c0_g1/TRINITY_DN26230_c0_g1/TRINITY_D…	43
	GO:0010264	myo-inositol hexakisphosphate biosynthetic process	9/3785	14/22115	0.000109004	0.00531393	0.00477608	TRINITY_DN1313_c0_g1/TRINITY_DN1313_c0_g2/TRINITY_DN14456_c0_g1/TRINITY_DN14456_c1_g1/TRINITY_DN15135_c0_g1/TRINITY_DN15135_c0_g2/TRINITY_DN19841_c1_g1/TRINITY_DN26112_c0_g1/TRINITY_DN457_c0_g1	9
	GO:0010449	root meristem growth	9/3785	14/22115	0.000109004	0.00531393	0.00477608	TRINITY_DN10790_c0_g1/TRINITY_DN1451_c0_g1/TRINITY_DN15746_c4_g1/TRINITY_DN2707_c0_g1/TRINITY_DN4437_c0_g2/TRINITY_DN47425_c0_g1/TRINITY_DN5065_c0_g1/TRINITY_DN5065_c0_g2/TRINITY_DN6027_c1_g1	9
	GO:0031053	primary miRNA processing	13/3785	26/22115	0.000119084	0.00557314	0.00500905	TRINITY_DN17172_c0_g1/TRINITY_DN17172_c0_g3/TRINITY_DN18868_c0_g1/TRINITY_DN30127_c0_g1/TRINITY_DN5485_c0_g1/TRINITY_DN5485_c0_g2/TRINITY_DN5939_c0_g1/TRINITY_DN643_c4_g1/TRINITY_DN69771_c0_g1/TRINITY_DN7297_c0_g1/TRINITY_DN8080_c0_g1/TRINITY_DN8217_c0_g1/TRINITY_DN9347_c0_g1	13
	GO:0010267	production of ta-siRNAs involved in RNA interference	11/3785	20/22115	0.000133573	0.00601077	0.0054024	TRINITY_DN16588_c0_g1/TRINITY_DN17172_c0_g1/TRINITY_DN17172_c0_g3/TRINITY_DN19_c0_g2/TRINITY_DN2914_c0_g2/TRINITY_DN3104_c0_g1/TRINITY_DN35507_c0_g1/TRINITY_DN4044_c1_g1/TRINITY_DN5485_c0_g1/TRINITY_DN5485_c0_g2/TRINITY_DN643_c4_g1	11
	GO:0048316	seed development	25/3785	70/22115	0.000141088	0.00611382	0.00549501	TRINITY_DN7836_c2_g1/TRINITY_DN7836_c2_g2/TRINITY_DN11470_c0_g1/TRINITY_DN1223_c0_g1/TRINITY_DN13224_c0_g1/TRINITY_DN1451_c0_g1/TRINITY_DN15199_c0_g1/TRINITY_DN15494_c0_g1/TRINITY_DN16553_c0_g1/TRINITY_DN1772_c0_g3/TRINITY_DN21690_c0_g1/TRINITY_DN28364_c0_g1/TRINITY_DN3120_c0_g1/TRINITY_DN31352_c0_g1/TRINITY_DN33715_c0_g1/TRINITY_DN37953_c0_g1/TRINITY_DN46194_c0_g1/TRINITY_DN47425_c0_g1/TRINITY_D…	25
	GO:0048364	root development	58/3785	214/22115	0.000160611	0.00654337	0.00588109	TRINITY_DN10333_c0_g1/TRINITY_DN12654_c0_g1/TRINITY_DN13162_c0_g1/TRINITY_DN13162_c0_g2/TRINITY_DN1336_c1_g2/TRINITY_DN13581_c0_g5/TRINITY_DN14253_c0_g1/TRINITY_DN14480_c0_g1/TRINITY_DN15010_c0_g1/TRINITY_DN15523_c0_g1/TRINITY_DN15746_c4_g1/TRINITY_DN17084_c0_g1/TRINITY_DN18590_c0_g1/TRINITY_DN18868_c0_g1/TRINITY_DN18920_c0_g3/TRINITY_DN20457_c0_g1/TRINITY_DN21730_c0_g1/TRINITY_DN2242_c4_g1/TRINI…	58
	GO:0006071	glycerol metabolic process	14/3785	30/22115	0.000167779	0.00654337	0.00588109	TRINITY_DN1295_c0_g1/TRINITY_DN1295_c0_g2/TRINITY_DN18000_c0_g1/TRINITY_DN2546_c2_g1/TRINITY_DN2597_c0_g1/TRINITY_DN26339_c0_g1/TRINITY_DN28053_c1_g1/TRINITY_DN3206_c0_g1/TRINITY_DN3206_c0_g2/TRINITY_DN4639_c2_g1/TRINITY_DN4639_c2_g2/TRINITY_DN59907_c0_g1/TRINITY_DN7706_c0_g1/TRINITY_DN7706_c0_g2	14
	GO:0032199	reverse transcription involved in RNA-mediated transposition	14/3785	30/22115	0.000167779	0.00654337	0.00588109	TRINITY_DN14089_c0_g1/TRINITY_DN2471_c0_g1/TRINITY_DN28257_c0_g1/TRINITY_DN29835_c0_g1/TRINITY_DN30403_c0_g1/TRINITY_DN33724_c0_g1/TRINITY_DN36857_c0_g1/TRINITY_DN40928_c0_g1/TRINITY_DN51826_c0_g1/TRINITY_DN52270_c0_g1/TRINITY_DN65455_c0_g1/TRINITY_DN67103_c0_g1/TRINITY_DN6827_c0_g1/TRINITY_DN7123_c1_g1	14
	GO:0009651	response to salt stress	97/3785	401/22115	0.000174724	0.00659443	0.00592698	TRINITY_DN7836_c2_g1/TRINITY_DN7836_c2_g2/TRINITY_DN2148_c0_g1/TRINITY_DN10_c1_g1/TRINITY_DN10038_c0_g1/TRINITY_DN1010_c0_g1/TRINITY_DN10389_c0_g1/TRINITY_DN10451_c0_g1/TRINITY_DN1072_c0_g1/TRINITY_DN10914_c0_g1/TRINITY_DN11177_c1_g1/TRINITY_DN11351_c0_g1/TRINITY_DN11683_c0_g1/TRINITY_DN12109_c0_g1/TRINITY_DN12291_c0_g1/TRINITY_DN1279_c0_g1/TRINITY_DN13416_c1_g1/TRINITY_DN13738_c0_g2/TRINITY_DN14…	97
	GO:0048827	phyllome development	8/3785	12/22115	0.000187876	0.00686922	0.00617396	TRINITY_DN12434_c0_g1/TRINITY_DN12634_c0_g1/TRINITY_DN13581_c0_g5/TRINITY_DN15309_c1_g1/TRINITY_DN15309_c1_g2/TRINITY_DN33020_c0_g1/TRINITY_DN49954_c0_g1/TRINITY_DN6917_c0_g1	8
	GO:0009738	abscisic acid-activated signaling pathway	70/3785	272/22115	0.000202781	0.00718951	0.00646182	TRINITY_DN54220_c0_g1/TRINITY_DN7836_c2_g1/TRINITY_DN7836_c2_g2/TRINITY_DN9983_c0_g1/TRINITY_DN16712_c0_g1/TRINITY_DN1582_c3_g1/TRINITY_DN16601_c0_g2/TRINITY_DN16601_c0_g1/TRINITY_DN4920_c0_g2/TRINITY_DN4652_c2_g1/TRINITY_DN4652_c0_g1/TRINITY_DN333_c0_g1/TRINITY_DN333_c0_g2/TRINITY_DN4920_c0_g1/TRINITY_DN2148_c0_g1/TRINITY_DN16262_c0_g1/TRINITY_DN10700_c1_g1/TRINITY_DN1179_c0_g1/TRINITY_DN12321_c…	70
	GO:0048825	cotyledon development	15/3785	34/22115	0.00021505	0.00740025	0.00665124	TRINITY_DN10587_c0_g1/TRINITY_DN12434_c0_g1/TRINITY_DN20457_c0_g1/TRINITY_DN23222_c0_g1/TRINITY_DN25734_c0_g1/TRINITY_DN33020_c0_g1/TRINITY_DN3469_c1_g1/TRINITY_DN4639_c1_g1/TRINITY_DN53272_c0_g1/TRINITY_DN6908_c0_g2/TRINITY_DN6917_c0_g1/TRINITY_DN7661_c0_g1/TRINITY_DN7661_c0_g3/TRINITY_DN7971_c0_g1/TRINITY_DN826_c0_g1	15
	GO:0009739	response to gibberellin	25/3785	72/22115	0.000234854	0.00785084	0.00705622	TRINITY_DN7836_c2_g1/TRINITY_DN7836_c2_g2/TRINITY_DN1214_c1_g1/TRINITY_DN1214_c1_g2/TRINITY_DN1223_c0_g3/TRINITY_DN12452_c0_g2/TRINITY_DN12590_c0_g1/TRINITY_DN15010_c0_g1/TRINITY_DN15018_c0_g1/TRINITY_DN18504_c0_g1/TRINITY_DN19218_c0_g1/TRINITY_DN2712_c0_g1/TRINITY_DN32253_c0_g1/TRINITY_DN3229_c0_g1/TRINITY_DN4203_c0_g2/TRINITY_DN4235_c0_g3/TRINITY_DN4296_c0_g1/TRINITY_DN44090_c0_g1/TRINITY_DN470…	25
	GO:0045292	mRNA cis splicing, via spliceosome	27/3785	81/22115	0.000289728	0.00941617	0.00846311	TRINITY_DN1103_c1_g1/TRINITY_DN1318_c0_g1/TRINITY_DN13781_c0_g2/TRINITY_DN14635_c0_g1/TRINITY_DN20954_c0_g1/TRINITY_DN22248_c0_g1/TRINITY_DN2234_c0_g2/TRINITY_DN2242_c4_g1/TRINITY_DN2573_c0_g1/TRINITY_DN2573_c0_g2/TRINITY_DN27897_c0_g1/TRINITY_DN30843_c0_g1/TRINITY_DN3167_c0_g1/TRINITY_DN3838_c0_g1/TRINITY_DN434_c0_g2/TRINITY_DN434_c1_g1/TRINITY_DN5525_c0_g1/TRINITY_DN5846_c0_g1/TRINITY_DN5907_c0…	27
	GO:0055078	sodium ion homeostasis	7/3785	10/22115	0.000316558	0.0100101	0.0089969	TRINITY_DN20699_c0_g1/TRINITY_DN20699_c0_g2/TRINITY_DN20699_c2_g1/TRINITY_DN23678_c0_g1/TRINITY_DN2964_c0_g1/TRINITY_DN31224_c0_g1/TRINITY_DN4743_c0_g1	7
	GO:0009793	embryo development ending in seed dormancy	81/3785	330/22115	0.000353543	0.0108854	0.00978364	TRINITY_DN10565_c0_g1/TRINITY_DN11116_c0_g1/TRINITY_DN1227_c0_g1/TRINITY_DN12634_c0_g1/TRINITY_DN12865_c0_g1/TRINITY_DN13061_c0_g1/TRINITY_DN13136_c0_g1/TRINITY_DN1410_c0_g1/TRINITY_DN14194_c0_g1/TRINITY_DN14329_c0_g1/TRINITY_DN14329_c0_g2/TRINITY_DN1446_c0_g2/TRINITY_DN1624_c2_g1/TRINITY_DN16454_c0_g1/TRINITY_DN16454_c0_g2/TRINITY_DN16594_c0_g2/TRINITY_DN16618_c0_g1/TRINITY_DN18132_c0_g1/TRINITY…	81
	GO:0030163	protein catabolic process	21/3785	58/22115	0.00037868	0.0113604	0.0102106	TRINITY_DN10737_c0_g1/TRINITY_DN12623_c1_g2/TRINITY_DN13581_c0_g1/TRINITY_DN1379_c1_g2/TRINITY_DN1451_c2_g1/TRINITY_DN16296_c1_g1/TRINITY_DN17937_c2_g1/TRINITY_DN18100_c0_g1/TRINITY_DN18331_c0_g2/TRINITY_DN31372_c0_g1/TRINITY_DN3327_c0_g1/TRINITY_DN3498_c0_g1/TRINITY_DN4074_c0_g1/TRINITY_DN4350_c0_g1/TRINITY_DN47988_c0_g1/TRINITY_DN60919_c0_g1/TRINITY_DN65194_c0_g1/TRINITY_DN65240_c0_g1/TRINITY_D…	21
	GO:0040008	regulation of growth	45/3785	161/22115	0.000400091	0.0114464	0.0102878	TRINITY_DN62510_c0_g1/TRINITY_DN22205_c0_g1/TRINITY_DN3441_c0_g3/TRINITY_DN15868_c2_g1/TRINITY_DN11470_c0_g1/TRINITY_DN10073_c1_g1/TRINITY_DN10395_c0_g1/TRINITY_DN10395_c0_g2/TRINITY_DN10775_c0_g1/TRINITY_DN10914_c0_g1/TRINITY_DN11834_c0_g1/TRINITY_DN131_c0_g1/TRINITY_DN1384_c0_g1/TRINITY_DN14899_c0_g1/TRINITY_DN16158_c0_g1/TRINITY_DN18132_c0_g1/TRINITY_DN21690_c0_g1/TRINITY_DN22709_c0_g1/TRINITY…	45
	GO:0010082	regulation of root meristem growth	11/3785	22/22115	0.000401112	0.0114464	0.0102878	TRINITY_DN22828_c0_g1/TRINITY_DN10790_c0_g1/TRINITY_DN1336_c1_g2/TRINITY_DN2394_c0_g1/TRINITY_DN2578_c0_g1/TRINITY_DN40789_c0_g1/TRINITY_DN5324_c0_g1/TRINITY_DN54413_c0_g1/TRINITY_DN5713_c0_g1/TRINITY_DN61070_c0_g1/TRINITY_DN63865_c0_g1	11
	GO:0048829	root cap development	8/3785	13/22115	0.000414975	0.01156	0.01039	TRINITY_DN12654_c0_g1/TRINITY_DN13581_c0_g5/TRINITY_DN14557_c0_g1/TRINITY_DN16877_c0_g1/TRINITY_DN2334_c3_g2/TRINITY_DN2334_c3_g3/TRINITY_DN28499_c0_g1/TRINITY_DN3060_c0_g2	8
	GO:0048366	leaf development	34/3785	113/22115	0.000465052	0.0126537	0.011373	TRINITY_DN1307_c4_g1/TRINITY_DN2148_c0_g1/TRINITY_DN10300_c0_g1/TRINITY_DN11265_c0_g2/TRINITY_DN12225_c0_g1/TRINITY_DN1223_c0_g1/TRINITY_DN1223_c0_g3/TRINITY_DN1223_c0_g4/TRINITY_DN12634_c0_g1/TRINITY_DN14360_c0_g1/TRINITY_DN15018_c0_g1/TRINITY_DN17084_c0_g1/TRINITY_DN2242_c4_g1/TRINITY_DN24080_c0_g1/TRINITY_DN2707_c0_g1/TRINITY_DN2746_c0_g3/TRINITY_DN3062_c0_g1/TRINITY_DN34810_c1_g1/TRINITY_DN35…	34
	GO:0010492	maintenance of shoot apical meristem identity	12/3785	26/22115	0.00055633	0.0147332	0.013242	TRINITY_DN10914_c0_g1/TRINITY_DN11816_c0_g1/TRINITY_DN1336_c1_g2/TRINITY_DN27128_c0_g1/TRINITY_DN2715_c0_g1/TRINITY_DN2966_c0_g2/TRINITY_DN33121_c0_g1/TRINITY_DN35507_c0_g1/TRINITY_DN4044_c1_g1/TRINITY_DN54366_c0_g1/TRINITY_DN610_c0_g1/TRINITY_DN67501_c0_g1	12
	GO:0006378	mRNA polyadenylation	14/3785	33/22115	0.000566662	0.0147332	0.013242	TRINITY_DN947_c2_g1/TRINITY_DN11544_c0_g2/TRINITY_DN1232_c0_g1/TRINITY_DN1500_c2_g1/TRINITY_DN15309_c1_g1/TRINITY_DN15309_c1_g2/TRINITY_DN20894_c0_g1/TRINITY_DN21632_c0_g1/TRINITY_DN2403_c0_g3/TRINITY_DN248_c0_g1/TRINITY_DN3999_c1_g1/TRINITY_DN628_c0_g1/TRINITY_DN7515_c0_g1/TRINITY_DN8567_c0_g1	14
	GO:0006417	regulation of translation	30/3785	97/22115	0.000589024	0.0149817	0.0134653	TRINITY_DN10321_c0_g2/TRINITY_DN1040_c1_g1/TRINITY_DN10789_c0_g1/TRINITY_DN11958_c0_g1/TRINITY_DN12_c2_g2/TRINITY_DN13983_c1_g1/TRINITY_DN15875_c0_g1/TRINITY_DN16275_c0_g1/TRINITY_DN18274_c0_g1/TRINITY_DN22605_c0_g1/TRINITY_DN2498_c0_g1/TRINITY_DN27350_c0_g1/TRINITY_DN2880_c0_g2/TRINITY_DN2969_c0_g1/TRINITY_DN34501_c0_g1/TRINITY_DN36247_c0_g1/TRINITY_DN4044_c1_g1/TRINITY_DN4404_c2_g1/TRINITY_DN51…	30
	GO:0006396	RNA processing	19/3785	52/22115	0.00062117	0.0154632	0.0138981	TRINITY_DN11135_c0_g1/TRINITY_DN15309_c1_g1/TRINITY_DN15309_c1_g2/TRINITY_DN15806_c0_g1/TRINITY_DN15806_c2_g1/TRINITY_DN16158_c0_g1/TRINITY_DN20572_c0_g1/TRINITY_DN2473_c0_g1/TRINITY_DN2473_c0_g2/TRINITY_DN2936_c1_g1/TRINITY_DN5089_c0_g1/TRINITY_DN5464_c0_g1/TRINITY_DN5485_c0_g1/TRINITY_DN5485_c0_g2/TRINITY_DN643_c4_g1/TRINITY_DN69771_c0_g1/TRINITY_DN7161_c0_g1/TRINITY_DN7322_c0_g1/TRINITY_DN9610…	19
	GO:0051259	protein complex oligomerization	9/3785	17/22115	0.000807264	0.0196771	0.0176855	TRINITY_DN11351_c0_g1/TRINITY_DN1913_c0_g1/TRINITY_DN20772_c0_g1/TRINITY_DN31_c0_g1/TRINITY_DN31_c0_g2/TRINITY_DN31_c0_g3/TRINITY_DN5017_c0_g1/TRINITY_DN5633_c0_g1/TRINITY_DN9418_c1_g1	9
	GO:0000184	nuclear-transcribed mRNA catabolic process, nonsense-mediated decay	24/3785	74/22115	0.00095661	0.0228415	0.0205296	TRINITY_DN10321_c0_g1/TRINITY_DN10321_c0_g3/TRINITY_DN1043_c0_g1/TRINITY_DN10789_c0_g1/TRINITY_DN13983_c1_g1/TRINITY_DN16296_c0_g1/TRINITY_DN1759_c0_g1/TRINITY_DN1759_c0_g3/TRINITY_DN18274_c0_g1/TRINITY_DN36247_c0_g1/TRINITY_DN4538_c0_g1/TRINITY_DN4538_c0_g2/TRINITY_DN4538_c0_g3/TRINITY_DN48775_c0_g1/TRINITY_DN4927_c0_g1/TRINITY_DN5148_c5_g1/TRINITY_DN59971_c0_g1/TRINITY_DN71183_c0_g1/TRINITY_DN7…	24
	GO:0010588	cotyledon vascular tissue pattern formation	10/3785	21/22115	0.00119677	0.0280044	0.02517	TRINITY_DN19472_c2_g1/TRINITY_DN2242_c4_g1/TRINITY_DN4215_c0_g1/TRINITY_DN4215_c0_g3/TRINITY_DN53272_c0_g1/TRINITY_DN5525_c0_g1/TRINITY_DN59753_c0_g1/TRINITY_DN7779_c1_g1/TRINITY_DN7779_c2_g1/TRINITY_DN9698_c0_g1	10
	GO:0090305	nucleic acid phosphodiester bond hydrolysis	15/3785	39/22115	0.00124038	0.0284558	0.0255756	TRINITY_DN14089_c0_g1/TRINITY_DN2471_c0_g1/TRINITY_DN28257_c0_g1/TRINITY_DN29835_c0_g1/TRINITY_DN30403_c0_g1/TRINITY_DN33724_c0_g1/TRINITY_DN36857_c0_g1/TRINITY_DN40928_c0_g1/TRINITY_DN51826_c0_g1/TRINITY_DN52270_c0_g1/TRINITY_DN6332_c0_g1/TRINITY_DN65455_c0_g1/TRINITY_DN67103_c0_g1/TRINITY_DN6827_c0_g1/TRINITY_DN7123_c1_g1	15
	GO:0009873	ethylene-activated signaling pathway	48/3785	184/22115	0.00137515	0.0309409	0.0278092	TRINITY_DN22377_c0_g1/TRINITY_DN20892_c0_g1/TRINITY_DN27710_c0_g1/TRINITY_DN11002_c0_g1/TRINITY_DN86_c0_g1/TRINITY_DN11691_c0_g1/TRINITY_DN11721_c0_g1/TRINITY_DN11772_c0_g1/TRINITY_DN11816_c0_g1/TRINITY_DN13265_c0_g1/TRINITY_DN13420_c1_g1/TRINITY_DN1346_c0_g1/TRINITY_DN1347_c0_g1/TRINITY_DN1410_c0_g1/TRINITY_DN14274_c0_g1/TRINITY_DN1451_c0_g1/TRINITY_DN14732_c0_g1/TRINITY_DN15238_c0_g1/TRINITY_DN…	48
	GO:0019856	pyrimidine nucleobase biosynthetic process	7/3785	12/22115	0.00151651	0.0334776	0.0300892	TRINITY_DN10632_c0_g1/TRINITY_DN12683_c1_g1/TRINITY_DN18932_c1_g1/TRINITY_DN29055_c0_g1/TRINITY_DN373_c0_g1/TRINITY_DN373_c1_g1/TRINITY_DN44920_c0_g1	7
	GO:0000302	response to reactive oxygen species	19/3785	56/22115	0.00173245	0.0375364	0.0337372	TRINITY_DN10300_c0_g1/TRINITY_DN11351_c0_g1/TRINITY_DN11446_c0_g1/TRINITY_DN12225_c0_g1/TRINITY_DN1913_c0_g1/TRINITY_DN20772_c0_g1/TRINITY_DN2129_c0_g1/TRINITY_DN21677_c1_g1/TRINITY_DN2181_c0_g3/TRINITY_DN2545_c0_g1/TRINITY_DN2628_c0_g1/TRINITY_DN31_c0_g1/TRINITY_DN31_c0_g2/TRINITY_DN31_c0_g3/TRINITY_DN419_c5_g1/TRINITY_DN5017_c0_g1/TRINITY_DN5633_c0_g1/TRINITY_DN9418_c1_g1/TRINITY_DN9639_c0_g1	19
	GO:0009817	defense response to fungus, incompatible interaction	10/3785	22/22115	0.00185982	0.0395634	0.035559	TRINITY_DN10545_c0_g1/TRINITY_DN11564_c0_g1/TRINITY_DN13899_c0_g1/TRINITY_DN13899_c0_g2/TRINITY_DN18868_c0_g1/TRINITY_DN300_c0_g1/TRINITY_DN30127_c0_g1/TRINITY_DN494_c2_g1/TRINITY_DN5939_c0_g1/TRINITY_DN7598_c1_g1	10
	GO:0010344	seed oilbody biogenesis	9/3785	19/22115	0.00221044	0.0436418	0.0392246	TRINITY_DN11149_c0_g1/TRINITY_DN1293_c0_g2/TRINITY_DN18243_c0_g1/TRINITY_DN18962_c0_g1/TRINITY_DN3610_c0_g2/TRINITY_DN5022_c0_g1/TRINITY_DN5638_c0_g1/TRINITY_DN8958_c0_g1/TRINITY_DN9266_c0_g1	9
	GO:0009735	response to cytokinin	18/3785	53/22115	0.00223766	0.0436418	0.0392246	TRINITY_DN14050_c0_g1/TRINITY_DN22828_c0_g1/TRINITY_DN249_c0_g1/TRINITY_DN18970_c3_g1/TRINITY_DN11564_c0_g1/TRINITY_DN1324_c0_g1/TRINITY_DN1336_c1_g2/TRINITY_DN18514_c0_g1/TRINITY_DN18590_c0_g1/TRINITY_DN21925_c0_g1/TRINITY_DN23380_c0_g1/TRINITY_DN2712_c0_g1/TRINITY_DN5485_c0_g1/TRINITY_DN5485_c0_g2/TRINITY_DN643_c4_g1/TRINITY_DN70460_c0_g1/TRINITY_DN826_c0_g1/TRINITY_DN8549_c0_g1	18
	GO:0010311	lateral root formation	18/3785	53/22115	0.00223766	0.0436418	0.0392246	TRINITY_DN27710_c0_g1/TRINITY_DN11002_c0_g1/TRINITY_DN86_c0_g1/TRINITY_DN1307_c4_g1/TRINITY_DN10395_c0_g1/TRINITY_DN10395_c0_g2/TRINITY_DN11816_c0_g1/TRINITY_DN13061_c0_g1/TRINITY_DN13581_c0_g5/TRINITY_DN1446_c0_g2/TRINITY_DN1729_c0_g1/TRINITY_DN2446_c1_g1/TRINITY_DN26918_c0_g1/TRINITY_DN28499_c0_g1/TRINITY_DN3175_c3_g1/TRINITY_DN4563_c0_g1/TRINITY_DN5065_c0_g1/TRINITY_DN5065_c0_g2	18
	GO:0016311	dephosphorylation	18/3785	53/22115	0.00223766	0.0436418	0.0392246	TRINITY_DN11834_c0_g1/TRINITY_DN14680_c0_g1/TRINITY_DN19127_c0_g1/TRINITY_DN20113_c0_g1/TRINITY_DN24760_c0_g1/TRINITY_DN24760_c1_g1/TRINITY_DN2798_c0_g1/TRINITY_DN2798_c0_g3/TRINITY_DN34204_c0_g1/TRINITY_DN3478_c0_g1/TRINITY_DN38617_c0_g1/TRINITY_DN4156_c0_g1/TRINITY_DN49559_c0_g1/TRINITY_DN56092_c0_g1/TRINITY_DN6494_c0_g1/TRINITY_DN9198_c0_g1/TRINITY_DN9807_c0_g1/TRINITY_DN998_c0_g1	18
	GO:0009585	red, far-red light phototransduction	16/3785	45/22115	0.00226477	0.0436418	0.0392246	TRINITY_DN10029_c0_g1/TRINITY_DN1379_c1_g2/TRINITY_DN14139_c0_g1/TRINITY_DN14211_c0_g3/TRINITY_DN19898_c0_g1/TRINITY_DN21482_c0_g1/TRINITY_DN2290_c0_g1/TRINITY_DN2290_c0_g2/TRINITY_DN25511_c0_g1/TRINITY_DN32052_c0_g1/TRINITY_DN4513_c0_g1/TRINITY_DN49261_c0_g1/TRINITY_DN6229_c0_g1/TRINITY_DN64474_c0_g1/TRINITY_DN8039_c1_g1/TRINITY_DN9945_c0_g1	16
	GO:0009740	gibberellic acid mediated signaling pathway	23/3785	74/22115	0.00227534	0.0436418	0.0392246	TRINITY_DN140_c0_g1/TRINITY_DN21880_c0_g1/TRINITY_DN10117_c0_g1/TRINITY_DN10117_c0_g3/TRINITY_DN1179_c0_g1/TRINITY_DN11834_c0_g1/TRINITY_DN12448_c0_g1/TRINITY_DN12686_c0_g1/TRINITY_DN1324_c0_g1/TRINITY_DN1739_c0_g3/TRINITY_DN19218_c0_g1/TRINITY_DN25734_c0_g1/TRINITY_DN2712_c0_g1/TRINITY_DN27844_c0_g1/TRINITY_DN42889_c0_g1/TRINITY_DN50381_c0_g1/TRINITY_DN6138_c0_g2/TRINITY_DN6229_c0_g1/TRINITY_DN6…	23
	green
	ID	Description	GeneRatio	BgRatio	pvalue	p.adjust	qvalue	geneID	Count
KEGG	ko04626	Plant-pathogen interaction	125/2542	251/12510	7.0261e-26	2.59966e-23	2.04866e-23	TRINITY_DN6187_c0_g1/TRINITY_DN4457_c0_g1/TRINITY_DN19185_c0_g1/TRINITY_DN10453_c0_g1/TRINITY_DN10567_c0_g1/TRINITY_DN10662_c0_g1/TRINITY_DN1083_c0_g1/TRINITY_DN10992_c0_g1/TRINITY_DN10992_c1_g1/TRINITY_DN11138_c1_g1/TRINITY_DN1166_c0_g2/TRINITY_DN12229_c0_g1/TRINITY_DN12474_c0_g1/TRINITY_DN12981_c0_g2/TRINITY_DN13129_c0_g1/TRINITY_DN13468_c0_g1/TRINITY_DN1422_c0_g1/TRINITY_DN1451_c0_g2/TRINITY_D…	125
	ko05133	Pertussis	108/2542	219/12510	4.39652e-22	8.13355e-20	6.40966e-20	TRINITY_DN343_c0_g1/TRINITY_DN1848_c0_g1/TRINITY_DN2470_c2_g1/TRINITY_DN10469_c1_g1/TRINITY_DN10469_c1_g3/TRINITY_DN10497_c0_g1/TRINITY_DN108_c0_g1/TRINITY_DN10944_c0_g1/TRINITY_DN10944_c1_g1/TRINITY_DN10980_c1_g1/TRINITY_DN1141_c2_g1/TRINITY_DN1152_c1_g1/TRINITY_DN121_c0_g1/TRINITY_DN121_c0_g2/TRINITY_DN1289_c0_g2/TRINITY_DN13085_c0_g1/TRINITY_DN13390_c0_g1/TRINITY_DN13520_c1_g1/TRINITY_DN13681_…	108
	ko00940	Phenylpropanoid biosynthesis	106/2542	216/12510	1.73519e-21	2.14007e-19	1.68649e-19	TRINITY_DN1041_c4_g1/TRINITY_DN10491_c0_g1/TRINITY_DN10491_c0_g2/TRINITY_DN10863_c0_g1/TRINITY_DN10863_c0_g2/TRINITY_DN10945_c0_g2/TRINITY_DN1105_c0_g1/TRINITY_DN11108_c0_g1/TRINITY_DN11231_c0_g1/TRINITY_DN11546_c0_g1/TRINITY_DN11546_c0_g2/TRINITY_DN12029_c2_g1/TRINITY_DN12362_c0_g1/TRINITY_DN12364_c0_g1/TRINITY_DN12553_c0_g1/TRINITY_DN12553_c0_g2/TRINITY_DN13180_c0_g1/TRINITY_DN13288_c0_g1/TRINI…	106
	ko04620	Toll-like receptor signaling pathway	99/2542	197/12510	4.15236e-21	3.84093e-19	3.02685e-19	TRINITY_DN343_c0_g1/TRINITY_DN1848_c0_g1/TRINITY_DN2470_c2_g1/TRINITY_DN10469_c1_g1/TRINITY_DN10469_c1_g3/TRINITY_DN108_c0_g1/TRINITY_DN1083_c0_g1/TRINITY_DN10944_c0_g1/TRINITY_DN10944_c1_g1/TRINITY_DN10980_c1_g1/TRINITY_DN1141_c2_g1/TRINITY_DN1152_c1_g1/TRINITY_DN121_c0_g1/TRINITY_DN121_c0_g2/TRINITY_DN1289_c0_g2/TRINITY_DN13085_c0_g1/TRINITY_DN13390_c0_g1/TRINITY_DN13520_c1_g1/TRINITY_DN13681_c…	99
	ko04722	Neurotrophin signaling pathway	123/2542	274/12510	1.53279e-20	1.13426e-18	8.93856e-19	TRINITY_DN343_c0_g1/TRINITY_DN1848_c0_g1/TRINITY_DN2470_c2_g1/TRINITY_DN10469_c1_g1/TRINITY_DN10469_c1_g3/TRINITY_DN108_c0_g1/TRINITY_DN1083_c0_g1/TRINITY_DN10944_c0_g1/TRINITY_DN10944_c1_g1/TRINITY_DN10980_c1_g1/TRINITY_DN11077_c0_g1/TRINITY_DN1141_c2_g1/TRINITY_DN1152_c1_g1/TRINITY_DN121_c0_g1/TRINITY_DN121_c0_g2/TRINITY_DN1289_c0_g2/TRINITY_DN13085_c0_g1/TRINITY_DN13390_c0_g1/TRINITY_DN13520_c…	123
	ko05145	Toxoplasmosis	122/2542	273/12510	3.49185e-20	2.15331e-18	1.69692e-18	TRINITY_DN343_c0_g1/TRINITY_DN1848_c0_g1/TRINITY_DN2470_c2_g1/TRINITY_DN10469_c1_g1/TRINITY_DN10469_c1_g3/TRINITY_DN108_c0_g1/TRINITY_DN10944_c0_g1/TRINITY_DN10944_c1_g1/TRINITY_DN10980_c1_g1/TRINITY_DN1141_c2_g1/TRINITY_DN1152_c1_g1/TRINITY_DN121_c0_g1/TRINITY_DN121_c0_g2/TRINITY_DN1289_c0_g2/TRINITY_DN13085_c0_g1/TRINITY_DN13129_c0_g1/TRINITY_DN13390_c0_g1/TRINITY_DN13520_c1_g1/TRINITY_DN13681_…	122
	ko05140	Leishmaniasis	94/2542	187/12510	4.07651e-20	2.15473e-18	1.69803e-18	TRINITY_DN343_c0_g1/TRINITY_DN1848_c0_g1/TRINITY_DN2470_c2_g1/TRINITY_DN10469_c1_g1/TRINITY_DN10469_c1_g3/TRINITY_DN108_c0_g1/TRINITY_DN10944_c0_g1/TRINITY_DN10944_c1_g1/TRINITY_DN10980_c1_g1/TRINITY_DN1141_c2_g1/TRINITY_DN1152_c1_g1/TRINITY_DN121_c0_g1/TRINITY_DN121_c0_g2/TRINITY_DN1289_c0_g2/TRINITY_DN13085_c0_g1/TRINITY_DN13390_c0_g1/TRINITY_DN13520_c1_g1/TRINITY_DN13681_c0_g1/TRINITY_DN13681_…	94
	ko04624	Toll and Imd signaling pathway	98/2542	212/12510	1.1134e-17	5.14949e-16	4.05806e-16	TRINITY_DN10149_c0_g1/TRINITY_DN10469_c1_g1/TRINITY_DN10469_c1_g3/TRINITY_DN108_c0_g1/TRINITY_DN10944_c0_g1/TRINITY_DN10944_c1_g1/TRINITY_DN10980_c1_g1/TRINITY_DN1141_c2_g1/TRINITY_DN1152_c1_g1/TRINITY_DN121_c0_g1/TRINITY_DN121_c0_g2/TRINITY_DN1289_c0_g2/TRINITY_DN13085_c0_g1/TRINITY_DN13390_c0_g1/TRINITY_DN13520_c1_g1/TRINITY_DN13681_c0_g1/TRINITY_DN13681_c0_g2/TRINITY_DN15090_c1_g1/TRINITY_DN15…	98
	ko04064	NF-kappa B signaling pathway	91/2542	194/12510	5.15617e-17	2.11976e-15	1.67048e-15	TRINITY_DN10469_c1_g1/TRINITY_DN10469_c1_g3/TRINITY_DN108_c0_g1/TRINITY_DN10944_c0_g1/TRINITY_DN10944_c1_g1/TRINITY_DN10980_c1_g1/TRINITY_DN1141_c2_g1/TRINITY_DN1152_c1_g1/TRINITY_DN121_c0_g1/TRINITY_DN121_c0_g2/TRINITY_DN1289_c0_g2/TRINITY_DN13085_c0_g1/TRINITY_DN13390_c0_g1/TRINITY_DN13520_c1_g1/TRINITY_DN13681_c0_g1/TRINITY_DN13681_c0_g2/TRINITY_DN15090_c1_g1/TRINITY_DN15526_c0_g1/TRINITY_DN16…	91
	ko05142	Chagas disease	102/2542	229/12510	5.91773e-17	2.18956e-15	1.72548e-15	TRINITY_DN343_c0_g1/TRINITY_DN1848_c0_g1/TRINITY_DN2470_c2_g1/TRINITY_DN10469_c1_g1/TRINITY_DN10469_c1_g3/TRINITY_DN108_c0_g1/TRINITY_DN10944_c0_g1/TRINITY_DN10944_c1_g1/TRINITY_DN10980_c1_g1/TRINITY_DN1141_c2_g1/TRINITY_DN1152_c1_g1/TRINITY_DN121_c0_g1/TRINITY_DN121_c0_g2/TRINITY_DN1289_c0_g2/TRINITY_DN13085_c0_g1/TRINITY_DN13390_c0_g1/TRINITY_DN13520_c1_g1/TRINITY_DN13681_c0_g1/TRINITY_DN13681_…	102
	ko04621	NOD-like receptor signaling pathway	118/2542	292/12510	1.66958e-15	5.61586e-14	4.42559e-14	TRINITY_DN343_c0_g1/TRINITY_DN1848_c0_g1/TRINITY_DN2470_c2_g1/TRINITY_DN10469_c1_g1/TRINITY_DN10469_c1_g3/TRINITY_DN108_c0_g1/TRINITY_DN1086_c5_g1/TRINITY_DN10862_c0_g1/TRINITY_DN10944_c0_g1/TRINITY_DN10944_c1_g1/TRINITY_DN10980_c1_g1/TRINITY_DN114_c0_g1/TRINITY_DN1141_c2_g1/TRINITY_DN1152_c1_g1/TRINITY_DN121_c0_g1/TRINITY_DN121_c0_g2/TRINITY_DN1289_c0_g2/TRINITY_DN13085_c0_g1/TRINITY_DN13390_c0_…	118
	ko04075	Plant hormone signal transduction	125/2542	324/12510	1.52243e-14	4.69414e-13	3.69923e-13	TRINITY_DN9398_c0_g1/TRINITY_DN5256_c0_g1/TRINITY_DN343_c0_g1/TRINITY_DN1848_c0_g1/TRINITY_DN2470_c2_g1/TRINITY_DN5410_c0_g1/TRINITY_DN10151_c0_g1/TRINITY_DN14038_c0_g1/TRINITY_DN6442_c0_g1/TRINITY_DN19146_c0_g1/TRINITY_DN6979_c0_g3/TRINITY_DN6246_c2_g1/TRINITY_DN19491_c0_g1/TRINITY_DN23398_c0_g1/TRINITY_DN6187_c0_g1/TRINITY_DN4457_c0_g1/TRINITY_DN3932_c2_g1/TRINITY_DN28034_c0_g1/TRINITY_DN4496_c…	125
	ko04016	MAPK signaling pathway - plant	91/2542	213/12510	6.20498e-14	1.76603e-12	1.39172e-12	TRINITY_DN5256_c0_g1/TRINITY_DN343_c0_g1/TRINITY_DN1848_c0_g1/TRINITY_DN2470_c2_g1/TRINITY_DN5410_c0_g1/TRINITY_DN10151_c0_g1/TRINITY_DN6187_c0_g1/TRINITY_DN4457_c0_g1/TRINITY_DN3932_c2_g1/TRINITY_DN28034_c0_g1/TRINITY_DN4496_c1_g1/TRINITY_DN19185_c0_g1/TRINITY_DN1048_c0_g1/TRINITY_DN12048_c0_g2/TRINITY_DN42784_c0_g1/TRINITY_DN19230_c0_g1/TRINITY_DN12328_c0_g1/TRINITY_DN26081_c0_g1/TRINITY_DN3056…	91
	ko04010	MAPK signaling pathway	120/2542	325/12510	1.81873e-12	4.80664e-11	3.78788e-11	TRINITY_DN343_c0_g1/TRINITY_DN1848_c0_g1/TRINITY_DN2470_c2_g1/TRINITY_DN5410_c0_g1/TRINITY_DN10151_c0_g1/TRINITY_DN10270_c0_g1/TRINITY_DN10469_c1_g1/TRINITY_DN10469_c1_g3/TRINITY_DN108_c0_g1/TRINITY_DN1083_c0_g1/TRINITY_DN10944_c0_g1/TRINITY_DN10944_c1_g1/TRINITY_DN10980_c1_g1/TRINITY_DN1141_c2_g1/TRINITY_DN11512_c0_g1/TRINITY_DN1152_c1_g1/TRINITY_DN121_c0_g1/TRINITY_DN121_c0_g2/TRINITY_DN1289_c0…	120
	ko05162	Measles	99/2542	258/12510	1.25683e-11	3.10019e-10	2.44311e-10	TRINITY_DN10469_c1_g1/TRINITY_DN10469_c1_g3/TRINITY_DN108_c0_g1/TRINITY_DN10944_c0_g1/TRINITY_DN10944_c1_g1/TRINITY_DN10980_c1_g1/TRINITY_DN1141_c2_g1/TRINITY_DN1152_c1_g1/TRINITY_DN121_c0_g1/TRINITY_DN121_c0_g2/TRINITY_DN1289_c0_g2/TRINITY_DN13085_c0_g1/TRINITY_DN13390_c0_g1/TRINITY_DN13520_c1_g1/TRINITY_DN13681_c0_g1/TRINITY_DN13681_c0_g2/TRINITY_DN15090_c1_g1/TRINITY_DN1524_c0_g1/TRINITY_DN155…	99
	ko00592	alpha-Linolenic acid metabolism	43/2542	82/12510	1.03637e-10	2.3966e-09	1.88864e-09	TRINITY_DN10901_c0_g1/TRINITY_DN1105_c0_g1/TRINITY_DN11609_c0_g1/TRINITY_DN11609_c0_g2/TRINITY_DN1204_c0_g1/TRINITY_DN1204_c0_g2/TRINITY_DN12676_c0_g1/TRINITY_DN14264_c0_g1/TRINITY_DN14731_c0_g1/TRINITY_DN14915_c0_g1/TRINITY_DN15612_c0_g1/TRINITY_DN15842_c0_g1/TRINITY_DN15842_c0_g2/TRINITY_DN15842_c1_g1/TRINITY_DN15842_c2_g1/TRINITY_DN16259_c0_g1/TRINITY_DN16991_c0_g1/TRINITY_DN17256_c1_g1/TRINIT…	43
	ko05204	Chemical carcinogenesis - DNA adducts	53/2542	112/12510	1.15817e-10	2.52073e-09	1.98646e-09	TRINITY_DN10568_c0_g1/TRINITY_DN10568_c0_g2/TRINITY_DN11472_c0_g1/TRINITY_DN1329_c2_g2/TRINITY_DN13360_c0_g1/TRINITY_DN13360_c0_g2/TRINITY_DN13368_c0_g1/TRINITY_DN13700_c0_g1/TRINITY_DN13862_c0_g1/TRINITY_DN1403_c0_g1/TRINITY_DN14767_c0_g1/TRINITY_DN15312_c0_g1/TRINITY_DN15312_c2_g1/TRINITY_DN15312_c3_g1/TRINITY_DN17969_c1_g1/TRINITY_DN20161_c0_g1/TRINITY_DN21541_c0_g1/TRINITY_DN2325_c0_g1/TRINIT…	53
	ko04014	Ras signaling pathway	79/2542	199/12510	2.24335e-10	4.61132e-09	3.63396e-09	TRINITY_DN343_c0_g1/TRINITY_DN1848_c0_g1/TRINITY_DN2470_c2_g1/TRINITY_DN1083_c0_g1/TRINITY_DN1092_c0_g1/TRINITY_DN11_c0_g1/TRINITY_DN11228_c1_g1/TRINITY_DN12729_c0_g1/TRINITY_DN137_c3_g1/TRINITY_DN14149_c0_g1/TRINITY_DN14149_c1_g1/TRINITY_DN14677_c0_g1/TRINITY_DN15462_c0_g1/TRINITY_DN15513_c1_g1/TRINITY_DN15774_c0_g1/TRINITY_DN16_c0_g1/TRINITY_DN16235_c0_g1/TRINITY_DN16554_c0_g1/TRINITY_DN16586_c…	79
	ko05152	Tuberculosis	118/2542	343/12510	5.00841e-10	9.67636e-09	7.62547e-09	TRINITY_DN343_c0_g1/TRINITY_DN1848_c0_g1/TRINITY_DN2470_c2_g1/TRINITY_DN1031_c0_g2/TRINITY_DN10469_c1_g1/TRINITY_DN10469_c1_g3/TRINITY_DN108_c0_g1/TRINITY_DN10944_c0_g1/TRINITY_DN10944_c1_g1/TRINITY_DN10980_c1_g1/TRINITY_DN1141_c2_g1/TRINITY_DN1152_c1_g1/TRINITY_DN121_c0_g1/TRINITY_DN121_c0_g2/TRINITY_DN1289_c0_g2/TRINITY_DN13085_c0_g1/TRINITY_DN13390_c0_g1/TRINITY_DN13520_c1_g1/TRINITY_DN13681_c…	118
	ko00130	Ubiquinone and other terpenoid-quinone biosynthesis	37/2542	68/12510	5.23047e-10	9.67636e-09	7.62547e-09	TRINITY_DN1105_c0_g1/TRINITY_DN11561_c0_g1/TRINITY_DN12766_c0_g1/TRINITY_DN13288_c0_g1/TRINITY_DN1352_c2_g1/TRINITY_DN15842_c0_g1/TRINITY_DN15842_c0_g2/TRINITY_DN15842_c1_g1/TRINITY_DN15842_c2_g1/TRINITY_DN16313_c0_g1/TRINITY_DN17774_c0_g1/TRINITY_DN17995_c0_g1/TRINITY_DN19015_c0_g1/TRINITY_DN2038_c0_g1/TRINITY_DN2038_c0_g2/TRINITY_DN20395_c0_g1/TRINITY_DN21561_c1_g1/TRINITY_DN21981_c0_g1/TRINITY…	37
	ko05418	Fluid shear stress and atherosclerosis	88/2542	238/12510	1.55917e-09	2.74711e-08	2.16486e-08	TRINITY_DN343_c0_g1/TRINITY_DN1848_c0_g1/TRINITY_DN10568_c0_g1/TRINITY_DN10568_c0_g2/TRINITY_DN10726_c1_g1/TRINITY_DN1086_c5_g1/TRINITY_DN10862_c0_g1/TRINITY_DN11472_c0_g1/TRINITY_DN12393_c0_g1/TRINITY_DN12403_c0_g1/TRINITY_DN12403_c0_g2/TRINITY_DN137_c3_g1/TRINITY_DN13862_c0_g1/TRINITY_DN1403_c0_g1/TRINITY_DN14263_c0_g1/TRINITY_DN14374_c0_g1/TRINITY_DN15312_c0_g1/TRINITY_DN15312_c2_g1/TRINITY_DN…	88
	ko00980	Metabolism of xenobiotics by cytochrome P450	53/2542	122/12510	5.32123e-09	8.94934e-08	7.05254e-08	TRINITY_DN10568_c0_g1/TRINITY_DN10568_c0_g2/TRINITY_DN11472_c0_g1/TRINITY_DN1329_c2_g2/TRINITY_DN13360_c0_g1/TRINITY_DN13360_c0_g2/TRINITY_DN13368_c0_g1/TRINITY_DN13700_c0_g1/TRINITY_DN13862_c0_g1/TRINITY_DN1403_c0_g1/TRINITY_DN14767_c0_g1/TRINITY_DN15312_c0_g1/TRINITY_DN15312_c2_g1/TRINITY_DN15312_c3_g1/TRINITY_DN17969_c1_g1/TRINITY_DN20161_c0_g1/TRINITY_DN21541_c0_g1/TRINITY_DN2325_c0_g1/TRINIT…	53
	ko05164	Influenza A	104/2542	303/12510	6.19703e-09	9.96913e-08	7.85619e-08	TRINITY_DN343_c0_g1/TRINITY_DN1848_c0_g1/TRINITY_DN2470_c2_g1/TRINITY_DN10469_c1_g1/TRINITY_DN10469_c1_g3/TRINITY_DN108_c0_g1/TRINITY_DN1082_c0_g1/TRINITY_DN1083_c0_g1/TRINITY_DN10944_c0_g1/TRINITY_DN10944_c1_g1/TRINITY_DN10980_c1_g1/TRINITY_DN1141_c2_g1/TRINITY_DN1152_c1_g1/TRINITY_DN121_c0_g1/TRINITY_DN121_c0_g2/TRINITY_DN1289_c0_g2/TRINITY_DN1293_c1_g2/TRINITY_DN13085_c0_g1/TRINITY_DN13390_c0_…	104
	ko00196	Photosynthesis - antenna proteins	16/2542	22/12510	1.71514e-07	2.64418e-06	2.08375e-06	TRINITY_DN11123_c0_g1/TRINITY_DN11474_c0_g1/TRINITY_DN11653_c0_g1/TRINITY_DN11714_c1_g1/TRINITY_DN12913_c0_g1/TRINITY_DN18420_c0_g1/TRINITY_DN19664_c0_g1/TRINITY_DN2190_c0_g1/TRINITY_DN26354_c0_g1/TRINITY_DN4267_c0_g1/TRINITY_DN449_c5_g1/TRINITY_DN4786_c0_g2/TRINITY_DN4920_c3_g2/TRINITY_DN5283_c0_g1/TRINITY_DN7073_c0_g1/TRINITY_DN9690_c0_g1	16
	ko00195	Photosynthesis	38/2542	85/12510	3.11354e-07	4.60804e-06	3.63137e-06	TRINITY_DN10808_c0_g1/TRINITY_DN114_c0_g1/TRINITY_DN11828_c0_g1/TRINITY_DN12029_c0_g1/TRINITY_DN12489_c0_g1/TRINITY_DN1258_c0_g2/TRINITY_DN13345_c1_g1/TRINITY_DN13494_c0_g1/TRINITY_DN15219_c0_g1/TRINITY_DN17420_c0_g1/TRINITY_DN17420_c1_g1/TRINITY_DN18613_c0_g1/TRINITY_DN18747_c0_g1/TRINITY_DN19784_c0_g1/TRINITY_DN19814_c1_g1/TRINITY_DN19955_c0_g1/TRINITY_DN22707_c0_g1/TRINITY_DN2526_c0_g2/TRINITY…	38
	ko00982	Drug metabolism - cytochrome P450	43/2542	104/12510	7.63537e-07	1.08657e-05	8.56274e-06	TRINITY_DN10568_c0_g1/TRINITY_DN10568_c0_g2/TRINITY_DN11472_c0_g1/TRINITY_DN13360_c0_g1/TRINITY_DN13360_c0_g2/TRINITY_DN13368_c0_g1/TRINITY_DN13862_c0_g1/TRINITY_DN1403_c0_g1/TRINITY_DN15312_c0_g1/TRINITY_DN15312_c2_g1/TRINITY_DN15312_c3_g1/TRINITY_DN20161_c0_g1/TRINITY_DN20452_c0_g1/TRINITY_DN21541_c0_g1/TRINITY_DN2325_c0_g1/TRINITY_DN24903_c0_g1/TRINITY_DN2500_c0_g1/TRINITY_DN2500_c1_g1/TRINITY…	43
	ko00360	Phenylalanine metabolism	48/2542	126/12510	3.01188e-06	4.05617e-05	3.19647e-05	TRINITY_DN1105_c0_g1/TRINITY_DN12364_c0_g1/TRINITY_DN1252_c0_g1/TRINITY_DN12766_c0_g1/TRINITY_DN13288_c0_g1/TRINITY_DN1352_c2_g1/TRINITY_DN1381_c0_g2/TRINITY_DN15842_c0_g1/TRINITY_DN15842_c0_g2/TRINITY_DN15842_c1_g1/TRINITY_DN15842_c2_g1/TRINITY_DN16313_c0_g1/TRINITY_DN17995_c0_g1/TRINITY_DN18799_c0_g1/TRINITY_DN20395_c0_g1/TRINITY_DN21981_c0_g1/TRINITY_DN22052_c0_g1/TRINITY_DN24507_c0_g1/TRINITY…	48
	ko00830	Retinol metabolism	32/2542	72/12510	3.06953e-06	4.05617e-05	3.19647e-05	TRINITY_DN1329_c2_g2/TRINITY_DN13360_c0_g1/TRINITY_DN13360_c0_g2/TRINITY_DN13368_c0_g1/TRINITY_DN14767_c0_g1/TRINITY_DN1537_c0_g1/TRINITY_DN17969_c1_g1/TRINITY_DN21541_c0_g1/TRINITY_DN25842_c0_g1/TRINITY_DN25904_c0_g1/TRINITY_DN3502_c0_g1/TRINITY_DN3502_c1_g1/TRINITY_DN3579_c0_g1/TRINITY_DN36040_c0_g1/TRINITY_DN3674_c1_g1/TRINITY_DN37619_c0_g1/TRINITY_DN38246_c0_g1/TRINITY_DN38303_c0_g1/TRINITY_D…	32
	ko01524	Platinum drug resistance	52/2542	141/12510	3.65836e-06	4.66756e-05	3.67827e-05	TRINITY_DN343_c0_g1/TRINITY_DN1848_c0_g1/TRINITY_DN2470_c2_g1/TRINITY_DN10568_c0_g1/TRINITY_DN10568_c0_g2/TRINITY_DN11472_c0_g1/TRINITY_DN13649_c0_g1/TRINITY_DN137_c3_g1/TRINITY_DN13862_c0_g1/TRINITY_DN1403_c0_g1/TRINITY_DN15312_c0_g1/TRINITY_DN15312_c2_g1/TRINITY_DN15312_c3_g1/TRINITY_DN188_c0_g1/TRINITY_DN18972_c1_g1/TRINITY_DN19181_c1_g1/TRINITY_DN19283_c1_g1/TRINITY_DN20161_c0_g1/TRINITY_DN23…	52
	ko04913	Ovarian steroidogenesis	19/2542	34/12510	5.17618e-06	6.38395e-05	5.03088e-05	TRINITY_DN10473_c1_g1/TRINITY_DN1329_c2_g2/TRINITY_DN14767_c0_g1/TRINITY_DN17969_c1_g1/TRINITY_DN25904_c0_g1/TRINITY_DN3579_c0_g1/TRINITY_DN36040_c0_g1/TRINITY_DN3674_c1_g1/TRINITY_DN37619_c0_g1/TRINITY_DN38303_c0_g1/TRINITY_DN51585_c0_g1/TRINITY_DN6030_c0_g1/TRINITY_DN6553_c0_g1/TRINITY_DN6553_c0_g2/TRINITY_DN7841_c0_g1/TRINITY_DN855_c0_g1/TRINITY_DN9129_c0_g1/TRINITY_DN991_c0_g1/TRINITY_DN991_c…	19
	ko00941	Flavonoid biosynthesis	24/2542	49/12510	6.73479e-06	8.03829e-05	6.33459e-05	TRINITY_DN1041_c4_g1/TRINITY_DN11147_c0_g1/TRINITY_DN11831_c0_g1/TRINITY_DN1352_c2_g1/TRINITY_DN13870_c0_g1/TRINITY_DN15453_c0_g1/TRINITY_DN16989_c0_g1/TRINITY_DN17906_c0_g1/TRINITY_DN2055_c0_g1/TRINITY_DN23302_c0_g1/TRINITY_DN23465_c0_g1/TRINITY_DN25532_c0_g1/TRINITY_DN3365_c0_g1/TRINITY_DN34306_c0_g1/TRINITY_DN5011_c0_g1/TRINITY_DN7978_c0_g1/TRINITY_DN9114_c0_g1/TRINITY_DN9182_c0_g1/TRINITY_DN9…	24
	ko00140	Steroid hormone biosynthesis	24/2542	51/12510	1.5988e-05	0.000184861	0.00014568	TRINITY_DN10473_c1_g1/TRINITY_DN1329_c2_g2/TRINITY_DN13368_c0_g1/TRINITY_DN14767_c0_g1/TRINITY_DN17969_c1_g1/TRINITY_DN25904_c0_g1/TRINITY_DN2598_c0_g2/TRINITY_DN3579_c0_g1/TRINITY_DN36040_c0_g1/TRINITY_DN3674_c1_g1/TRINITY_DN37619_c0_g1/TRINITY_DN38303_c0_g1/TRINITY_DN51585_c0_g1/TRINITY_DN5456_c0_g2/TRINITY_DN54585_c0_g1/TRINITY_DN57202_c0_g1/TRINITY_DN6030_c0_g1/TRINITY_DN61935_c0_g1/TRINITY_D…	24
	ko05322	Systemic lupus erythematosus	29/2542	69/12510	3.23414e-05	0.000362615	0.00028576	TRINITY_DN11281_c0_g1/TRINITY_DN11486_c0_g2/TRINITY_DN11486_c0_g3/TRINITY_DN12290_c0_g1/TRINITY_DN12290_c0_g2/TRINITY_DN14897_c0_g1/TRINITY_DN14957_c0_g1/TRINITY_DN1717_c0_g1/TRINITY_DN1717_c0_g2/TRINITY_DN2726_c0_g1/TRINITY_DN3048_c0_g1/TRINITY_DN3121_c1_g1/TRINITY_DN3309_c0_g1/TRINITY_DN3405_c0_g1/TRINITY_DN3405_c0_g2/TRINITY_DN3845_c0_g1/TRINITY_DN513_c1_g1/TRINITY_DN513_c1_g2/TRINITY_DN5140_c…	29
	ko05034	Alcoholism	50/2542	145/12510	4.54478e-05	0.000494579	0.000389754	TRINITY_DN343_c0_g1/TRINITY_DN1848_c0_g1/TRINITY_DN2470_c2_g1/TRINITY_DN1083_c0_g1/TRINITY_DN11281_c0_g1/TRINITY_DN11486_c0_g2/TRINITY_DN11486_c0_g3/TRINITY_DN12290_c0_g1/TRINITY_DN12290_c0_g2/TRINITY_DN137_c3_g1/TRINITY_DN1381_c0_g2/TRINITY_DN14897_c0_g1/TRINITY_DN14957_c0_g1/TRINITY_DN1717_c0_g1/TRINITY_DN1717_c0_g2/TRINITY_DN1788_c1_g1/TRINITY_DN245_c0_g1/TRINITY_DN245_c0_g3/TRINITY_DN245_c1_g…	50
	ko00945	Stilbenoid, diarylheptanoid and gingerol biosynthesis	17/2542	33/12510	6.61142e-05	0.000698922	0.000550786	TRINITY_DN1041_c4_g1/TRINITY_DN1352_c2_g1/TRINITY_DN13870_c0_g1/TRINITY_DN17460_c0_g1/TRINITY_DN17906_c0_g1/TRINITY_DN23302_c0_g1/TRINITY_DN3365_c0_g1/TRINITY_DN34306_c0_g1/TRINITY_DN5011_c0_g1/TRINITY_DN9114_c0_g1/TRINITY_DN9182_c0_g1/TRINITY_DN949_c0_g1/TRINITY_DN949_c0_g2/TRINITY_DN9693_c0_g1/TRINITY_DN9693_c0_g2/TRINITY_DN9759_c0_g1/TRINITY_DN9921_c0_g1	17
	ko00053	Ascorbate and aldarate metabolism	35/2542	93/12510	8.45758e-05	0.000869251	0.000685015	TRINITY_DN12614_c0_g1/TRINITY_DN131_c2_g3/TRINITY_DN13368_c0_g1/TRINITY_DN13901_c0_g1/TRINITY_DN1523_c0_g1/TRINITY_DN16064_c0_g1/TRINITY_DN17296_c0_g1/TRINITY_DN1730_c0_g1/TRINITY_DN2129_c1_g1/TRINITY_DN2181_c0_g1/TRINITY_DN2181_c0_g4/TRINITY_DN2840_c0_g1/TRINITY_DN28597_c0_g1/TRINITY_DN2940_c0_g2/TRINITY_DN30114_c1_g1/TRINITY_DN32010_c0_g1/TRINITY_DN3332_c0_g1/TRINITY_DN35864_c0_g1/TRINITY_DN373…	35
	ko00514	Other types of O-glycan biosynthesis	22/2542	49/12510	8.72997e-05	0.000872997	0.000687966	TRINITY_DN1000_c0_g1/TRINITY_DN1000_c0_g2/TRINITY_DN11113_c0_g1/TRINITY_DN11113_c1_g1/TRINITY_DN11497_c0_g1/TRINITY_DN13513_c0_g1/TRINITY_DN21514_c1_g1/TRINITY_DN24271_c1_g1/TRINITY_DN26645_c1_g1/TRINITY_DN28575_c0_g1/TRINITY_DN34197_c0_g1/TRINITY_DN4263_c0_g1/TRINITY_DN44056_c0_g1/TRINITY_DN46903_c0_g1/TRINITY_DN4755_c0_g1/TRINITY_DN5238_c0_g1/TRINITY_DN5847_c0_g1/TRINITY_DN622_c0_g2/TRINITY_DN6…	22
	ko00904	Diterpenoid biosynthesis	15/2542	28/12510	9.96029e-05	0.000969818	0.000764266	TRINITY_DN10010_c0_g1/TRINITY_DN10010_c1_g1/TRINITY_DN11226_c0_g1/TRINITY_DN1329_c2_g2/TRINITY_DN15846_c0_g2/TRINITY_DN16654_c0_g2/TRINITY_DN2335_c0_g1/TRINITY_DN23419_c0_g1/TRINITY_DN26353_c0_g1/TRINITY_DN28733_c0_g1/TRINITY_DN29936_c0_g1/TRINITY_DN3579_c0_g1/TRINITY_DN45951_c0_g1/TRINITY_DN53714_c0_g1/TRINITY_DN9116_c0_g1	15
	ko04934	Cushing syndrome	35/2542	95/12510	0.000138957	0.00131831	0.0010389	TRINITY_DN343_c0_g1/TRINITY_DN1848_c0_g1/TRINITY_DN2470_c2_g1/TRINITY_DN10473_c1_g1/TRINITY_DN1083_c0_g1/TRINITY_DN137_c3_g1/TRINITY_DN14711_c0_g1/TRINITY_DN15518_c0_g1/TRINITY_DN17969_c1_g1/TRINITY_DN23226_c0_g1/TRINITY_DN25904_c0_g1/TRINITY_DN3008_c0_g1/TRINITY_DN32065_c0_g2/TRINITY_DN36040_c0_g1/TRINITY_DN3674_c1_g1/TRINITY_DN3724_c1_g1/TRINITY_DN3724_c1_g2/TRINITY_DN37619_c0_g1/TRINITY_DN3830…	35
	ko00591	Linoleic acid metabolism	13/2542	24/12510	0.000252289	0.00233367	0.00183905	TRINITY_DN12676_c0_g1/TRINITY_DN14731_c0_g1/TRINITY_DN16991_c0_g1/TRINITY_DN3674_c1_g1/TRINITY_DN40559_c0_g1/TRINITY_DN4204_c0_g1/TRINITY_DN4204_c0_g2/TRINITY_DN42615_c0_g1/TRINITY_DN54585_c0_g1/TRINITY_DN60520_c0_g1/TRINITY_DN63769_c0_g1/TRINITY_DN8297_c0_g1/TRINITY_DN855_c0_g1	13
	ko04727	GABAergic synapse	35/2542	99/12510	0.000349612	0.00315504	0.00248633	TRINITY_DN114_c0_g1/TRINITY_DN11978_c0_g1/TRINITY_DN14297_c0_g1/TRINITY_DN1465_c0_g1/TRINITY_DN1465_c1_g1/TRINITY_DN16763_c0_g2/TRINITY_DN17110_c0_g1/TRINITY_DN18232_c0_g1/TRINITY_DN1885_c0_g1/TRINITY_DN18909_c0_g1/TRINITY_DN23525_c1_g1/TRINITY_DN25028_c0_g1/TRINITY_DN27324_c0_g1/TRINITY_DN3008_c0_g1/TRINITY_DN33427_c0_g1/TRINITY_DN35597_c0_g1/TRINITY_DN3735_c0_g1/TRINITY_DN3735_c0_g2/TRINITY_DN3…	35
	ko00480	Glutathione metabolism	54/2542	173/12510	0.000437419	0.00385345	0.00303672	TRINITY_DN10224_c0_g1/TRINITY_DN10568_c0_g1/TRINITY_DN10568_c0_g2/TRINITY_DN10744_c0_g1/TRINITY_DN11472_c0_g1/TRINITY_DN1154_c0_g1/TRINITY_DN13862_c0_g1/TRINITY_DN1403_c0_g1/TRINITY_DN1523_c0_g1/TRINITY_DN15312_c0_g1/TRINITY_DN15312_c2_g1/TRINITY_DN15312_c3_g1/TRINITY_DN16064_c0_g1/TRINITY_DN16749_c0_g1/TRINITY_DN17820_c0_g2/TRINITY_DN1979_c0_g1/TRINITY_DN20161_c0_g1/TRINITY_DN2172_c0_g2/TRINITY_…	54
	ko00380	Tryptophan metabolism	48/2542	150/12510	0.000477515	0.00410885	0.00323798	TRINITY_DN10193_c0_g1/TRINITY_DN12614_c0_g1/TRINITY_DN1329_c2_g2/TRINITY_DN136_c0_g1/TRINITY_DN136_c0_g2/TRINITY_DN1381_c0_g2/TRINITY_DN14285_c0_g1/TRINITY_DN14767_c0_g1/TRINITY_DN15576_c0_g1/TRINITY_DN1691_c0_g1/TRINITY_DN1721_c0_g2/TRINITY_DN17612_c0_g1/TRINITY_DN17969_c1_g1/TRINITY_DN18799_c0_g1/TRINITY_DN2095_c1_g1/TRINITY_DN2129_c1_g1/TRINITY_DN25904_c0_g1/TRINITY_DN27137_c0_g1/TRINITY_DN284…	48
	ko04917	Prolactin signaling pathway	23/2542	58/12510	0.000567263	0.00477017	0.00375914	TRINITY_DN343_c0_g1/TRINITY_DN1848_c0_g1/TRINITY_DN2470_c2_g1/TRINITY_DN10473_c1_g1/TRINITY_DN1083_c0_g1/TRINITY_DN137_c3_g1/TRINITY_DN17969_c1_g1/TRINITY_DN23226_c0_g1/TRINITY_DN25904_c0_g1/TRINITY_DN36040_c0_g1/TRINITY_DN3674_c1_g1/TRINITY_DN37619_c0_g1/TRINITY_DN38303_c0_g1/TRINITY_DN3850_c1_g2/TRINITY_DN4390_c0_g1/TRINITY_DN4792_c4_g1/TRINITY_DN51585_c0_g1/TRINITY_DN6030_c0_g1/TRINITY_DN6553_…	23
	ko04927	Cortisol synthesis and secretion	13/2542	26/12510	0.000698048	0.00573951	0.00452303	TRINITY_DN10473_c1_g1/TRINITY_DN17969_c1_g1/TRINITY_DN25904_c0_g1/TRINITY_DN36040_c0_g1/TRINITY_DN3674_c1_g1/TRINITY_DN37619_c0_g1/TRINITY_DN38303_c0_g1/TRINITY_DN51585_c0_g1/TRINITY_DN6030_c0_g1/TRINITY_DN6553_c0_g1/TRINITY_DN6553_c0_g2/TRINITY_DN7841_c0_g1/TRINITY_DN9129_c0_g1	13
	ko00960	Tropane, piperidine and pyridine alkaloid biosynthesis	20/2542	49/12510	0.000828714	0.00666574	0.00525295	TRINITY_DN1017_c0_g1/TRINITY_DN12766_c0_g1/TRINITY_DN16313_c0_g1/TRINITY_DN22052_c0_g1/TRINITY_DN31012_c0_g1/TRINITY_DN32007_c0_g1/TRINITY_DN42815_c0_g1/TRINITY_DN43277_c0_g1/TRINITY_DN46654_c0_g1/TRINITY_DN47020_c0_g1/TRINITY_DN48789_c0_g1/TRINITY_DN5411_c0_g1/TRINITY_DN54809_c0_g1/TRINITY_DN58058_c0_g1/TRINITY_DN611_c1_g1/TRINITY_DN65373_c0_g1/TRINITY_DN68684_c0_g1/TRINITY_DN7392_c0_g1/TRINITY_…	20
	ko00410	beta-Alanine metabolism	41/2542	129/12510	0.001378	0.0108481	0.00854888	TRINITY_DN10744_c0_g1/TRINITY_DN11121_c0_g1/TRINITY_DN11978_c0_g1/TRINITY_DN12614_c0_g1/TRINITY_DN1465_c0_g1/TRINITY_DN1465_c1_g1/TRINITY_DN16763_c0_g2/TRINITY_DN17110_c0_g1/TRINITY_DN2129_c1_g1/TRINITY_DN22052_c0_g1/TRINITY_DN23072_c0_g1/TRINITY_DN23072_c0_g2/TRINITY_DN23525_c1_g1/TRINITY_DN25028_c0_g1/TRINITY_DN2840_c0_g1/TRINITY_DN2940_c0_g2/TRINITY_DN30114_c1_g1/TRINITY_DN31012_c0_g1/TRINITY_…	41
	ko00460	Cyanoamino acid metabolism	30/2542	88/12510	0.00174106	0.0134206	0.0105762	TRINITY_DN10945_c0_g2/TRINITY_DN11383_c0_g1/TRINITY_DN12362_c0_g1/TRINITY_DN12553_c0_g1/TRINITY_DN12553_c0_g2/TRINITY_DN13007_c3_g1/TRINITY_DN13180_c0_g1/TRINITY_DN14_c0_g1/TRINITY_DN1529_c0_g1/TRINITY_DN1529_c0_g2/TRINITY_DN1529_c0_g4/TRINITY_DN15408_c0_g1/TRINITY_DN15408_c0_g2/TRINITY_DN16541_c0_g1/TRINITY_DN17612_c0_g1/TRINITY_DN1813_c1_g1/TRINITY_DN2467_c0_g1/TRINITY_DN2467_c0_g2/TRINITY_DN24…	30
	ko05231	Choline metabolism in cancer	42/2542	135/12510	0.00192384	0.014527	0.011448	TRINITY_DN343_c0_g1/TRINITY_DN1848_c0_g1/TRINITY_DN2470_c2_g1/TRINITY_DN1083_c0_g1/TRINITY_DN11_c0_g1/TRINITY_DN11478_c0_g1/TRINITY_DN137_c3_g1/TRINITY_DN14409_c0_g1/TRINITY_DN15716_c0_g1/TRINITY_DN1779_c0_g1/TRINITY_DN19710_c1_g1/TRINITY_DN2023_c1_g1/TRINITY_DN2275_c0_g2/TRINITY_DN22985_c0_g1/TRINITY_DN25094_c0_g1/TRINITY_DN25804_c0_g1/TRINITY_DN2605_c1_g1/TRINITY_DN3044_c0_g1/TRINITY_DN3095_c0_…	42
	ko04371	Apelin signaling pathway	45/2542	148/12510	0.00225509	0.0164732	0.0129817	TRINITY_DN5256_c0_g1/TRINITY_DN343_c0_g1/TRINITY_DN1848_c0_g1/TRINITY_DN2470_c2_g1/TRINITY_DN10726_c1_g1/TRINITY_DN1083_c0_g1/TRINITY_DN11184_c0_g1/TRINITY_DN114_c0_g1/TRINITY_DN11478_c0_g1/TRINITY_DN12393_c0_g1/TRINITY_DN12403_c0_g1/TRINITY_DN12403_c0_g2/TRINITY_DN137_c3_g1/TRINITY_DN14263_c0_g1/TRINITY_DN1788_c1_g1/TRINITY_DN2018_c0_g1/TRINITY_DN3008_c0_g1/TRINITY_DN35597_c0_g1/TRINITY_DN35947_…	45
	ko00073	Cutin, suberine and wax biosynthesis	19/2542	49/12510	0.00227063	0.0164732	0.0129817	TRINITY_DN1041_c4_g1/TRINITY_DN16723_c0_g1/TRINITY_DN16955_c0_g1/TRINITY_DN20063_c0_g2/TRINITY_DN20063_c0_g3/TRINITY_DN21519_c0_g1/TRINITY_DN22839_c0_g1/TRINITY_DN2309_c0_g1/TRINITY_DN2590_c0_g1/TRINITY_DN28074_c0_g1/TRINITY_DN28304_c0_g1/TRINITY_DN3156_c0_g1/TRINITY_DN3163_c4_g1/TRINITY_DN34306_c0_g1/TRINITY_DN3507_c0_g1/TRINITY_DN41452_c0_g1/TRINITY_DN57747_c0_g1/TRINITY_DN6842_c0_g1/TRINITY_DN…	19
	ko05225	Hepatocellular carcinoma	46/2542	153/12510	0.00259689	0.0184779	0.0145615	TRINITY_DN343_c0_g1/TRINITY_DN1848_c0_g1/TRINITY_DN2470_c2_g1/TRINITY_DN10568_c0_g1/TRINITY_DN10568_c0_g2/TRINITY_DN1083_c0_g1/TRINITY_DN11472_c0_g1/TRINITY_DN11478_c0_g1/TRINITY_DN137_c3_g1/TRINITY_DN1382_c0_g1/TRINITY_DN1382_c0_g2/TRINITY_DN13862_c0_g1/TRINITY_DN1403_c0_g1/TRINITY_DN15312_c0_g1/TRINITY_DN15312_c2_g1/TRINITY_DN15312_c3_g1/TRINITY_DN1582_c2_g1/TRINITY_DN16932_c0_g1/TRINITY_DN2016…	46
	ko00909	Sesquiterpenoid and triterpenoid biosynthesis	11/2542	23/12510	0.00282841	0.0197455	0.0155605	TRINITY_DN11461_c0_g1/TRINITY_DN13106_c0_g2/TRINITY_DN18731_c0_g1/TRINITY_DN18731_c1_g1/TRINITY_DN19845_c0_g1/TRINITY_DN23310_c1_g1/TRINITY_DN3684_c0_g1/TRINITY_DN3994_c0_g1/TRINITY_DN4020_c0_g1/TRINITY_DN6888_c0_g1/TRINITY_DN6888_c0_g2	11
	ko00908	Zeatin biosynthesis	10/2542	20/12510	0.00291385	0.0199653	0.0157337	TRINITY_DN14767_c0_g1/TRINITY_DN15004_c0_g1/TRINITY_DN15004_c0_g2/TRINITY_DN21826_c1_g1/TRINITY_DN27295_c0_g1/TRINITY_DN33910_c0_g1/TRINITY_DN41813_c0_g1/TRINITY_DN65687_c0_g1/TRINITY_DN66583_c0_g1/TRINITY_DN68948_c0_g1	10
	ko04666	Fc gamma R-mediated phagocytosis	41/2542	134/12510	0.00303733	0.020433	0.0161022	TRINITY_DN343_c0_g1/TRINITY_DN1848_c0_g1/TRINITY_DN2470_c2_g1/TRINITY_DN10497_c0_g1/TRINITY_DN1083_c0_g1/TRINITY_DN11_c0_g1/TRINITY_DN11478_c0_g1/TRINITY_DN137_c3_g1/TRINITY_DN14409_c0_g1/TRINITY_DN1779_c0_g1/TRINITY_DN1830_c0_g1/TRINITY_DN19710_c1_g1/TRINITY_DN2023_c1_g1/TRINITY_DN2049_c0_g1/TRINITY_DN2275_c0_g2/TRINITY_DN23582_c0_g1/TRINITY_DN2445_c0_g1/TRINITY_DN25094_c0_g1/TRINITY_DN2605_c1_g…	41
	ko00600	Sphingolipid metabolism	24/2542	69/12510	0.00358611	0.0236939	0.018672	TRINITY_DN11465_c1_g1/TRINITY_DN13368_c0_g1/TRINITY_DN1401_c0_g2/TRINITY_DN14663_c0_g1/TRINITY_DN14719_c1_g1/TRINITY_DN1522_c0_g1/TRINITY_DN1522_c0_g2/TRINITY_DN15447_c0_g2/TRINITY_DN157_c0_g1/TRINITY_DN1658_c0_g1/TRINITY_DN19131_c0_g1/TRINITY_DN25106_c0_g1/TRINITY_DN27239_c0_g1/TRINITY_DN3132_c0_g1/TRINITY_DN41001_c0_g1/TRINITY_DN48499_c0_g1/TRINITY_DN58703_c0_g1/TRINITY_DN6131_c0_g1/TRINITY_DN6…	24
	ko00910	Nitrogen metabolism	28/2542	85/12510	0.00425207	0.0272423	0.0214683	TRINITY_DN10734_c0_g1/TRINITY_DN11396_c0_g1/TRINITY_DN11703_c2_g1/TRINITY_DN16573_c0_g1/TRINITY_DN16811_c0_g1/TRINITY_DN16811_c0_g2/TRINITY_DN17612_c0_g1/TRINITY_DN18232_c0_g1/TRINITY_DN2609_c1_g1/TRINITY_DN26345_c0_g1/TRINITY_DN27324_c0_g1/TRINITY_DN27495_c0_g1/TRINITY_DN2794_c0_g1/TRINITY_DN3080_c0_g1/TRINITY_DN31689_c0_g1/TRINITY_DN33427_c0_g1/TRINITY_DN36907_c0_g1/TRINITY_DN3735_c0_g1/TRINITY…	28
	ko00901	Indole alkaloid biosynthesis	7/2542	12/12510	0.00427042	0.0272423	0.0214683	TRINITY_DN1381_c0_g2/TRINITY_DN14908_c0_g1/TRINITY_DN17699_c0_g1/TRINITY_DN177_c1_g1/TRINITY_DN3088_c0_g1/TRINITY_DN33369_c0_g1/TRINITY_DN8419_c0_g1	7
	ko00590	Arachidonic acid metabolism	18/2542	48/12510	0.00447207	0.0280452	0.022101	TRINITY_DN10613_c0_g1/TRINITY_DN13700_c0_g1/TRINITY_DN17820_c0_g2/TRINITY_DN28230_c0_g1/TRINITY_DN31618_c0_g1/TRINITY_DN31618_c0_g3/TRINITY_DN3674_c1_g1/TRINITY_DN4204_c0_g1/TRINITY_DN4204_c0_g2/TRINITY_DN42615_c0_g1/TRINITY_DN4985_c0_g1/TRINITY_DN55072_c0_g1/TRINITY_DN564_c0_g2/TRINITY_DN564_c2_g1/TRINITY_DN58608_c0_g1/TRINITY_DN6370_c0_g1/TRINITY_DN7312_c1_g1/TRINITY_DN855_c0_g1	18
	ko04726	Serotonergic synapse	21/2542	59/12510	0.00458599	0.0282803	0.0222863	TRINITY_DN343_c0_g1/TRINITY_DN1848_c0_g1/TRINITY_DN2470_c2_g1/TRINITY_DN1083_c0_g1/TRINITY_DN137_c3_g1/TRINITY_DN1381_c0_g2/TRINITY_DN29795_c0_g1/TRINITY_DN3008_c0_g1/TRINITY_DN3292_c0_g2/TRINITY_DN3292_c1_g1/TRINITY_DN3674_c1_g1/TRINITY_DN3850_c1_g2/TRINITY_DN40600_c0_g1/TRINITY_DN413_c0_g1/TRINITY_DN4816_c0_g2/TRINITY_DN5422_c0_g1/TRINITY_DN5422_c0_g2/TRINITY_DN54395_c0_g1/TRINITY_DN61807_c0_g1…	21
	ko00680	Methane metabolism	40/2542	133/12510	0.00472256	0.028645	0.0225737	TRINITY_DN10329_c0_g1/TRINITY_DN11383_c0_g1/TRINITY_DN11904_c0_g1/TRINITY_DN1205_c0_g1/TRINITY_DN1205_c0_g2/TRINITY_DN13007_c3_g1/TRINITY_DN13268_c0_g1/TRINITY_DN13360_c0_g1/TRINITY_DN13360_c0_g2/TRINITY_DN13500_c0_g1/TRINITY_DN13613_c0_g1/TRINITY_DN16776_c0_g1/TRINITY_DN1760_c0_g1/TRINITY_DN1760_c0_g2/TRINITY_DN17969_c0_g1/TRINITY_DN1813_c1_g1/TRINITY_DN20_c0_g1/TRINITY_DN2001_c1_g2/TRINITY_DN21…	40
	ko04320	Dorso-ventral axis formation	13/2542	31/12510	0.00500673	0.0298789	0.0235461	TRINITY_DN343_c0_g1/TRINITY_DN1848_c0_g1/TRINITY_DN2470_c2_g1/TRINITY_DN1083_c0_g1/TRINITY_DN11178_c0_g1/TRINITY_DN12739_c0_g1/TRINITY_DN12739_c1_g1/TRINITY_DN137_c3_g1/TRINITY_DN33379_c0_g1/TRINITY_DN36033_c0_g1/TRINITY_DN36953_c0_g1/TRINITY_DN3850_c1_g2/TRINITY_DN9167_c0_g1	13
	ko00430	Taurine and hypotaurine metabolism	17/2542	45/12510	0.00518679	0.0304621	0.0240057	TRINITY_DN11978_c0_g1/TRINITY_DN1465_c0_g1/TRINITY_DN1465_c1_g1/TRINITY_DN16763_c0_g2/TRINITY_DN17110_c0_g1/TRINITY_DN23525_c1_g1/TRINITY_DN25028_c0_g1/TRINITY_DN31618_c0_g1/TRINITY_DN31618_c0_g3/TRINITY_DN36907_c0_g1/TRINITY_DN3791_c1_g1/TRINITY_DN3829_c0_g1/TRINITY_DN63571_c0_g1/TRINITY_DN7508_c0_g1/TRINITY_DN9239_c0_g1/TRINITY_DN9239_c0_g2/TRINITY_DN9239_c0_g3	17
	ko00966	Glucosinolate biosynthesis	11/2542	25/12510	0.00624859	0.0361247	0.0284681	TRINITY_DN10193_c0_g1/TRINITY_DN14285_c0_g1/TRINITY_DN15576_c0_g1/TRINITY_DN1691_c0_g1/TRINITY_DN27137_c0_g1/TRINITY_DN3026_c0_g1/TRINITY_DN39081_c0_g1/TRINITY_DN6030_c0_g1/TRINITY_DN776_c0_g1/TRINITY_DN776_c0_g3/TRINITY_DN792_c0_g1	11
	ko00981	Insect hormone biosynthesis	10/2542	22/12510	0.0068565	0.0390293	0.0307571	TRINITY_DN12614_c0_g1/TRINITY_DN2129_c1_g1/TRINITY_DN2840_c0_g1/TRINITY_DN30114_c1_g1/TRINITY_DN36040_c0_g1/TRINITY_DN389_c0_g1/TRINITY_DN389_c0_g2/TRINITY_DN6309_c0_g1/TRINITY_DN9129_c0_g1/TRINITY_DN9765_c0_g1	10
	ko00533	Glycosaminoglycan biosynthesis - keratan sulfate	4/2542	5/12510	0.00712666	0.0399525	0.0314846	TRINITY_DN27892_c0_g1/TRINITY_DN27892_c0_g2/TRINITY_DN3831_c1_g1/TRINITY_DN39936_c0_g1	4
	ko00531	Glycosaminoglycan degradation	9/2542	19/12510	0.00737797	0.040744	0.0321084	TRINITY_DN10289_c0_g1/TRINITY_DN1401_c0_g2/TRINITY_DN1658_c0_g1/TRINITY_DN19131_c0_g1/TRINITY_DN2040_c0_g1/TRINITY_DN22824_c0_g1/TRINITY_DN250_c0_g2/TRINITY_DN2629_c4_g1/TRINITY_DN817_c1_g1	9
	ko05226	Gastric cancer	41/2542	141/12510	0.00805443	0.0438256	0.0345368	TRINITY_DN343_c0_g1/TRINITY_DN1848_c0_g1/TRINITY_DN2470_c2_g1/TRINITY_DN1083_c0_g1/TRINITY_DN11478_c0_g1/TRINITY_DN12943_c0_g1/TRINITY_DN13179_c0_g3/TRINITY_DN137_c3_g1/TRINITY_DN1382_c0_g1/TRINITY_DN1382_c0_g2/TRINITY_DN1582_c2_g1/TRINITY_DN16932_c0_g1/TRINITY_DN17449_c0_g1/TRINITY_DN1807_c1_g1/TRINITY_DN20242_c0_g1/TRINITY_DN21233_c0_g1/TRINITY_DN2256_c1_g1/TRINITY_DN228_c2_g1/TRINITY_DN23226_c…	41
	ko00710	Carbon fixation in photosynthetic organisms	51/2542	183/12510	0.00846764	0.0454062	0.0357824	TRINITY_DN10244_c0_g1/TRINITY_DN10756_c0_g1/TRINITY_DN11774_c0_g1/TRINITY_DN13080_c0_g1/TRINITY_DN13500_c0_g1/TRINITY_DN13613_c0_g1/TRINITY_DN14260_c0_g1/TRINITY_DN14304_c0_g1/TRINITY_DN15570_c0_g1/TRINITY_DN16306_c0_g1/TRINITY_DN1760_c0_g1/TRINITY_DN1760_c0_g2/TRINITY_DN17969_c0_g1/TRINITY_DN18635_c0_g1/TRINITY_DN20_c0_g1/TRINITY_DN2001_c1_g2/TRINITY_DN2117_c1_g1/TRINITY_DN2117_c1_g3/TRINITY_DN2…	51
	ko00625	Chloroalkane and chloroalkene degradation	18/2542	51/12510	0.00919708	0.0484357	0.0381698	TRINITY_DN12614_c0_g1/TRINITY_DN13360_c0_g1/TRINITY_DN13360_c0_g2/TRINITY_DN2129_c1_g1/TRINITY_DN21541_c0_g1/TRINITY_DN25842_c0_g1/TRINITY_DN2840_c0_g1/TRINITY_DN30114_c1_g1/TRINITY_DN3502_c0_g1/TRINITY_DN3502_c1_g1/TRINITY_DN389_c0_g1/TRINITY_DN389_c0_g2/TRINITY_DN55072_c0_g1/TRINITY_DN6309_c0_g1/TRINITY_DN7312_c1_g1/TRINITY_DN8350_c0_g1/TRINITY_DN8935_c0_g1/TRINITY_DN9765_c0_g1	18
	ko00983	Drug metabolism - other enzymes	40/2542	138/12510	0.00929441	0.0484357	0.0381698	TRINITY_DN10568_c0_g1/TRINITY_DN10568_c0_g2/TRINITY_DN11121_c0_g1/TRINITY_DN11472_c0_g1/TRINITY_DN13368_c0_g1/TRINITY_DN13862_c0_g1/TRINITY_DN1403_c0_g1/TRINITY_DN15312_c0_g1/TRINITY_DN15312_c2_g1/TRINITY_DN15312_c3_g1/TRINITY_DN20161_c0_g1/TRINITY_DN2325_c0_g1/TRINITY_DN24903_c0_g1/TRINITY_DN24923_c0_g1/TRINITY_DN2500_c0_g1/TRINITY_DN2500_c1_g1/TRINITY_DN2500_c1_g2/TRINITY_DN25657_c0_g1/TRINITY_…	40
GO	GO:0046777	protein autophosphorylation	141/5251	277/22115	6.77496e-23	8.1164e-20	6.88193e-20	TRINITY_DN5410_c0_g1/TRINITY_DN7126_c0_g1/TRINITY_DN10210_c0_g1/TRINITY_DN10284_c0_g1/TRINITY_DN10284_c1_g1/TRINITY_DN10469_c0_g1/TRINITY_DN10469_c0_g2/TRINITY_DN10469_c1_g1/TRINITY_DN10469_c1_g2/TRINITY_DN10469_c1_g3/TRINITY_DN108_c0_g1/TRINITY_DN10944_c0_g1/TRINITY_DN10980_c1_g1/TRINITY_DN11616_c0_g2/TRINITY_DN11820_c0_g1/TRINITY_DN12598_c0_g1/TRINITY_DN12598_c1_g1/TRINITY_DN12653_c0_g1/TRINITY…	141
	GO:0042742	defense response to bacterium	162/5251	357/22115	1.53623e-19	9.202e-17	7.80242e-17	TRINITY_DN21171_c0_g1/TRINITY_DN32601_c0_g1/TRINITY_DN3777_c0_g1/TRINITY_DN8903_c0_g1/TRINITY_DN2041_c0_g2/TRINITY_DN1976_c0_g1/TRINITY_DN8484_c0_g1/TRINITY_DN20187_c1_g1/TRINITY_DN2995_c0_g2/TRINITY_DN10215_c0_g1/TRINITY_DN10376_c0_g1/TRINITY_DN10411_c0_g1/TRINITY_DN10425_c0_g2/TRINITY_DN10813_c0_g1/TRINITY_DN10864_c0_g1/TRINITY_DN10864_c2_g1/TRINITY_DN10918_c0_g1/TRINITY_DN10944_c1_g1/TRINITY_D…	162
	GO:0006468	protein phosphorylation	165/5251	378/22115	7.51827e-18	3.0023e-15	2.54566e-15	TRINITY_DN343_c0_g1/TRINITY_DN1976_c0_g1/TRINITY_DN6193_c0_g1/TRINITY_DN7126_c0_g1/TRINITY_DN10864_c0_g1/TRINITY_DN10864_c2_g1/TRINITY_DN10944_c1_g1/TRINITY_DN1095_c0_g1/TRINITY_DN11036_c0_g1/TRINITY_DN11184_c0_g1/TRINITY_DN1141_c2_g1/TRINITY_DN11478_c0_g1/TRINITY_DN1187_c0_g1/TRINITY_DN1187_c0_g2/TRINITY_DN121_c0_g2/TRINITY_DN12403_c0_g1/TRINITY_DN12403_c0_g2/TRINITY_DN1293_c2_g1/TRINITY_DN12931…	165
	GO:0009751	response to salicylic acid	67/5251	115/22115	2.20425e-15	6.60172e-13	5.59763e-13	TRINITY_DN19780_c0_g1/TRINITY_DN49259_c0_g1/TRINITY_DN10047_c0_g2/TRINITY_DN10227_c0_g1/TRINITY_DN10376_c0_g1/TRINITY_DN10425_c0_g2/TRINITY_DN10760_c0_g1/TRINITY_DN10918_c0_g1/TRINITY_DN12063_c0_g1/TRINITY_DN12063_c0_g2/TRINITY_DN12113_c0_g1/TRINITY_DN1293_c1_g2/TRINITY_DN13190_c0_g1/TRINITY_DN13379_c0_g1/TRINITY_DN15485_c0_g1/TRINITY_DN161_c2_g1/TRINITY_DN1657_c0_g1/TRINITY_DN16714_c0_g1/TRINITY…	67
	GO:0009409	response to cold	138/5251	320/22115	1.19774e-14	2.86979e-12	2.43331e-12	TRINITY_DN343_c0_g1/TRINITY_DN19146_c0_g1/TRINITY_DN6979_c0_g3/TRINITY_DN8903_c0_g1/TRINITY_DN2041_c0_g2/TRINITY_DN15042_c0_g1/TRINITY_DN10047_c0_g1/TRINITY_DN10856_c0_g1/TRINITY_DN1114_c0_g1/TRINITY_DN1144_c2_g1/TRINITY_DN11478_c0_g1/TRINITY_DN11515_c0_g1/TRINITY_DN12029_c2_g1/TRINITY_DN12529_c0_g1/TRINITY_DN1281_c0_g1/TRINITY_DN1285_c0_g1/TRINITY_DN1370_c1_g1/TRINITY_DN13714_c0_g2/TRINITY_DN137…	138
	GO:0010200	response to chitin	64/5251	111/22115	1.84367e-14	3.6812e-12	3.12131e-12	TRINITY_DN6246_c2_g1/TRINITY_DN19491_c0_g1/TRINITY_DN10041_c0_g1/TRINITY_DN10425_c0_g2/TRINITY_DN10463_c0_g1/TRINITY_DN12113_c0_g1/TRINITY_DN1215_c0_g2/TRINITY_DN12529_c1_g1/TRINITY_DN12706_c0_g1/TRINITY_DN13114_c0_g1/TRINITY_DN1326_c1_g1/TRINITY_DN1345_c0_g1/TRINITY_DN13538_c0_g1/TRINITY_DN13785_c0_g1/TRINITY_DN13944_c0_g2/TRINITY_DN1396_c0_g2/TRINITY_DN14053_c0_g1/TRINITY_DN1612_c0_g1/TRINITY_D…	64
	GO:0009753	response to jasmonic acid	54/5251	87/22115	2.79228e-14	4.77878e-12	4.05195e-12	TRINITY_DN13004_c0_g1/TRINITY_DN21171_c0_g1/TRINITY_DN32601_c0_g1/TRINITY_DN19780_c0_g1/TRINITY_DN49259_c0_g1/TRINITY_DN33419_c0_g1/TRINITY_DN10047_c0_g2/TRINITY_DN10662_c0_g1/TRINITY_DN10813_c0_g1/TRINITY_DN1105_c0_g1/TRINITY_DN1293_c1_g2/TRINITY_DN14365_c0_g1/TRINITY_DN15485_c0_g1/TRINITY_DN15842_c0_g1/TRINITY_DN15842_c0_g2/TRINITY_DN15842_c1_g1/TRINITY_DN15842_c2_g1/TRINITY_DN1600_c1_g2/TRINIT…	54
	GO:0009414	response to water deprivation	128/5251	293/22115	3.40975e-14	5.10609e-12	4.32948e-12	TRINITY_DN5410_c0_g1/TRINITY_DN33419_c0_g1/TRINITY_DN8903_c0_g1/TRINITY_DN2041_c0_g2/TRINITY_DN10411_c0_g1/TRINITY_DN1140_c1_g1/TRINITY_DN11515_c0_g1/TRINITY_DN11566_c0_g2/TRINITY_DN11753_c0_g1/TRINITY_DN11855_c1_g1/TRINITY_DN11879_c0_g1/TRINITY_DN1275_c0_g1/TRINITY_DN1355_c0_g1/TRINITY_DN13723_c0_g1/TRINITY_DN1389_c1_g1/TRINITY_DN15180_c0_g1/TRINITY_DN15256_c0_g1/TRINITY_DN15375_c1_g1/TRINITY_DN…	128
	GO:0016042	lipid catabolic process	86/5251	172/22115	6.03962e-14	8.0394e-12	6.81665e-12	TRINITY_DN10227_c0_g1/TRINITY_DN10488_c0_g1/TRINITY_DN11_c0_g1/TRINITY_DN11163_c0_g1/TRINITY_DN11340_c0_g1/TRINITY_DN11387_c0_g1/TRINITY_DN11965_c0_g1/TRINITY_DN11965_c0_g2/TRINITY_DN12015_c0_g1/TRINITY_DN12765_c0_g2/TRINITY_DN12765_c0_g3/TRINITY_DN12884_c0_g1/TRINITY_DN13036_c0_g1/TRINITY_DN13606_c0_g1/TRINITY_DN1387_c0_g1/TRINITY_DN1387_c0_g2/TRINITY_DN13943_c0_g1/TRINITY_DN14908_c0_g1/TRINITY_…	86
	GO:0048544	recognition of pollen	30/5251	37/22115	2.90266e-13	3.47738e-11	2.94849e-11	TRINITY_DN1032_c0_g3/TRINITY_DN10584_c0_g1/TRINITY_DN11133_c0_g1/TRINITY_DN12853_c0_g1/TRINITY_DN13681_c0_g1/TRINITY_DN13681_c0_g2/TRINITY_DN1645_c0_g1/TRINITY_DN1836_c0_g1/TRINITY_DN19112_c0_g1/TRINITY_DN20877_c1_g1/TRINITY_DN26113_c0_g2/TRINITY_DN26901_c0_g1/TRINITY_DN29145_c0_g1/TRINITY_DN29145_c0_g2/TRINITY_DN3016_c0_g1/TRINITY_DN31471_c0_g1/TRINITY_DN3299_c1_g1/TRINITY_DN3756_c2_g1/TRINITY_D…	30
	GO:0009611	response to wounding	81/5251	169/22115	5.52397e-12	6.01611e-10	5.10108e-10	TRINITY_DN13004_c0_g1/TRINITY_DN21171_c0_g1/TRINITY_DN32601_c0_g1/TRINITY_DN41597_c0_g1/TRINITY_DN33419_c0_g1/TRINITY_DN10047_c0_g2/TRINITY_DN10215_c0_g1/TRINITY_DN10425_c0_g2/TRINITY_DN1105_c0_g1/TRINITY_DN11444_c0_g1/TRINITY_DN1181_c0_g1/TRINITY_DN14011_c0_g1/TRINITY_DN14011_c0_g2/TRINITY_DN14011_c1_g1/TRINITY_DN15612_c0_g1/TRINITY_DN15842_c0_g1/TRINITY_DN15842_c0_g2/TRINITY_DN15842_c1_g1/TRINI…	81
	GO:0009626	plant-type hypersensitive response	41/5251	65/22115	1.6617e-11	1.65893e-09	1.40662e-09	TRINITY_DN6187_c0_g1/TRINITY_DN1016_c0_g1/TRINITY_DN10227_c0_g1/TRINITY_DN12063_c0_g1/TRINITY_DN12063_c0_g2/TRINITY_DN12229_c0_g1/TRINITY_DN12942_c0_g1/TRINITY_DN13218_c0_g1/TRINITY_DN13221_c0_g1/TRINITY_DN1397_c1_g1/TRINITY_DN1451_c0_g2/TRINITY_DN1487_c1_g1/TRINITY_DN16714_c0_g1/TRINITY_DN1696_c0_g1/TRINITY_DN19604_c0_g1/TRINITY_DN19708_c2_g1/TRINITY_DN1971_c0_g1/TRINITY_DN1971_c0_g2/TRINITY_DN1…	41
	GO:0002229	defense response to oomycetes	42/5251	71/22115	1.82681e-10	1.68348e-08	1.42743e-08	TRINITY_DN5410_c0_g1/TRINITY_DN10376_c0_g1/TRINITY_DN1083_c0_g1/TRINITY_DN10918_c0_g1/TRINITY_DN1289_c0_g2/TRINITY_DN13190_c0_g1/TRINITY_DN1397_c1_g1/TRINITY_DN17015_c0_g1/TRINITY_DN1716_c0_g1/TRINITY_DN1716_c0_g4/TRINITY_DN17280_c0_g1/TRINITY_DN17453_c0_g1/TRINITY_DN17596_c0_g1/TRINITY_DN18543_c0_g1/TRINITY_DN1944_c1_g1/TRINITY_DN2062_c0_g1/TRINITY_DN21548_c1_g1/TRINITY_DN23236_c0_g1/TRINITY_DN2…	42
	GO:0009738	abscisic acid-activated signaling pathway	110/5251	272/22115	6.0982e-10	5.21832e-08	4.42464e-08	TRINITY_DN5256_c0_g1/TRINITY_DN5410_c0_g1/TRINITY_DN6187_c0_g1/TRINITY_DN68133_c0_g1/TRINITY_DN5666_c0_g1/TRINITY_DN8855_c2_g3/TRINITY_DN1048_c0_g1/TRINITY_DN12048_c0_g2/TRINITY_DN42784_c0_g1/TRINITY_DN19230_c0_g1/TRINITY_DN12328_c0_g1/TRINITY_DN26081_c0_g1/TRINITY_DN3056_c0_g1/TRINITY_DN68640_c0_g1/TRINITY_DN1300_c0_g3/TRINITY_DN1976_c0_g1/TRINITY_DN6193_c0_g1/TRINITY_DN1041_c2_g1/TRINITY_DN1066…	110
	GO:0080142	regulation of salicylic acid biosynthetic process	17/5251	20/22115	1.26815e-08	1.01283e-06	8.58783e-07	TRINITY_DN10227_c0_g1/TRINITY_DN1136_c0_g1/TRINITY_DN1136_c0_g2/TRINITY_DN1397_c1_g1/TRINITY_DN14211_c0_g1/TRINITY_DN15458_c1_g2/TRINITY_DN15458_c2_g1/TRINITY_DN15526_c0_g1/TRINITY_DN16714_c0_g1/TRINITY_DN1868_c0_g1/TRINITY_DN1868_c0_g2/TRINITY_DN1873_c0_g1/TRINITY_DN315_c0_g1/TRINITY_DN315_c0_g2/TRINITY_DN62666_c0_g1/TRINITY_DN757_c1_g1/TRINITY_DN8106_c0_g1	17
	GO:0006979	response to oxidative stress	102/5251	262/22115	2.66939e-08	1.99871e-06	1.69471e-06	TRINITY_DN10469_c0_g1/TRINITY_DN10469_c0_g2/TRINITY_DN10469_c1_g2/TRINITY_DN10863_c0_g1/TRINITY_DN10863_c0_g2/TRINITY_DN11108_c0_g1/TRINITY_DN11231_c0_g1/TRINITY_DN11561_c0_g1/TRINITY_DN12029_c2_g1/TRINITY_DN13016_c0_g1/TRINITY_DN13321_c0_g1/TRINITY_DN14271_c0_g1/TRINITY_DN14666_c0_g1/TRINITY_DN14882_c0_g1/TRINITY_DN1506_c0_g1/TRINITY_DN15067_c0_g1/TRINITY_DN15110_c0_g1/TRINITY_DN1523_c0_g1/TRINI…	102
	GO:0071456	cellular response to hypoxia	67/5251	153/22115	3.59476e-08	2.53325e-06	2.14795e-06	TRINITY_DN19146_c0_g1/TRINITY_DN6979_c0_g3/TRINITY_DN10241_c0_g1/TRINITY_DN10376_c0_g1/TRINITY_DN10463_c0_g1/TRINITY_DN10727_c0_g1/TRINITY_DN11478_c0_g1/TRINITY_DN11739_c0_g1/TRINITY_DN11904_c0_g1/TRINITY_DN1205_c0_g1/TRINITY_DN1205_c0_g2/TRINITY_DN12653_c0_g1/TRINITY_DN12653_c0_g2/TRINITY_DN12706_c0_g1/TRINITY_DN13247_c0_g1/TRINITY_DN13944_c0_g2/TRINITY_DN15215_c1_g1/TRINITY_DN16225_c1_g1/TRINIT…	67
	GO:0009617	response to bacterium	59/5251	130/22115	4.90619e-08	3.26534e-06	2.7687e-06	TRINITY_DN5410_c0_g1/TRINITY_DN10227_c0_g1/TRINITY_DN10376_c0_g1/TRINITY_DN1105_c0_g1/TRINITY_DN12113_c0_g1/TRINITY_DN1396_c0_g2/TRINITY_DN1397_c1_g1/TRINITY_DN15842_c0_g1/TRINITY_DN15842_c0_g2/TRINITY_DN15842_c1_g1/TRINITY_DN15842_c2_g1/TRINITY_DN1597_c0_g1/TRINITY_DN16031_c0_g1/TRINITY_DN1612_c0_g1/TRINITY_DN16714_c0_g1/TRINITY_DN1696_c0_g1/TRINITY_DN17596_c0_g1/TRINITY_DN19083_c2_g1/TRINITY_DN…	59
	GO:1900426	positive regulation of defense response to bacterium	27/5251	44/22115	1.12142e-07	7.07086e-06	5.99541e-06	TRINITY_DN10227_c0_g1/TRINITY_DN11619_c0_g1/TRINITY_DN1397_c1_g1/TRINITY_DN16031_c0_g1/TRINITY_DN16714_c0_g1/TRINITY_DN19463_c0_g1/TRINITY_DN2142_c0_g1/TRINITY_DN2142_c0_g3/TRINITY_DN24253_c0_g1/TRINITY_DN24807_c0_g1/TRINITY_DN2906_c1_g1/TRINITY_DN34003_c0_g1/TRINITY_DN3578_c0_g5/TRINITY_DN39740_c0_g1/TRINITY_DN39876_c0_g1/TRINITY_DN3988_c1_g1/TRINITY_DN4339_c0_g1/TRINITY_DN55142_c0_g1/TRINITY_DN…	27
	GO:0019722	calcium-mediated signaling	32/5251	57/22115	1.47118e-07	8.81239e-06	7.47206e-06	TRINITY_DN10042_c0_g1/TRINITY_DN10042_c0_g2/TRINITY_DN12474_c0_g1/TRINITY_DN1378_c0_g4/TRINITY_DN14011_c0_g1/TRINITY_DN14011_c0_g2/TRINITY_DN14011_c1_g1/TRINITY_DN14844_c0_g1/TRINITY_DN14927_c0_g1/TRINITY_DN1963_c1_g1/TRINITY_DN20386_c0_g1/TRINITY_DN20526_c0_g1/TRINITY_DN21347_c1_g1/TRINITY_DN22727_c0_g1/TRINITY_DN23157_c0_g1/TRINITY_DN24604_c0_g1/TRINITY_DN2986_c0_g2/TRINITY_DN30665_c0_g1/TRINIT…	32
	GO:0009737	response to abscisic acid	153/5251	444/22115	1.73574e-07	9.90199e-06	8.39594e-06	TRINITY_DN343_c0_g1/TRINITY_DN1848_c0_g1/TRINITY_DN8484_c0_g1/TRINITY_DN15042_c0_g1/TRINITY_DN20187_c1_g1/TRINITY_DN10082_c0_g1/TRINITY_DN10357_c0_g1/TRINITY_DN10662_c0_g1/TRINITY_DN10727_c0_g1/TRINITY_DN11124_c0_g2/TRINITY_DN11353_c1_g1/TRINITY_DN1140_c1_g1/TRINITY_DN11608_c0_g1/TRINITY_DN11889_c3_g1/TRINITY_DN1209_c0_g1/TRINITY_DN121_c0_g1/TRINITY_DN1339_c0_g1/TRINITY_DN13677_c1_g1/TRINITY_DN13…	153
	GO:0050832	defense response to fungus	94/5251	245/22115	2.04168e-07	1.11179e-05	9.42689e-06	TRINITY_DN8484_c0_g1/TRINITY_DN20187_c1_g1/TRINITY_DN10311_c1_g1/TRINITY_DN10357_c0_g1/TRINITY_DN10411_c0_g1/TRINITY_DN10425_c0_g2/TRINITY_DN11163_c0_g1/TRINITY_DN11776_c0_g1/TRINITY_DN12150_c0_g1/TRINITY_DN1275_c0_g1/TRINITY_DN1281_c0_g1/TRINITY_DN12901_c4_g1/TRINITY_DN13317_c0_g1/TRINITY_DN1366_c0_g1/TRINITY_DN1366_c0_g3/TRINITY_DN1366_c0_g4/TRINITY_DN13801_c0_g1/TRINITY_DN14011_c0_g1/TRINITY_D…	94
	GO:0031347	regulation of defense response	34/5251	64/22115	3.62651e-07	1.88894e-05	1.60164e-05	TRINITY_DN13004_c0_g1/TRINITY_DN21171_c0_g1/TRINITY_DN32601_c0_g1/TRINITY_DN41597_c0_g1/TRINITY_DN9522_c0_g1/TRINITY_DN10082_c0_g1/TRINITY_DN10425_c0_g2/TRINITY_DN11561_c0_g1/TRINITY_DN11608_c0_g1/TRINITY_DN12113_c0_g1/TRINITY_DN12267_c1_g1/TRINITY_DN12267_c2_g1/TRINITY_DN12286_c1_g1/TRINITY_DN13352_c0_g1/TRINITY_DN1632_c0_g1/TRINITY_DN17015_c0_g1/TRINITY_DN19463_c0_g1/TRINITY_DN2038_c0_g1/TRINIT…	34
	GO:0009873	ethylene-activated signaling pathway	74/5251	184/22115	4.75454e-07	2.37331e-05	2.01234e-05	TRINITY_DN5410_c0_g1/TRINITY_DN6246_c2_g1/TRINITY_DN19491_c0_g1/TRINITY_DN2995_c0_g2/TRINITY_DN9522_c0_g1/TRINITY_DN10227_c0_g1/TRINITY_DN10298_c0_g1/TRINITY_DN12529_c1_g1/TRINITY_DN13004_c2_g1/TRINITY_DN1355_c0_g1/TRINITY_DN13654_c0_g1/TRINITY_DN13944_c0_g2/TRINITY_DN15146_c0_g1/TRINITY_DN15379_c1_g1/TRINITY_DN15629_c0_g1/TRINITY_DN15645_c0_g1/TRINITY_DN15645_c0_g2/TRINITY_DN1584_c0_g1/TRINITY_D…	74
	GO:0009407	toxin catabolic process	14/5251	17/22115	5.74562e-07	2.7533e-05	2.33454e-05	TRINITY_DN10568_c0_g1/TRINITY_DN13862_c0_g1/TRINITY_DN2500_c0_g1/TRINITY_DN2500_c1_g1/TRINITY_DN2500_c1_g2/TRINITY_DN27702_c0_g1/TRINITY_DN29429_c0_g1/TRINITY_DN4227_c0_g1/TRINITY_DN49930_c0_g1/TRINITY_DN50734_c0_g1/TRINITY_DN56020_c0_g1/TRINITY_DN646_c0_g1/TRINITY_DN646_c0_g2/TRINITY_DN8097_c0_g1	14
	GO:0006820	anion transport	21/5251	33/22115	1.24079e-06	5.71716e-05	4.84761e-05	TRINITY_DN1397_c0_g2/TRINITY_DN18300_c0_g1/TRINITY_DN22571_c0_g1/TRINITY_DN2275_c2_g1/TRINITY_DN23896_c0_g1/TRINITY_DN24883_c0_g1/TRINITY_DN29192_c0_g1/TRINITY_DN30772_c0_g1/TRINITY_DN35338_c0_g1/TRINITY_DN3551_c0_g1/TRINITY_DN51332_c0_g1/TRINITY_DN52736_c0_g1/TRINITY_DN55434_c0_g1/TRINITY_DN56480_c0_g1/TRINITY_DN7094_c0_g1/TRINITY_DN7094_c0_g2/TRINITY_DN7666_c0_g1/TRINITY_DN7666_c0_g2/TRINITY_DN…	21
	GO:0009773	photosynthetic electron transport in photosystem I	16/5251	22/22115	1.65445e-06	7.34085e-05	6.22433e-05	TRINITY_DN13494_c0_g1/TRINITY_DN13552_c0_g1/TRINITY_DN1760_c0_g1/TRINITY_DN1760_c0_g2/TRINITY_DN23051_c0_g2/TRINITY_DN25419_c0_g1/TRINITY_DN35691_c0_g1/TRINITY_DN37190_c0_g1/TRINITY_DN37929_c0_g1/TRINITY_DN4003_c0_g1/TRINITY_DN4008_c0_g1/TRINITY_DN4367_c0_g1/TRINITY_DN52682_c0_g1/TRINITY_DN54858_c0_g1/TRINITY_DN5537_c0_g1/TRINITY_DN6582_c0_g1	16
	GO:1900056	negative regulation of leaf senescence	15/5251	20/22115	1.8754e-06	8.02402e-05	6.80361e-05	TRINITY_DN1182_c0_g1/TRINITY_DN13015_c0_g1/TRINITY_DN15598_c0_g1/TRINITY_DN19483_c0_g1/TRINITY_DN22547_c0_g1/TRINITY_DN26788_c0_g1/TRINITY_DN30309_c0_g1/TRINITY_DN3033_c0_g1/TRINITY_DN3033_c0_g2/TRINITY_DN30853_c0_g1/TRINITY_DN34936_c0_g1/TRINITY_DN4537_c0_g1/TRINITY_DN58519_c0_g1/TRINITY_DN689_c0_g2/TRINITY_DN801_c0_g1	15
	GO:0050982	detection of mechanical stimulus	13/5251	16/22115	2.0053e-06	8.28395e-05	7.024e-05	TRINITY_DN1397_c0_g2/TRINITY_DN18300_c0_g1/TRINITY_DN22571_c0_g1/TRINITY_DN24883_c0_g1/TRINITY_DN29192_c0_g1/TRINITY_DN30772_c0_g1/TRINITY_DN51332_c0_g1/TRINITY_DN56480_c0_g1/TRINITY_DN7666_c0_g1/TRINITY_DN7666_c0_g2/TRINITY_DN8679_c0_g1/TRINITY_DN9075_c0_g1/TRINITY_DN9075_c1_g1	13
	GO:0010150	leaf senescence	51/5251	118/22115	2.35428e-06	9.22953e-05	7.82576e-05	TRINITY_DN8903_c0_g1/TRINITY_DN2041_c0_g2/TRINITY_DN10047_c0_g2/TRINITY_DN10227_c0_g1/TRINITY_DN1023_c0_g1/TRINITY_DN10376_c0_g1/TRINITY_DN10562_c0_g1/TRINITY_DN10839_c1_g1/TRINITY_DN11177_c0_g1/TRINITY_DN11177_c0_g2/TRINITY_DN11614_c0_g1/TRINITY_DN12057_c0_g1/TRINITY_DN12113_c0_g1/TRINITY_DN1281_c0_g1/TRINITY_DN1339_c0_g1/TRINITY_DN1397_c0_g2/TRINITY_DN1476_c2_g1/TRINITY_DN14767_c0_g1/TRINITY_DN…	51
	GO:0015979	photosynthesis	50/5251	115/22115	2.38828e-06	9.22953e-05	7.82576e-05	TRINITY_DN10808_c0_g1/TRINITY_DN10839_c1_g1/TRINITY_DN12489_c0_g1/TRINITY_DN13552_c0_g1/TRINITY_DN15219_c0_g1/TRINITY_DN15304_c0_g1/TRINITY_DN17420_c0_g1/TRINITY_DN17420_c1_g1/TRINITY_DN1760_c0_g1/TRINITY_DN1760_c0_g2/TRINITY_DN17869_c0_g1/TRINITY_DN18613_c0_g1/TRINITY_DN18747_c0_g1/TRINITY_DN19784_c0_g1/TRINITY_DN19814_c1_g1/TRINITY_DN1987_c0_g1/TRINITY_DN2190_c0_g1/TRINITY_DN22707_c0_g1/TRINITY…	50
	GO:0009768	photosynthesis, light harvesting in photosystem I	17/5251	25/22115	3.41439e-06	0.000127826	0.000108384	TRINITY_DN11123_c0_g1/TRINITY_DN11474_c0_g1/TRINITY_DN11653_c0_g1/TRINITY_DN11714_c1_g1/TRINITY_DN12913_c0_g1/TRINITY_DN13345_c1_g1/TRINITY_DN18420_c0_g1/TRINITY_DN19664_c0_g1/TRINITY_DN2190_c0_g1/TRINITY_DN26354_c0_g1/TRINITY_DN4267_c0_g1/TRINITY_DN449_c5_g1/TRINITY_DN4786_c0_g2/TRINITY_DN4920_c3_g2/TRINITY_DN5283_c0_g1/TRINITY_DN7073_c0_g1/TRINITY_DN9690_c0_g1	17
	GO:1900150	regulation of defense response to fungus	30/5251	58/22115	3.62351e-06	0.000129418	0.000109734	TRINITY_DN5410_c0_g1/TRINITY_DN10047_c0_g1/TRINITY_DN10093_c0_g1/TRINITY_DN10270_c0_g1/TRINITY_DN11619_c0_g1/TRINITY_DN17596_c0_g1/TRINITY_DN20628_c0_g1/TRINITY_DN21548_c1_g1/TRINITY_DN2334_c2_g1/TRINITY_DN24253_c0_g1/TRINITY_DN30309_c0_g1/TRINITY_DN33415_c0_g1/TRINITY_DN3491_c0_g1/TRINITY_DN3491_c0_g2/TRINITY_DN34936_c0_g1/TRINITY_DN350_c0_g1/TRINITY_DN3578_c0_g5/TRINITY_DN3725_c0_g1/TRINITY_DN4…	30
	GO:0009651	response to salt stress	135/5251	401/22115	3.67297e-06	0.000129418	0.000109734	TRINITY_DN343_c0_g1/TRINITY_DN10151_c0_g1/TRINITY_DN8903_c0_g1/TRINITY_DN2041_c0_g2/TRINITY_DN15042_c0_g1/TRINITY_DN1016_c0_g1/TRINITY_DN10813_c0_g1/TRINITY_DN10856_c0_g1/TRINITY_DN11124_c0_g2/TRINITY_DN11478_c0_g1/TRINITY_DN11512_c0_g1/TRINITY_DN11515_c0_g1/TRINITY_DN1215_c0_g2/TRINITY_DN12283_c0_g1/TRINITY_DN12653_c0_g1/TRINITY_DN12653_c0_g2/TRINITY_DN1339_c0_g1/TRINITY_DN1355_c0_g1/TRINITY_DN1…	135
	GO:0009620	response to fungus	39/5251	84/22115	4.41017e-06	0.000150954	0.000127995	TRINITY_DN343_c0_g1/TRINITY_DN5410_c0_g1/TRINITY_DN10047_c0_g2/TRINITY_DN10251_c0_g1/TRINITY_DN10357_c0_g1/TRINITY_DN10376_c0_g1/TRINITY_DN1112_c3_g1/TRINITY_DN11798_c3_g1/TRINITY_DN15612_c0_g1/TRINITY_DN16031_c0_g1/TRINITY_DN17256_c1_g1/TRINITY_DN17596_c0_g1/TRINITY_DN18784_c0_g2/TRINITY_DN2062_c0_g1/TRINITY_DN21548_c1_g1/TRINITY_DN2680_c3_g1/TRINITY_DN2783_c2_g1/TRINITY_DN30494_c0_g1/TRINITY_DN…	39
	GO:0010597	green leaf volatile biosynthetic process	21/5251	35/22115	4.8839e-06	0.000158133	0.000134081	TRINITY_DN14731_c0_g1/TRINITY_DN15134_c0_g1/TRINITY_DN20450_c0_g1/TRINITY_DN21777_c0_g1/TRINITY_DN23501_c0_g1/TRINITY_DN312_c0_g1/TRINITY_DN3394_c3_g1/TRINITY_DN389_c0_g1/TRINITY_DN389_c0_g2/TRINITY_DN40559_c0_g1/TRINITY_DN44318_c0_g1/TRINITY_DN4889_c0_g1/TRINITY_DN5394_c0_g3/TRINITY_DN5394_c1_g2/TRINITY_DN55611_c0_g1/TRINITY_DN5738_c1_g1/TRINITY_DN7320_c0_g1/TRINITY_DN7772_c0_g1/TRINITY_DN8417_c…	21
	GO:0071230	cellular response to amino acid stimulus	21/5251	35/22115	4.8839e-06	0.000158133	0.000134081	TRINITY_DN10042_c0_g1/TRINITY_DN10042_c0_g2/TRINITY_DN14011_c0_g1/TRINITY_DN14011_c0_g2/TRINITY_DN14011_c1_g1/TRINITY_DN14844_c0_g1/TRINITY_DN14927_c0_g1/TRINITY_DN1539_c0_g1/TRINITY_DN17605_c0_g1/TRINITY_DN1963_c1_g1/TRINITY_DN20386_c0_g1/TRINITY_DN21347_c1_g1/TRINITY_DN2986_c0_g2/TRINITY_DN30665_c0_g1/TRINITY_DN31707_c0_g1/TRINITY_DN32757_c0_g1/TRINITY_DN33639_c0_g1/TRINITY_DN33639_c1_g1/TRINIT…	21
	GO:0009416	response to light stimulus	67/5251	172/22115	5.93495e-06	0.000187107	0.000158649	TRINITY_DN4293_c0_g1/TRINITY_DN10047_c0_g2/TRINITY_DN10510_c0_g1/TRINITY_DN11123_c0_g1/TRINITY_DN1114_c0_g1/TRINITY_DN11267_c0_g1/TRINITY_DN11474_c0_g1/TRINITY_DN11507_c0_g1/TRINITY_DN11653_c0_g1/TRINITY_DN11714_c1_g1/TRINITY_DN12913_c0_g1/TRINITY_DN1370_c1_g1/TRINITY_DN14849_c1_g1/TRINITY_DN1501_c2_g1/TRINITY_DN15335_c0_g1/TRINITY_DN16326_c0_g1/TRINITY_DN16853_c0_g1/TRINITY_DN17610_c0_g1/TRINITY…	67
	GO:0006816	calcium ion transport	25/5251	46/22115	7.41098e-06	0.000225134	0.000190892	TRINITY_DN10042_c0_g1/TRINITY_DN10042_c0_g2/TRINITY_DN14011_c0_g1/TRINITY_DN14011_c0_g2/TRINITY_DN14011_c1_g1/TRINITY_DN14735_c0_g2/TRINITY_DN14844_c0_g1/TRINITY_DN14927_c0_g1/TRINITY_DN1963_c1_g1/TRINITY_DN20386_c0_g1/TRINITY_DN21347_c1_g1/TRINITY_DN27150_c0_g1/TRINITY_DN2986_c0_g2/TRINITY_DN30665_c0_g1/TRINITY_DN31707_c0_g1/TRINITY_DN32757_c0_g1/TRINITY_DN33639_c0_g1/TRINITY_DN33639_c1_g1/TRINI…	25
	GO:0009723	response to ethylene	51/5251	122/22115	7.51699e-06	0.000225134	0.000190892	TRINITY_DN5410_c0_g1/TRINITY_DN2995_c0_g2/TRINITY_DN1355_c0_g1/TRINITY_DN13944_c0_g2/TRINITY_DN15379_c1_g1/TRINITY_DN17596_c0_g1/TRINITY_DN1763_c0_g1/TRINITY_DN1763_c0_g2/TRINITY_DN18972_c1_g1/TRINITY_DN21089_c0_g1/TRINITY_DN21548_c1_g1/TRINITY_DN22064_c0_g1/TRINITY_DN26990_c0_g1/TRINITY_DN2821_c0_g2/TRINITY_DN30309_c0_g1/TRINITY_DN3097_c1_g1/TRINITY_DN3491_c0_g1/TRINITY_DN3491_c0_g2/TRINITY_DN34…	51
	GO:0007166	cell surface receptor signaling pathway	19/5251	31/22115	8.96509e-06	0.000259495	0.000220027	TRINITY_DN11036_c0_g1/TRINITY_DN15805_c0_g2/TRINITY_DN18340_c0_g1/TRINITY_DN20562_c0_g2/TRINITY_DN23735_c0_g1/TRINITY_DN24855_c0_g1/TRINITY_DN2523_c0_g1/TRINITY_DN27248_c0_g1/TRINITY_DN2881_c0_g1/TRINITY_DN30250_c0_g1/TRINITY_DN31140_c0_g1/TRINITY_DN32388_c0_g1/TRINITY_DN33882_c0_g1/TRINITY_DN3638_c0_g1/TRINITY_DN3638_c0_g2/TRINITY_DN5644_c0_g1/TRINITY_DN5644_c0_g2/TRINITY_DN65567_c0_g1/TRINITY_D…	19
	GO:0071215	cellular response to abscisic acid stimulus	21/5251	36/22115	9.09749e-06	0.000259495	0.000220027	TRINITY_DN8903_c0_g1/TRINITY_DN2041_c0_g2/TRINITY_DN10193_c0_g1/TRINITY_DN1041_c2_g1/TRINITY_DN10585_c0_g1/TRINITY_DN11680_c0_g1/TRINITY_DN13031_c0_g1/TRINITY_DN1636_c0_g1/TRINITY_DN17617_c0_g1/TRINITY_DN17811_c0_g1/TRINITY_DN20253_c0_g1/TRINITY_DN2041_c0_g1/TRINITY_DN21340_c0_g1/TRINITY_DN23258_c0_g1/TRINITY_DN2472_c0_g1/TRINITY_DN24969_c0_g1/TRINITY_DN25393_c0_g1/TRINITY_DN26113_c0_g2/TRINITY_D…	21
	GO:0045087	innate immune response	44/5251	102/22115	1.19766e-05	0.000333673	0.000282923	TRINITY_DN10469_c0_g1/TRINITY_DN10469_c0_g2/TRINITY_DN10469_c1_g2/TRINITY_DN11616_c0_g2/TRINITY_DN11619_c0_g1/TRINITY_DN13379_c0_g1/TRINITY_DN13681_c0_g1/TRINITY_DN1375_c0_g2/TRINITY_DN14011_c0_g1/TRINITY_DN14011_c0_g2/TRINITY_DN1432_c0_g1/TRINITY_DN15034_c0_g1/TRINITY_DN1519_c1_g1/TRINITY_DN15919_c0_g1/TRINITY_DN15919_c0_g2/TRINITY_DN1645_c0_g1/TRINITY_DN19114_c1_g1/TRINITY_DN20726_c1_g1/TRINITY…	44
	GO:0042546	cell wall biogenesis	25/5251	47/22115	1.22687e-05	0.000334044	0.000283238	TRINITY_DN14038_c0_g1/TRINITY_DN6442_c0_g1/TRINITY_DN19146_c0_g1/TRINITY_DN6979_c0_g3/TRINITY_DN533_c0_g1/TRINITY_DN14952_c0_g1/TRINITY_DN18593_c0_g3/TRINITY_DN1939_c0_g1/TRINITY_DN1939_c1_g1/TRINITY_DN2399_c0_g1/TRINITY_DN24804_c0_g1/TRINITY_DN30074_c0_g1/TRINITY_DN32421_c0_g1/TRINITY_DN32421_c0_g2/TRINITY_DN3733_c0_g1/TRINITY_DN4193_c0_g1/TRINITY_DN4564_c0_g1/TRINITY_DN6701_c0_g1/TRINITY_DN6701…	25
	GO:0080167	response to karrikin	42/5251	97/22115	1.67653e-05	0.000446329	0.000378444	TRINITY_DN10193_c0_g1/TRINITY_DN11177_c1_g2/TRINITY_DN11177_c1_g3/TRINITY_DN13368_c0_g1/TRINITY_DN13862_c0_g1/TRINITY_DN15552_c0_g1/TRINITY_DN1681_c0_g1/TRINITY_DN16849_c0_g1/TRINITY_DN16849_c0_g2/TRINITY_DN16849_c1_g1/TRINITY_DN17370_c0_g1/TRINITY_DN25200_c1_g1/TRINITY_DN2649_c0_g1/TRINITY_DN27045_c0_g1/TRINITY_DN2873_c0_g1/TRINITY_DN2873_c0_g2/TRINITY_DN28942_c0_g1/TRINITY_DN29192_c0_g1/TRINITY…	42
	GO:0009695	jasmonic acid biosynthetic process	24/5251	45/22115	1.72201e-05	0.000448472	0.000380261	TRINITY_DN1105_c0_g1/TRINITY_DN11163_c0_g1/TRINITY_DN1204_c0_g1/TRINITY_DN14264_c0_g1/TRINITY_DN14915_c0_g1/TRINITY_DN15612_c0_g1/TRINITY_DN15842_c0_g1/TRINITY_DN15842_c0_g2/TRINITY_DN15842_c1_g1/TRINITY_DN15842_c2_g1/TRINITY_DN16259_c0_g1/TRINITY_DN17256_c1_g1/TRINITY_DN19823_c0_g1/TRINITY_DN2047_c0_g1/TRINITY_DN28385_c0_g1/TRINITY_DN30168_c0_g1/TRINITY_DN30494_c0_g1/TRINITY_DN5210_c1_g1/TRINITY…	24
	GO:0071219	cellular response to molecule of bacterial origin	9/5251	10/22115	1.87702e-05	0.00047844	0.000405671	TRINITY_DN1397_c1_g1/TRINITY_DN18533_c0_g1/TRINITY_DN21906_c0_g1/TRINITY_DN53885_c0_g1/TRINITY_DN62666_c0_g1/TRINITY_DN66406_c0_g1/TRINITY_DN69474_c0_g1/TRINITY_DN7399_c0_g1/TRINITY_DN8313_c0_g1	9
	GO:0042744	hydrogen peroxide catabolic process	52/5251	130/22115	2.6884e-05	0.000670979	0.000568926	TRINITY_DN10863_c0_g1/TRINITY_DN10863_c0_g2/TRINITY_DN11108_c0_g1/TRINITY_DN11231_c0_g1/TRINITY_DN12029_c2_g1/TRINITY_DN13321_c0_g1/TRINITY_DN14271_c0_g1/TRINITY_DN14666_c0_g1/TRINITY_DN14882_c0_g1/TRINITY_DN14916_c1_g1/TRINITY_DN14916_c2_g1/TRINITY_DN15067_c0_g1/TRINITY_DN1523_c0_g1/TRINITY_DN16671_c0_g1/TRINITY_DN16671_c0_g2/TRINITY_DN1833_c1_g1/TRINITY_DN2010_c1_g1/TRINITY_DN20171_c0_g1/TRINIT…	52
	GO:1900424	regulation of defense response to bacterium	15/5251	23/22115	2.80847e-05	0.000686642	0.000582207	TRINITY_DN5410_c0_g1/TRINITY_DN10270_c0_g1/TRINITY_DN1483_c0_g1/TRINITY_DN1483_c0_g3/TRINITY_DN17596_c0_g1/TRINITY_DN20628_c0_g1/TRINITY_DN21548_c1_g1/TRINITY_DN33415_c0_g1/TRINITY_DN3725_c0_g1/TRINITY_DN45023_c0_g1/TRINITY_DN4555_c0_g2/TRINITY_DN59056_c0_g1/TRINITY_DN7348_c0_g1/TRINITY_DN973_c0_g1/TRINITY_DN973_c0_g2	15
	GO:0090333	regulation of stomatal closure	22/5251	41/22115	3.39564e-05	0.000813595	0.000689851	TRINITY_DN343_c0_g1/TRINITY_DN6187_c0_g1/TRINITY_DN10411_c0_g1/TRINITY_DN1275_c0_g1/TRINITY_DN15180_c0_g1/TRINITY_DN16034_c0_g1/TRINITY_DN17852_c0_g1/TRINITY_DN18673_c0_g1/TRINITY_DN1938_c0_g1/TRINITY_DN19952_c0_g1/TRINITY_DN2119_c0_g3/TRINITY_DN23896_c0_g1/TRINITY_DN25094_c0_g1/TRINITY_DN2605_c1_g1/TRINITY_DN30853_c0_g1/TRINITY_DN4519_c0_g1/TRINITY_DN5086_c0_g1/TRINITY_DN61768_c0_g1/TRINITY_DN73…	22
	GO:0009809	lignin biosynthetic process	27/5251	55/22115	3.73631e-05	0.000877666	0.000744176	TRINITY_DN11546_c0_g1/TRINITY_DN11546_c0_g2/TRINITY_DN15110_c0_g1/TRINITY_DN16694_c0_g1/TRINITY_DN22983_c0_g1/TRINITY_DN23501_c0_g1/TRINITY_DN2360_c0_g1/TRINITY_DN3196_c1_g1/TRINITY_DN32751_c0_g1/TRINITY_DN3365_c0_g1/TRINITY_DN38293_c0_g1/TRINITY_DN42309_c0_g1/TRINITY_DN44318_c0_g1/TRINITY_DN46447_c0_g1/TRINITY_DN46515_c0_g1/TRINITY_DN5011_c0_g1/TRINITY_DN50440_c0_g1/TRINITY_DN52840_c0_g1/TRINITY…	27
	GO:0009698	phenylpropanoid metabolic process	18/5251	31/22115	4.35119e-05	0.00100245	0.000849979	TRINITY_DN10071_c1_g1/TRINITY_DN13288_c0_g1/TRINITY_DN13368_c0_g1/TRINITY_DN14809_c0_g1/TRINITY_DN17995_c0_g1/TRINITY_DN21981_c0_g1/TRINITY_DN25318_c1_g1/TRINITY_DN27959_c0_g1/TRINITY_DN3191_c0_g1/TRINITY_DN4181_c0_g1/TRINITY_DN4181_c1_g1/TRINITY_DN42309_c0_g1/TRINITY_DN50440_c0_g1/TRINITY_DN51_c1_g1/TRINITY_DN55611_c0_g1/TRINITY_DN61935_c0_g1/TRINITY_DN8634_c1_g1/TRINITY_DN8946_c0_g1	18
	GO:0071555	cell wall organization	139/5251	435/22115	5.11085e-05	0.00115525	0.000979538	TRINITY_DN14038_c0_g1/TRINITY_DN6442_c0_g1/TRINITY_DN533_c0_g1/TRINITY_DN10442_c0_g1/TRINITY_DN10794_c0_g1/TRINITY_DN10836_c0_g1/TRINITY_DN10916_c0_g2/TRINITY_DN1144_c2_g1/TRINITY_DN11480_c0_g1/TRINITY_DN11497_c0_g1/TRINITY_DN11534_c0_g1/TRINITY_DN12126_c0_g1/TRINITY_DN12616_c1_g1/TRINITY_DN12809_c1_g1/TRINITY_DN12985_c0_g1/TRINITY_DN13077_c0_g1/TRINITY_DN13365_c0_g1/TRINITY_DN13706_c0_g1/TRINITY…	139
	GO:0010189	vitamin E biosynthetic process	11/5251	15/22115	6.89513e-05	0.0015297	0.00129704	TRINITY_DN11561_c0_g1/TRINITY_DN16313_c0_g1/TRINITY_DN19015_c0_g1/TRINITY_DN2038_c0_g1/TRINITY_DN2038_c0_g2/TRINITY_DN2843_c0_g1/TRINITY_DN3106_c0_g1/TRINITY_DN3106_c0_g2/TRINITY_DN43008_c0_g1/TRINITY_DN6618_c0_g1/TRINITY_DN8057_c0_g1	11
	GO:0007267	cell-cell signaling	14/5251	22/22115	7.81552e-05	0.00170236	0.00144344	TRINITY_DN14011_c0_g1/TRINITY_DN14011_c0_g2/TRINITY_DN14011_c1_g1/TRINITY_DN22217_c0_g1/TRINITY_DN22727_c0_g1/TRINITY_DN22839_c0_g1/TRINITY_DN23157_c0_g1/TRINITY_DN24604_c0_g1/TRINITY_DN30159_c0_g1/TRINITY_DN3599_c1_g1/TRINITY_DN4013_c0_g1/TRINITY_DN618_c0_g1/TRINITY_DN618_c0_g3/TRINITY_DN7831_c0_g1	14
	GO:0097468	programmed cell death in response to reactive oxygen species	9/5251	11/22115	8.12631e-05	0.00173845	0.00147404	TRINITY_DN1397_c0_g2/TRINITY_DN18300_c0_g1/TRINITY_DN22571_c0_g1/TRINITY_DN24883_c0_g1/TRINITY_DN30772_c0_g1/TRINITY_DN51332_c0_g1/TRINITY_DN8679_c0_g1/TRINITY_DN9075_c0_g1/TRINITY_DN9075_c1_g1	9
	GO:0010411	xyloglucan metabolic process	24/5251	49/22115	0.000104427	0.00219481	0.00186099	TRINITY_DN14038_c0_g1/TRINITY_DN6442_c0_g1/TRINITY_DN19146_c0_g1/TRINITY_DN6979_c0_g3/TRINITY_DN533_c0_g1/TRINITY_DN10801_c0_g1/TRINITY_DN18593_c0_g3/TRINITY_DN18607_c0_g1/TRINITY_DN1939_c0_g1/TRINITY_DN1939_c1_g1/TRINITY_DN2399_c0_g1/TRINITY_DN32421_c0_g1/TRINITY_DN32421_c0_g2/TRINITY_DN4193_c0_g1/TRINITY_DN4239_c0_g1/TRINITY_DN4564_c0_g1/TRINITY_DN6701_c0_g1/TRINITY_DN6701_c0_g2/TRINITY_DN6790_…	24
	GO:0010417	glucuronoxylan biosynthetic process	15/5251	25/22115	0.000113962	0.0023539	0.00199588	TRINITY_DN10836_c0_g1/TRINITY_DN10916_c0_g2/TRINITY_DN20811_c0_g1/TRINITY_DN24804_c0_g1/TRINITY_DN27590_c0_g1/TRINITY_DN2903_c3_g1/TRINITY_DN34060_c0_g1/TRINITY_DN34060_c0_g3/TRINITY_DN34420_c0_g1/TRINITY_DN4665_c0_g1/TRINITY_DN4665_c0_g2/TRINITY_DN63301_c0_g1/TRINITY_DN6511_c0_g1/TRINITY_DN7014_c0_g1/TRINITY_DN7386_c0_g1	15
	GO:0008643	carbohydrate transport	51/5251	133/22115	0.000116478	0.00236509	0.00200537	TRINITY_DN10048_c0_g1/TRINITY_DN10450_c0_g1/TRINITY_DN1052_c0_g1/TRINITY_DN12807_c0_g1/TRINITY_DN12829_c0_g1/TRINITY_DN13561_c0_g1/TRINITY_DN13602_c0_g1/TRINITY_DN16328_c0_g1/TRINITY_DN1861_c1_g1/TRINITY_DN18749_c0_g1/TRINITY_DN1996_c0_g2/TRINITY_DN206_c0_g1/TRINITY_DN2157_c0_g1/TRINITY_DN2157_c0_g2/TRINITY_DN23365_c0_g1/TRINITY_DN23439_c0_g1/TRINITY_DN23746_c0_g1/TRINITY_DN24069_c0_g1/TRINITY_DN…	51
	GO:0009693	ethylene biosynthetic process	16/5251	28/22115	0.00015084	0.00301178	0.0025537	TRINITY_DN10071_c1_g1/TRINITY_DN10211_c1_g1/TRINITY_DN1110_c0_g1/TRINITY_DN12234_c0_g1/TRINITY_DN16988_c0_g1/TRINITY_DN16988_c0_g2/TRINITY_DN27073_c1_g1/TRINITY_DN27959_c0_g1/TRINITY_DN29798_c0_g1/TRINITY_DN3047_c0_g2/TRINITY_DN3110_c0_g2/TRINITY_DN3191_c0_g1/TRINITY_DN3880_c0_g1/TRINITY_DN51_c1_g1/TRINITY_DN7887_c0_g1/TRINITY_DN7941_c0_g1	16
	GO:2000031	regulation of salicylic acid mediated signaling pathway	19/5251	36/22115	0.000155322	0.00305042	0.00258646	TRINITY_DN5410_c0_g1/TRINITY_DN10227_c0_g1/TRINITY_DN16714_c0_g1/TRINITY_DN17596_c0_g1/TRINITY_DN21548_c1_g1/TRINITY_DN22547_c0_g1/TRINITY_DN24253_c0_g1/TRINITY_DN3040_c0_g2/TRINITY_DN30853_c0_g1/TRINITY_DN45023_c0_g1/TRINITY_DN59056_c0_g1/TRINITY_DN61667_c0_g1/TRINITY_DN6604_c0_g1/TRINITY_DN6948_c0_g1/TRINITY_DN6948_c0_g3/TRINITY_DN7348_c0_g1/TRINITY_DN8600_c0_g1/TRINITY_DN973_c0_g1/TRINITY_DN97…	19
	GO:2000652	regulation of secondary cell wall biogenesis	11/5251	16/22115	0.000173082	0.00334438	0.00283572	TRINITY_DN11907_c0_g1/TRINITY_DN2122_c0_g1/TRINITY_DN2122_c0_g2/TRINITY_DN27594_c0_g1/TRINITY_DN31897_c0_g1/TRINITY_DN3988_c1_g1/TRINITY_DN4339_c0_g1/TRINITY_DN46515_c0_g1/TRINITY_DN50592_c0_g1/TRINITY_DN5394_c1_g1/TRINITY_DN55142_c0_g1	11
	GO:0010214	seed coat development	17/5251	31/22115	0.000186515	0.00354674	0.00300729	TRINITY_DN1062_c5_g1/TRINITY_DN12796_c0_g1/TRINITY_DN14590_c0_g1/TRINITY_DN17787_c3_g1/TRINITY_DN24348_c0_g1/TRINITY_DN2609_c0_g1/TRINITY_DN33234_c0_g1/TRINITY_DN3478_c1_g1/TRINITY_DN39922_c0_g1/TRINITY_DN46309_c0_g1/TRINITY_DN5622_c0_g1/TRINITY_DN5769_c1_g1/TRINITY_DN5769_c1_g2/TRINITY_DN68671_c0_g1/TRINITY_DN7371_c2_g1/TRINITY_DN805_c0_g1/TRINITY_DN8753_c0_g2	17
	GO:0010229	inflorescence development	13/5251	21/22115	0.000212548	0.00397863	0.0033735	TRINITY_DN6187_c0_g1/TRINITY_DN10082_c0_g1/TRINITY_DN11608_c0_g1/TRINITY_DN1696_c0_g1/TRINITY_DN20143_c0_g1/TRINITY_DN28072_c0_g1/TRINITY_DN30324_c0_g1/TRINITY_DN3066_c0_g1/TRINITY_DN30719_c0_g1/TRINITY_DN343_c1_g1/TRINITY_DN39579_c0_g1/TRINITY_DN54599_c0_g1/TRINITY_DN8252_c0_g1	13
	GO:0002237	response to molecule of bacterial origin	24/5251	51/22115	0.000228551	0.00414855	0.00351757	TRINITY_DN57965_c0_g1/TRINITY_DN691_c2_g1/TRINITY_DN51852_c0_g1/TRINITY_DN10128_c0_g1/TRINITY_DN10425_c0_g2/TRINITY_DN13317_c0_g1/TRINITY_DN1380_c0_g1/TRINITY_DN1380_c0_g2/TRINITY_DN1487_c1_g1/TRINITY_DN16031_c0_g1/TRINITY_DN1835_c0_g1/TRINITY_DN18673_c0_g1/TRINITY_DN2649_c0_g1/TRINITY_DN28125_c0_g1/TRINITY_DN28999_c1_g1/TRINITY_DN31302_c0_g1/TRINITY_DN33352_c0_g1/TRINITY_DN4281_c0_g1/TRINITY_DN4…	24
	GO:0030001	metal ion transport	24/5251	51/22115	0.000228551	0.00414855	0.00351757	TRINITY_DN16575_c0_g1/TRINITY_DN17030_c0_g1/TRINITY_DN1752_c1_g1/TRINITY_DN19743_c0_g1/TRINITY_DN20530_c1_g2/TRINITY_DN23884_c1_g1/TRINITY_DN25447_c0_g1/TRINITY_DN2700_c0_g1/TRINITY_DN35032_c0_g1/TRINITY_DN411_c1_g1/TRINITY_DN411_c2_g1/TRINITY_DN45098_c0_g1/TRINITY_DN455_c0_g1/TRINITY_DN4855_c0_g1/TRINITY_DN50432_c0_g1/TRINITY_DN51780_c0_g1/TRINITY_DN63920_c0_g1/TRINITY_DN6447_c0_g1/TRINITY_DN720…	24
	GO:0009637	response to blue light	25/5251	54/22115	0.00023487	0.00419961	0.00356087	TRINITY_DN10510_c0_g1/TRINITY_DN12501_c0_g1/TRINITY_DN12943_c0_g1/TRINITY_DN1425_c1_g1/TRINITY_DN2242_c6_g1/TRINITY_DN2242_c6_g2/TRINITY_DN25341_c1_g1/TRINITY_DN2615_c0_g1/TRINITY_DN2749_c0_g1/TRINITY_DN32318_c0_g1/TRINITY_DN3238_c0_g1/TRINITY_DN3274_c0_g1/TRINITY_DN35841_c0_g1/TRINITY_DN3988_c1_g1/TRINITY_DN4269_c0_g1/TRINITY_DN4269_c0_g2/TRINITY_DN4339_c0_g1/TRINITY_DN51146_c0_g1/TRINITY_DN5514…	25
	GO:0010029	regulation of seed germination	26/5251	57/22115	0.00023881	0.00420727	0.00356736	TRINITY_DN6087_c0_g1/TRINITY_DN8903_c0_g1/TRINITY_DN2041_c0_g2/TRINITY_DN10082_c0_g1/TRINITY_DN11608_c0_g1/TRINITY_DN1389_c1_g1/TRINITY_DN14179_c0_g1/TRINITY_DN1425_c1_g1/TRINITY_DN14790_c1_g1/TRINITY_DN15225_c0_g1/TRINITY_DN16818_c1_g1/TRINITY_DN2041_c0_g1/TRINITY_DN2064_c0_g1/TRINITY_DN21770_c0_g1/TRINITY_DN28072_c0_g1/TRINITY_DN304_c0_g3/TRINITY_DN30719_c0_g1/TRINITY_DN3537_c0_g1/TRINITY_DN353…	26
	GO:0043433	negative regulation of DNA-binding transcription factor activity	8/5251	10/22115	0.000282246	0.00490045	0.00415512	TRINITY_DN13034_c0_g1/TRINITY_DN13034_c0_g3/TRINITY_DN13060_c0_g1/TRINITY_DN17784_c0_g1/TRINITY_DN23985_c1_g1/TRINITY_DN46055_c0_g1/TRINITY_DN5897_c0_g1/TRINITY_DN6174_c0_g3	8
	GO:0006955	immune response	14/5251	24/22115	0.000292717	0.00500965	0.0042477	TRINITY_DN1016_c0_g1/TRINITY_DN10411_c0_g1/TRINITY_DN1275_c0_g1/TRINITY_DN13218_c0_g1/TRINITY_DN16034_c0_g1/TRINITY_DN17852_c0_g1/TRINITY_DN1997_c0_g1/TRINITY_DN29145_c0_g2/TRINITY_DN3113_c0_g1/TRINITY_DN3113_c1_g1/TRINITY_DN39271_c0_g1/TRINITY_DN5086_c0_g1/TRINITY_DN69124_c0_g1/TRINITY_DN8842_c1_g1	14
	GO:0009814	defense response, incompatible interaction	17/5251	32/22115	0.000310173	0.00523362	0.00443761	TRINITY_DN6187_c0_g1/TRINITY_DN10041_c0_g1/TRINITY_DN1345_c0_g1/TRINITY_DN13785_c0_g1/TRINITY_DN20143_c0_g1/TRINITY_DN20444_c0_g1/TRINITY_DN24807_c0_g1/TRINITY_DN28986_c0_g1/TRINITY_DN30350_c0_g1/TRINITY_DN33563_c0_g1/TRINITY_DN3580_c0_g1/TRINITY_DN42405_c0_g1/TRINITY_DN6188_c0_g3/TRINITY_DN7510_c3_g1/TRINITY_DN8708_c0_g1/TRINITY_DN8708_c0_g2/TRINITY_DN9167_c0_g1	17
	GO:0010942	positive regulation of cell death	13/5251	22/22115	0.000406671	0.00676655	0.00573739	TRINITY_DN10227_c0_g1/TRINITY_DN12536_c0_g1/TRINITY_DN1289_c0_g2/TRINITY_DN15365_c0_g1/TRINITY_DN16714_c0_g1/TRINITY_DN1716_c0_g1/TRINITY_DN1716_c0_g4/TRINITY_DN18543_c0_g1/TRINITY_DN30350_c0_g1/TRINITY_DN35379_c0_g1/TRINITY_DN40054_c0_g1/TRINITY_DN5442_c0_g1/TRINITY_DN8011_c0_g2	13
	GO:0042545	cell wall modification	20/5251	41/22115	0.000415227	0.00681427	0.00577785	TRINITY_DN11612_c0_g1/TRINITY_DN1284_c0_g1/TRINITY_DN13514_c0_g1/TRINITY_DN14752_c0_g1/TRINITY_DN2124_c0_g1/TRINITY_DN25472_c0_g1/TRINITY_DN26767_c0_g1/TRINITY_DN26767_c0_g2/TRINITY_DN31264_c0_g1/TRINITY_DN31853_c0_g1/TRINITY_DN37885_c0_g1/TRINITY_DN4429_c0_g1/TRINITY_DN44543_c0_g1/TRINITY_DN5454_c0_g1/TRINITY_DN6316_c0_g1/TRINITY_DN6776_c0_g2/TRINITY_DN6786_c0_g2/TRINITY_DN7485_c0_g1/TRINITY_DN8…	20
	GO:0007018	microtubule-based movement	35/5251	87/22115	0.000459792	0.00738998	0.00626599	TRINITY_DN10028_c0_g2/TRINITY_DN10180_c0_g1/TRINITY_DN11534_c0_g1/TRINITY_DN12267_c1_g1/TRINITY_DN12267_c2_g1/TRINITY_DN12286_c1_g1/TRINITY_DN17018_c0_g1/TRINITY_DN17568_c0_g1/TRINITY_DN19153_c0_g1/TRINITY_DN20984_c0_g1/TRINITY_DN21288_c1_g1/TRINITY_DN21979_c0_g1/TRINITY_DN22186_c0_g1/TRINITY_DN22486_c0_g1/TRINITY_DN2302_c0_g2/TRINITY_DN2345_c0_g1/TRINITY_DN27984_c0_g1/TRINITY_DN29535_c0_g1/TRINI…	35
	GO:0009644	response to high light intensity	23/5251	50/22115	0.000462645	0.00738998	0.00626599	TRINITY_DN1019_c0_g1/TRINITY_DN11561_c0_g1/TRINITY_DN1598_c1_g1/TRINITY_DN2038_c0_g1/TRINITY_DN2038_c0_g2/TRINITY_DN22103_c0_g1/TRINITY_DN23503_c0_g1/TRINITY_DN2418_c0_g1/TRINITY_DN25419_c0_g1/TRINITY_DN3644_c0_g1/TRINITY_DN3988_c1_g1/TRINITY_DN4339_c0_g1/TRINITY_DN4786_c0_g2/TRINITY_DN4920_c3_g2/TRINITY_DN5283_c0_g1/TRINITY_DN54374_c0_g1/TRINITY_DN55142_c0_g1/TRINITY_DN570_c0_g2/TRINITY_DN6077_c…	23
	GO:0042128	nitrate assimilation	19/5251	39/22115	0.000587665	0.00926346	0.00785452	TRINITY_DN10734_c0_g1/TRINITY_DN11703_c2_g1/TRINITY_DN1664_c0_g1/TRINITY_DN16811_c0_g1/TRINITY_DN16811_c0_g2/TRINITY_DN1923_c0_g2/TRINITY_DN234_c0_g1/TRINITY_DN2609_c1_g1/TRINITY_DN2794_c0_g1/TRINITY_DN31689_c0_g1/TRINITY_DN4075_c0_g1/TRINITY_DN4141_c0_g1/TRINITY_DN41961_c0_g1/TRINITY_DN4652_c3_g1/TRINITY_DN4790_c0_g1/TRINITY_DN591_c1_g1/TRINITY_DN6919_c0_g1/TRINITY_DN69207_c0_g1/TRINITY_DN8828_c…	19
	GO:0005985	sucrose metabolic process	15/5251	28/22115	0.000621784	0.009674	0.00820262	TRINITY_DN1267_c0_g2/TRINITY_DN1526_c0_g2/TRINITY_DN15907_c0_g1/TRINITY_DN1760_c0_g1/TRINITY_DN1760_c0_g2/TRINITY_DN21608_c0_g1/TRINITY_DN2831_c0_g1/TRINITY_DN2872_c2_g1/TRINITY_DN2872_c4_g1/TRINITY_DN6150_c0_g1/TRINITY_DN6150_c0_g2/TRINITY_DN7208_c0_g1/TRINITY_DN7497_c0_g2/TRINITY_DN7497_c0_g3/TRINITY_DN7695_c0_g1	15
	GO:0006749	glutathione metabolic process	23/5251	51/22115	0.000654936	0.00994938	0.00843612	TRINITY_DN10568_c0_g1/TRINITY_DN11472_c0_g1/TRINITY_DN12305_c1_g1/TRINITY_DN13160_c0_g1/TRINITY_DN13862_c0_g1/TRINITY_DN15312_c0_g1/TRINITY_DN15312_c2_g1/TRINITY_DN20161_c0_g1/TRINITY_DN2325_c0_g1/TRINITY_DN24903_c0_g1/TRINITY_DN2500_c0_g1/TRINITY_DN2500_c1_g1/TRINITY_DN2500_c1_g2/TRINITY_DN25657_c0_g1/TRINITY_DN29429_c0_g1/TRINITY_DN4117_c0_g1/TRINITY_DN4117_c0_g2/TRINITY_DN50734_c0_g1/TRINITY_D…	23
	GO:0030388	fructose 1,6-bisphosphate metabolic process	9/5251	13/22115	0.000656094	0.00994938	0.00843612	TRINITY_DN13613_c0_g1/TRINITY_DN1760_c0_g1/TRINITY_DN1760_c0_g2/TRINITY_DN2001_c1_g2/TRINITY_DN24089_c0_g1/TRINITY_DN27_c0_g1/TRINITY_DN64391_c0_g1/TRINITY_DN64641_c0_g1/TRINITY_DN7397_c0_g1	9
	GO:0016036	cellular response to phosphate starvation	31/5251	76/22115	0.000718842	0.0107647	0.0091274	TRINITY_DN8903_c0_g1/TRINITY_DN2041_c0_g2/TRINITY_DN1075_c0_g2/TRINITY_DN11425_c0_g1/TRINITY_DN11444_c0_g1/TRINITY_DN14304_c0_g1/TRINITY_DN145_c0_g1/TRINITY_DN145_c0_g2/TRINITY_DN14911_c0_g1/TRINITY_DN1582_c0_g2/TRINITY_DN16132_c0_g1/TRINITY_DN17750_c0_g1/TRINITY_DN17750_c0_g2/TRINITY_DN2041_c0_g1/TRINITY_DN22183_c0_g1/TRINITY_DN2852_c0_g1/TRINITY_DN28974_c0_g1/TRINITY_DN29682_c0_g1/TRINITY_DN430…	31
	GO:1900425	negative regulation of defense response to bacterium	11/5251	18/22115	0.000777392	0.0113715	0.00964193	TRINITY_DN10093_c0_g1/TRINITY_DN1788_c1_g1/TRINITY_DN2236_c0_g1/TRINITY_DN3491_c0_g1/TRINITY_DN3491_c0_g2/TRINITY_DN5848_c2_g1/TRINITY_DN62076_c0_g1/TRINITY_DN7737_c0_g1/TRINITY_DN7737_c0_g2/TRINITY_DN8081_c0_g2/TRINITY_DN9524_c0_g2	11
	GO:0031348	negative regulation of defense response	17/5251	34/22115	0.000778348	0.0113715	0.00964193	TRINITY_DN10227_c0_g1/TRINITY_DN10357_c0_g1/TRINITY_DN12942_c0_g1/TRINITY_DN15034_c0_g1/TRINITY_DN15146_c0_g1/TRINITY_DN15919_c0_g1/TRINITY_DN15919_c0_g2/TRINITY_DN16714_c0_g1/TRINITY_DN2186_c0_g1/TRINITY_DN22547_c0_g1/TRINITY_DN23304_c0_g1/TRINITY_DN3155_c0_g1/TRINITY_DN33088_c0_g1/TRINITY_DN3598_c0_g1/TRINITY_DN4759_c0_g1/TRINITY_DN5162_c1_g1/TRINITY_DN8081_c0_g2	17
	GO:0034440	lipid oxidation	8/5251	11/22115	0.000818202	0.0118097	0.0100135	TRINITY_DN12676_c0_g1/TRINITY_DN14731_c0_g1/TRINITY_DN15134_c0_g1/TRINITY_DN16991_c0_g1/TRINITY_DN40559_c0_g1/TRINITY_DN60520_c0_g1/TRINITY_DN63769_c0_g1/TRINITY_DN8297_c0_g1	8
	GO:0007623	circadian rhythm	43/5251	116/22115	0.000874459	0.0124715	0.0105746	TRINITY_DN1187_c0_g2/TRINITY_DN18970_c0_g2/TRINITY_DN2137_c0_g1/TRINITY_DN2137_c0_g2/TRINITY_DN22103_c0_g1/TRINITY_DN2242_c6_g1/TRINITY_DN2242_c6_g2/TRINITY_DN23501_c0_g1/TRINITY_DN23503_c0_g1/TRINITY_DN2418_c0_g1/TRINITY_DN27826_c0_g1/TRINITY_DN2874_c0_g1/TRINITY_DN3394_c3_g1/TRINITY_DN35841_c0_g1/TRINITY_DN37828_c0_g1/TRINITY_DN389_c0_g1/TRINITY_DN389_c0_g2/TRINITY_DN3988_c1_g1/TRINITY_DN4269_c…	43
	GO:0010345	suberin biosynthetic process	15/5251	29/22115	0.00100675	0.0141892	0.0120311	TRINITY_DN17628_c0_g1/TRINITY_DN20063_c0_g2/TRINITY_DN20063_c0_g3/TRINITY_DN21519_c0_g1/TRINITY_DN22314_c0_g1/TRINITY_DN22320_c0_g1/TRINITY_DN2311_c0_g2/TRINITY_DN30242_c0_g1/TRINITY_DN3163_c4_g1/TRINITY_DN3507_c0_g1/TRINITY_DN51925_c0_g1/TRINITY_DN56138_c0_g1/TRINITY_DN60334_c0_g1/TRINITY_DN6842_c0_g1/TRINITY_DN8875_c0_g1	15
	GO:0002238	response to molecule of fungal origin	12/5251	21/22115	0.00103121	0.014365	0.0121801	TRINITY_DN11798_c3_g1/TRINITY_DN1293_c1_g2/TRINITY_DN13317_c0_g1/TRINITY_DN1396_c0_g2/TRINITY_DN19083_c2_g1/TRINITY_DN2251_c0_g1/TRINITY_DN23282_c0_g1/TRINITY_DN29451_c0_g1/TRINITY_DN47718_c0_g1/TRINITY_DN5880_c0_g1/TRINITY_DN6888_c0_g1/TRINITY_DN6888_c0_g2	12
	GO:0009851	auxin biosynthetic process	17/5251	35/22115	0.00118112	0.0162641	0.0137904	TRINITY_DN10071_c1_g1/TRINITY_DN1721_c0_g2/TRINITY_DN2095_c1_g1/TRINITY_DN27959_c0_g1/TRINITY_DN29326_c0_g1/TRINITY_DN30407_c0_g2/TRINITY_DN3191_c0_g1/TRINITY_DN51_c1_g1/TRINITY_DN52816_c0_g1/TRINITY_DN5399_c0_g1/TRINITY_DN5626_c6_g1/TRINITY_DN59926_c0_g1/TRINITY_DN68645_c0_g1/TRINITY_DN7495_c1_g1/TRINITY_DN7495_c1_g2/TRINITY_DN7495_c3_g1/TRINITY_DN9759_c2_g1	17
	GO:0031408	oxylipin biosynthetic process	18/5251	38/22115	0.00123373	0.0167955	0.014241	TRINITY_DN1204_c0_g1/TRINITY_DN12676_c0_g1/TRINITY_DN14264_c0_g1/TRINITY_DN14731_c0_g1/TRINITY_DN15134_c0_g1/TRINITY_DN16991_c0_g1/TRINITY_DN17256_c1_g1/TRINITY_DN19823_c0_g1/TRINITY_DN28385_c0_g1/TRINITY_DN30494_c0_g1/TRINITY_DN37335_c0_g1/TRINITY_DN40559_c0_g1/TRINITY_DN4428_c0_g2/TRINITY_DN60520_c0_g1/TRINITY_DN63682_c0_g1/TRINITY_DN63769_c0_g1/TRINITY_DN8233_c0_g1/TRINITY_DN8297_c0_g1	18
	GO:0006032	chitin catabolic process	13/5251	24/22115	0.00125222	0.0168557	0.014292	TRINITY_DN11270_c0_g1/TRINITY_DN1245_c0_g1/TRINITY_DN1597_c0_g1/TRINITY_DN18421_c0_g1/TRINITY_DN18421_c0_g2/TRINITY_DN21133_c0_g1/TRINITY_DN2343_c0_g1/TRINITY_DN3839_c0_g1/TRINITY_DN46722_c0_g1/TRINITY_DN51766_c0_g1/TRINITY_DN5515_c0_g1/TRINITY_DN65071_c0_g1/TRINITY_DN7294_c0_g1	13
	GO:0009788	negative regulation of abscisic acid-activated signaling pathway	28/5251	69/22115	0.0013978	0.0186062	0.0157763	TRINITY_DN5410_c0_g1/TRINITY_DN10662_c0_g1/TRINITY_DN11566_c0_g2/TRINITY_DN17596_c0_g1/TRINITY_DN18578_c1_g1/TRINITY_DN20072_c0_g1/TRINITY_DN21548_c1_g1/TRINITY_DN2858_c0_g1/TRINITY_DN34144_c0_g1/TRINITY_DN3667_c0_g1/TRINITY_DN4170_c1_g1/TRINITY_DN4170_c1_g2/TRINITY_DN43013_c0_g1/TRINITY_DN44408_c0_g1/TRINITY_DN45023_c0_g1/TRINITY_DN59056_c0_g1/TRINITY_DN7022_c0_g1/TRINITY_DN7348_c0_g1/TRINITY_DN…	28
	GO:0002239	response to oomycetes	11/5251	19/22115	0.00145105	0.0188952	0.0160213	TRINITY_DN10376_c0_g1/TRINITY_DN14767_c0_g1/TRINITY_DN2062_c0_g1/TRINITY_DN24130_c0_g1/TRINITY_DN25341_c1_g1/TRINITY_DN26990_c0_g1/TRINITY_DN28899_c2_g1/TRINITY_DN34552_c0_g1/TRINITY_DN3660_c0_g1/TRINITY_DN3902_c0_g1/TRINITY_DN6710_c0_g1	11
	GO:0009625	response to insect	11/5251	19/22115	0.00145105	0.0188952	0.0160213	TRINITY_DN10227_c0_g1/TRINITY_DN1380_c0_g1/TRINITY_DN1380_c0_g2/TRINITY_DN1600_c1_g2/TRINITY_DN16714_c0_g1/TRINITY_DN28999_c1_g1/TRINITY_DN55525_c0_g1/TRINITY_DN62883_c0_g1/TRINITY_DN65460_c0_g1/TRINITY_DN67001_c0_g1/TRINITY_DN8220_c1_g1	11
	GO:0009816	defense response to bacterium, incompatible interaction	26/5251	63/22115	0.00152794	0.0196825	0.0166889	TRINITY_DN10041_c0_g1/TRINITY_DN10227_c0_g1/TRINITY_DN12113_c0_g1/TRINITY_DN1345_c0_g1/TRINITY_DN1355_c0_g1/TRINITY_DN13785_c0_g1/TRINITY_DN1487_c1_g1/TRINITY_DN16714_c0_g1/TRINITY_DN1822_c0_g2/TRINITY_DN19114_c1_g1/TRINITY_DN20444_c0_g1/TRINITY_DN21361_c0_g1/TRINITY_DN21361_c0_g2/TRINITY_DN2220_c0_g1/TRINITY_DN24253_c0_g1/TRINITY_DN24351_c0_g1/TRINITY_DN26040_c0_g1/TRINITY_DN26901_c0_g1/TRINITY_…	26
	GO:0015706	nitrate transport	15/5251	30/22115	0.00157457	0.0200674	0.0170152	TRINITY_DN12057_c0_g1/TRINITY_DN16811_c0_g1/TRINITY_DN16811_c0_g2/TRINITY_DN1923_c0_g2/TRINITY_DN2086_c0_g1/TRINITY_DN2233_c1_g2/TRINITY_DN2794_c0_g1/TRINITY_DN31689_c0_g1/TRINITY_DN4141_c0_g1/TRINITY_DN41961_c0_g1/TRINITY_DN4652_c3_g1/TRINITY_DN4790_c0_g1/TRINITY_DN591_c1_g1/TRINITY_DN69207_c0_g1/TRINITY_DN8828_c0_g1	15
	GO:0019253	reductive pentose-phosphate cycle	17/5251	36/22115	0.00174718	0.0220329	0.0186818	TRINITY_DN10244_c0_g1/TRINITY_DN14260_c0_g1/TRINITY_DN1760_c0_g1/TRINITY_DN1760_c0_g2/TRINITY_DN18635_c0_g1/TRINITY_DN2177_c1_g1/TRINITY_DN40707_c0_g1/TRINITY_DN41841_c0_g1/TRINITY_DN4439_c0_g1/TRINITY_DN48460_c0_g1/TRINITY_DN54798_c0_g1/TRINITY_DN5563_c1_g2/TRINITY_DN64391_c0_g1/TRINITY_DN6645_c1_g1/TRINITY_DN6645_c1_g2/TRINITY_DN8332_c0_g1/TRINITY_DN8905_c0_g2	17
	GO:0051607	defense response to virus	21/5251	48/22115	0.0017778	0.0220765	0.0187188	TRINITY_DN10164_c0_g1/TRINITY_DN12664_c0_g1/TRINITY_DN15005_c0_g1/TRINITY_DN15832_c2_g1/TRINITY_DN1726_c0_g1/TRINITY_DN21361_c0_g1/TRINITY_DN21361_c0_g2/TRINITY_DN21818_c0_g1/TRINITY_DN25341_c1_g1/TRINITY_DN3228_c0_g1/TRINITY_DN3228_c0_g2/TRINITY_DN37335_c0_g1/TRINITY_DN3826_c1_g2/TRINITY_DN4107_c0_g1/TRINITY_DN4428_c0_g2/TRINITY_DN4638_c0_g1/TRINITY_DN57360_c0_g1/TRINITY_DN59_c0_g1/TRINITY_DN612…	21
	GO:0009607	response to biotic stimulus	18/5251	39/22115	0.0017875	0.0220765	0.0187188	TRINITY_DN19185_c0_g1/TRINITY_DN1145_c0_g1/TRINITY_DN12333_c0_g1/TRINITY_DN1266_c0_g1/TRINITY_DN15006_c0_g1/TRINITY_DN15937_c1_g2/TRINITY_DN15937_c1_g3/TRINITY_DN22479_c0_g1/TRINITY_DN25657_c0_g1/TRINITY_DN26454_c0_g1/TRINITY_DN3061_c1_g2/TRINITY_DN3232_c0_g1/TRINITY_DN33361_c0_g1/TRINITY_DN54714_c0_g1/TRINITY_DN57172_c0_g1/TRINITY_DN5863_c2_g1/TRINITY_DN6239_c0_g1/TRINITY_DN8222_c0_g1	18
	GO:0006829	zinc ion transport	8/5251	12/22115	0.00194248	0.023506	0.0199308	TRINITY_DN16575_c0_g1/TRINITY_DN1861_c1_g1/TRINITY_DN20530_c1_g2/TRINITY_DN2742_c0_g1/TRINITY_DN455_c0_g1/TRINITY_DN51780_c0_g1/TRINITY_DN51992_c0_g1/TRINITY_DN58989_c0_g1	8
	GO:0071446	cellular response to salicylic acid stimulus	8/5251	12/22115	0.00194248	0.023506	0.0199308	TRINITY_DN24253_c0_g1/TRINITY_DN25341_c1_g1/TRINITY_DN26901_c0_g1/TRINITY_DN29145_c0_g1/TRINITY_DN40245_c0_g1/TRINITY_DN4149_c0_g1/TRINITY_DN68908_c0_g1/TRINITY_DN8600_c0_g1	8
	GO:0050801	ion homeostasis	10/5251	17/22115	0.00203973	0.023788	0.0201699	TRINITY_DN14931_c0_g1/TRINITY_DN1591_c1_g1/TRINITY_DN17474_c0_g1/TRINITY_DN25545_c0_g1/TRINITY_DN6020_c0_g1/TRINITY_DN6020_c0_g2/TRINITY_DN713_c0_g1/TRINITY_DN7599_c0_g1/TRINITY_DN9067_c0_g1/TRINITY_DN9802_c0_g2	10
	GO:0048015	phosphatidylinositol-mediated signaling	13/5251	25/22115	0.00204521	0.023788	0.0201699	TRINITY_DN11184_c0_g1/TRINITY_DN1387_c0_g1/TRINITY_DN1387_c0_g2/TRINITY_DN18608_c0_g1/TRINITY_DN24371_c0_g2/TRINITY_DN24371_c1_g1/TRINITY_DN267_c0_g1/TRINITY_DN30765_c2_g1/TRINITY_DN4805_c0_g1/TRINITY_DN4805_c0_g2/TRINITY_DN49870_c0_g1/TRINITY_DN5447_c3_g1/TRINITY_DN789_c0_g1	13
	GO:0055062	phosphate ion homeostasis	13/5251	25/22115	0.00204521	0.023788	0.0201699	TRINITY_DN10727_c0_g1/TRINITY_DN145_c0_g1/TRINITY_DN145_c0_g2/TRINITY_DN14916_c1_g1/TRINITY_DN14916_c2_g1/TRINITY_DN26280_c0_g1/TRINITY_DN27526_c0_g2/TRINITY_DN2791_c0_g1/TRINITY_DN2791_c0_g2/TRINITY_DN35794_c0_g1/TRINITY_DN43182_c0_g1/TRINITY_DN6222_c0_g1/TRINITY_DN931_c0_g1	13
	GO:2000022	regulation of jasmonic acid mediated signaling pathway	13/5251	25/22115	0.00204521	0.023788	0.0201699	TRINITY_DN13004_c0_g1/TRINITY_DN21171_c0_g1/TRINITY_DN32601_c0_g1/TRINITY_DN41597_c0_g1/TRINITY_DN10227_c0_g1/TRINITY_DN12113_c0_g1/TRINITY_DN1632_c0_g1/TRINITY_DN16714_c0_g1/TRINITY_DN30853_c0_g1/TRINITY_DN3830_c0_g1/TRINITY_DN4631_c0_g1/TRINITY_DN61667_c0_g1/TRINITY_DN6604_c0_g1	13
	GO:0006970	response to osmotic stress	55/5251	163/22115	0.00239746	0.0276169	0.0234165	TRINITY_DN8903_c0_g1/TRINITY_DN2041_c0_g2/TRINITY_DN11124_c0_g1/TRINITY_DN11124_c0_g2/TRINITY_DN11616_c0_g2/TRINITY_DN11855_c1_g1/TRINITY_DN1215_c0_g2/TRINITY_DN1355_c0_g1/TRINITY_DN1381_c1_g1/TRINITY_DN1425_c1_g1/TRINITY_DN1432_c0_g1/TRINITY_DN1519_c1_g1/TRINITY_DN1636_c0_g1/TRINITY_DN1696_c0_g1/TRINITY_DN1801_c0_g2/TRINITY_DN18262_c0_g1/TRINITY_DN18386_c0_g1/TRINITY_DN18571_c0_g1/TRINITY_DN1904…	55
	GO:0045492	xylan biosynthetic process	18/5251	40/22115	0.00253647	0.0284548	0.024127	TRINITY_DN10986_c0_g1/TRINITY_DN12985_c0_g1/TRINITY_DN13676_c0_g1/TRINITY_DN19683_c0_g1/TRINITY_DN20811_c0_g1/TRINITY_DN24804_c0_g1/TRINITY_DN27590_c0_g1/TRINITY_DN2903_c3_g1/TRINITY_DN34060_c0_g1/TRINITY_DN34060_c0_g3/TRINITY_DN41584_c0_g1/TRINITY_DN4665_c0_g2/TRINITY_DN63301_c0_g1/TRINITY_DN65233_c0_g1/TRINITY_DN7386_c0_g1/TRINITY_DN8041_c0_g1/TRINITY_DN9411_c0_g1/TRINITY_DN9411_c0_g2	18
	GO:0006857	oligopeptide transport	7/5251	10/22115	0.00254146	0.0284548	0.024127	TRINITY_DN1147_c0_g1/TRINITY_DN1664_c0_g1/TRINITY_DN185_c0_g1/TRINITY_DN185_c0_g2/TRINITY_DN4105_c1_g1/TRINITY_DN55079_c0_g1/TRINITY_DN7309_c0_g1	7
	GO:0009269	response to desiccation	7/5251	10/22115	0.00254146	0.0284548	0.024127	TRINITY_DN12029_c2_g1/TRINITY_DN16671_c0_g1/TRINITY_DN16671_c0_g2/TRINITY_DN2940_c0_g2/TRINITY_DN4880_c0_g1/TRINITY_DN5247_c0_g2/TRINITY_DN53064_c0_g1	7
	GO:0006662	glycerol ether metabolic process	9/5251	15/22115	0.00286168	0.0314522	0.0266684	TRINITY_DN16521_c0_g1/TRINITY_DN1808_c0_g1/TRINITY_DN1808_c0_g2/TRINITY_DN2084_c2_g1/TRINITY_DN24184_c0_g1/TRINITY_DN6700_c0_g1/TRINITY_DN7188_c0_g1/TRINITY_DN7431_c0_g1/TRINITY_DN7431_c0_g2	9
	GO:0051707	response to other organism	9/5251	15/22115	0.00286168	0.0314522	0.0266684	TRINITY_DN10227_c0_g1/TRINITY_DN16714_c0_g1/TRINITY_DN17378_c0_g1/TRINITY_DN25341_c1_g1/TRINITY_DN2600_c0_g1/TRINITY_DN28055_c0_g1/TRINITY_DN2846_c1_g1/TRINITY_DN3396_c1_g1/TRINITY_DN7175_c0_g1	9
	GO:0009556	microsporogenesis	13/5251	26/22115	0.00320859	0.0346296	0.0293626	TRINITY_DN1387_c0_g1/TRINITY_DN1387_c0_g2/TRINITY_DN19369_c0_g1/TRINITY_DN19369_c0_g2/TRINITY_DN1968_c0_g1/TRINITY_DN21364_c0_g1/TRINITY_DN23738_c0_g1/TRINITY_DN28449_c0_g1/TRINITY_DN33609_c0_g1/TRINITY_DN48828_c0_g1/TRINITY_DN49870_c0_g1/TRINITY_DN7449_c0_g1/TRINITY_DN9220_c0_g1	13
	GO:0019760	glucosinolate metabolic process	13/5251	26/22115	0.00320859	0.0346296	0.0293626	TRINITY_DN1326_c1_g1/TRINITY_DN19281_c0_g1/TRINITY_DN2262_c0_g2/TRINITY_DN26691_c0_g1/TRINITY_DN2790_c0_g1/TRINITY_DN30615_c0_g1/TRINITY_DN37729_c0_g1/TRINITY_DN3777_c2_g1/TRINITY_DN4854_c0_g1/TRINITY_DN4854_c0_g3/TRINITY_DN49664_c0_g1/TRINITY_DN9604_c0_g1/TRINITY_DN99_c0_g1	13
	GO:0045893	positive regulation of transcription, DNA-templated	100/5251	330/22115	0.00354698	0.0375113	0.031806	TRINITY_DN3932_c2_g1/TRINITY_DN28034_c0_g1/TRINITY_DN4496_c1_g1/TRINITY_DN19780_c0_g1/TRINITY_DN49259_c0_g1/TRINITY_DN68133_c0_g1/TRINITY_DN7836_c0_g1/TRINITY_DN5666_c0_g1/TRINITY_DN8855_c2_g3/TRINITY_DN9522_c0_g1/TRINITY_DN10047_c0_g1/TRINITY_DN10047_c0_g2/TRINITY_DN10562_c0_g1/TRINITY_DN10662_c0_g1/TRINITY_DN10787_c1_g1/TRINITY_DN1106_c2_g1/TRINITY_DN11229_c0_g2/TRINITY_DN11265_c1_g1/TRINITY_DN…	100
	GO:0009813	flavonoid biosynthetic process	17/5251	38/22115	0.00356952	0.0375113	0.031806	TRINITY_DN10376_c0_g1/TRINITY_DN10473_c1_g1/TRINITY_DN11147_c0_g1/TRINITY_DN11831_c0_g1/TRINITY_DN12796_c0_g1/TRINITY_DN15453_c0_g1/TRINITY_DN16989_c0_g1/TRINITY_DN20313_c0_g1/TRINITY_DN20313_c0_g2/TRINITY_DN21828_c0_g1/TRINITY_DN23465_c0_g1/TRINITY_DN24340_c0_g1/TRINITY_DN25532_c0_g1/TRINITY_DN5273_c1_g2/TRINITY_DN68969_c0_g1/TRINITY_DN7978_c0_g1/TRINITY_DN9083_c0_g1	17
	GO:0090351	seedling development	17/5251	38/22115	0.00356952	0.0375113	0.031806	TRINITY_DN10510_c0_g1/TRINITY_DN10817_c0_g1/TRINITY_DN10828_c0_g2/TRINITY_DN15333_c0_g1/TRINITY_DN15333_c0_g2/TRINITY_DN17617_c0_g1/TRINITY_DN17811_c0_g1/TRINITY_DN18661_c0_g1/TRINITY_DN18661_c0_g2/TRINITY_DN32248_c0_g1/TRINITY_DN32318_c0_g1/TRINITY_DN4269_c0_g1/TRINITY_DN4269_c0_g2/TRINITY_DN60378_c0_g1/TRINITY_DN68801_c0_g1/TRINITY_DN6883_c0_g1/TRINITY_DN8038_c0_g2	17
	GO:0002213	defense response to insect	8/5251	13/22115	0.0040007	0.040276	0.0341502	TRINITY_DN10227_c0_g1/TRINITY_DN16714_c0_g1/TRINITY_DN1697_c0_g2/TRINITY_DN1697_c0_g3/TRINITY_DN20612_c0_g1/TRINITY_DN6553_c0_g1/TRINITY_DN9164_c0_g1/TRINITY_DN9164_c0_g2	8
	GO:0009653	anatomical structure morphogenesis	8/5251	13/22115	0.0040007	0.040276	0.0341502	TRINITY_DN13015_c0_g1/TRINITY_DN13021_c0_g1/TRINITY_DN26788_c0_g1/TRINITY_DN3033_c0_g1/TRINITY_DN3033_c0_g2/TRINITY_DN64980_c0_g1/TRINITY_DN689_c0_g2/TRINITY_DN9457_c0_g1	8
	GO:0010117	photoprotection	8/5251	13/22115	0.0040007	0.040276	0.0341502	TRINITY_DN1897_c0_g1/TRINITY_DN25419_c0_g1/TRINITY_DN3988_c1_g1/TRINITY_DN4339_c0_g1/TRINITY_DN46877_c0_g1/TRINITY_DN53747_c0_g1/TRINITY_DN55142_c0_g1/TRINITY_DN950_c2_g1	8
	GO:0052542	defense response by callose deposition	8/5251	13/22115	0.0040007	0.040276	0.0341502	TRINITY_DN1016_c0_g1/TRINITY_DN10411_c0_g1/TRINITY_DN1275_c0_g1/TRINITY_DN16034_c0_g1/TRINITY_DN17852_c0_g1/TRINITY_DN5086_c0_g1/TRINITY_DN69124_c0_g1/TRINITY_DN7151_c1_g1	8
	GO:0055069	zinc ion homeostasis	8/5251	13/22115	0.0040007	0.040276	0.0341502	TRINITY_DN14230_c0_g1/TRINITY_DN16575_c0_g1/TRINITY_DN1938_c0_g1/TRINITY_DN20530_c1_g2/TRINITY_DN3636_c0_g1/TRINITY_DN455_c0_g1/TRINITY_DN51780_c0_g1/TRINITY_DN61675_c0_g1	8
	GO:0009755	hormone-mediated signaling pathway	12/5251	24/22115	0.00459598	0.0458832	0.0389046	TRINITY_DN12609_c0_g1/TRINITY_DN16903_c0_g1/TRINITY_DN18371_c0_g1/TRINITY_DN19728_c0_g1/TRINITY_DN25984_c0_g1/TRINITY_DN31302_c0_g1/TRINITY_DN37958_c0_g1/TRINITY_DN3896_c0_g2/TRINITY_DN41692_c0_g1/TRINITY_DN58358_c0_g1/TRINITY_DN9948_c0_g1/TRINITY_DN9948_c1_g1	12
	GO:0010183	pollen tube guidance	14/5251	30/22115	0.00499991	0.0495033	0.041974	TRINITY_DN12609_c0_g1/TRINITY_DN1696_c0_g1/TRINITY_DN179_c0_g1/TRINITY_DN18371_c0_g1/TRINITY_DN1956_c0_g3/TRINITY_DN24303_c0_g2/TRINITY_DN343_c1_g1/TRINITY_DN3527_c0_g1/TRINITY_DN5555_c0_g1/TRINITY_DN59922_c0_g1/TRINITY_DN9270_c0_g1/TRINITY_DN9750_c0_g1/TRINITY_DN9948_c0_g1/TRINITY_DN9948_c1_g1	14
	GO:0009627	systemic acquired resistance	15/5251	33/22115	0.00504935	0.049583	0.0420416	TRINITY_DN10227_c0_g1/TRINITY_DN12063_c0_g1/TRINITY_DN12063_c0_g2/TRINITY_DN16582_c0_g1/TRINITY_DN16714_c0_g1/TRINITY_DN21942_c0_g1/TRINITY_DN2600_c0_g1/TRINITY_DN28055_c0_g1/TRINITY_DN2846_c1_g1/TRINITY_DN29050_c0_g1/TRINITY_DN4119_c0_g1/TRINITY_DN57866_c0_g1/TRINITY_DN7249_c0_g1/TRINITY_DN7862_c0_g1/TRINITY_DN9446_c0_g1	15
	GO:0046294	formaldehyde catabolic process	9/5251	16/22115	0.00517	0.0499489	0.0423519	TRINITY_DN11609_c0_g1/TRINITY_DN13360_c0_g1/TRINITY_DN13360_c0_g2/TRINITY_DN14172_c2_g1/TRINITY_DN21541_c0_g1/TRINITY_DN25842_c0_g1/TRINITY_DN8350_c0_g1/TRINITY_DN8935_c0_g1/TRINITY_DN9012_c0_g1	9
	GO:2000762	regulation of phenylpropanoid metabolic process	9/5251	16/22115	0.00517	0.0499489	0.0423519	TRINITY_DN14809_c0_g1/TRINITY_DN1788_c0_g1/TRINITY_DN22314_c0_g1/TRINITY_DN232_c1_g1/TRINITY_DN232_c1_g2/TRINITY_DN26561_c1_g1/TRINITY_DN31897_c0_g1/TRINITY_DN5169_c1_g1/TRINITY_DN5394_c1_g1	9

## Sheet: Table S7
Table S7. Differentially accumulated metabolites in Stages3, 4 and 5.
Index	Stage	VIP	log（FC）	pvalue	Ion mode	Q1 (Da)	Q3 (Da)	Molecular Weight (Da)	Formula	Ionization model	KEGG ID	Compounds	Class I	Class II	CAS	Level	mix01	mix02	mix03	S3-1	S3-2	S3-3	S4-1	S4-2	S4-3	S5-1	S5-2	S5-3
Lmyn006227	S3 vs S5	1.30942	-2.1034	2.05e-06	Negative	269.05	151	270.053	C15H10O5	[M-H]-	C10044	Galangin (3,5,7-Trihydroxyflavone)	Flavonoids	Flavones	548-83-4	2	44502	48304	45906	135160	123600	124330	28785	30848	29518	3397.6	3681.3	2568.1
mws0242	S3 vs S5	1.28838	1.3614	0.00041106	Negative	173.08	111	174.089	C8H14O4	[M-H]-	C08278	Suberic Acid	Organic acids	Organic acids	505-48-6	1	65121	95552	72497	32390	24492	27173	68420	76320	71229	206040	187660	227380
MWS1846	S3 vs S5	1.26141	2.0199	0.0023052	Negative	151.04	93.03	152.047	C8H8O3	[M-H]-	C02181	Phenoxyacetic acid	Phenolic acids	Phenolic acids	122-59-8	3	43485	32184	45530	12089	10073	11268	36550	35402	63628	121640	93782	84646
MWS0631	S3 vs S5	1.20957	3.1574	0.0085111	Negative	199.97	80.96	200.977	C3H7NO5S2	[M-H]-	C05824	S-Sulfo-L-Cysteine	Amino acids and derivatives	Amino acids and derivatives	1637-71-4	3	16978	36762	30421	10141	2589.4	4165.9	32682	76635	41432	175470	217460	165170
pmb2591	S3 vs S5	1.24064	-1.1982	0.0037371	Negative	245.09	203.2	246.1	C13H14N2O3	[M-H]-	-	N-Acetyl-L-Tryptophan	Amino acids and derivatives	Amino acids and derivatives	1218-34-4	1	7890100	9886300	9918100	2303000	1792000	2571800	959520	831420	1114600	28051000	20838000	19893000
HJN110	S3 vs S5	1.26011	1.2771	0.0019072	Negative	455.36	455.36	456.36	C30H48O3	[M-H]-	C08619	Betulinic acid	Terpenoids	Triterpene	472-15-1	2	932870	770810	877790	7858.2	7889.9	7281.7	20959	20322	14532	1875900	1736800	1424200
MWS80006	S3 vs S5	1.14602	1.5567	0.025104	Negative	311.22	293.21	312.23	C18H32O4	[M-H]-	C14827	9-Hydroperoxy-9Z,11E-Octadecadienoic Acid	Lipids	Free fatty acids	5502-91-0	3	115790	123090	108370	22549	19859	34485	43473	84521	98214	371640	409180	268640
MWS20151	S3 vs S5	1.30215	-2.8381	8.06e-05	Positive	271.06	153.02	270.053	C15H10O5	[M+H]+	C01477	Apigenin	Flavonoids	Flavones	520-36-5	1	47329	46089	53201	161920	141160	150590	22913	23874	16656	8157.4	12230	8779.5
Zmyn005384	S3 vs S5	1.20373	1.2891	0.010539	Negative	299.26	253.26	300.266	C18H36O3	[M-H]-	C03042	2R-Hydroxyoctadecanoic Acid	Lipids	Free fatty acids	26633-48-7	2	553460	534680	590560	392770	300600	493740	1064500	724680	1111900	400480	418400	242570
pmb2228	S3 vs S5	1.26514	-1.2182	0.0018352	Positive	538.39	184.07	537.379	C27H56NO7P	[M+H]+	-	LysoPC 19:0	Lipids	LPC	108273-88-7	3	92845	107950	105630	94519	95524	109560	51089	42310	35377	94017	69924	213220
Lmhp008513	S3 vs S5	1.26883	2.8637	0.0017817	Positive	677.37	261.22	676.367	C33H56O14	[M+H]+	-	2-α-Linolenoyl-glycerol-1,3-di-O-glucoside	Lipids	Glycerol ester	-	1	55481	58197	50084	3440.3	2169.2	5623.2	27259	29226	25274	155460	143270	164430
mws1350	S3 vs S5	1.17998	-1.244	0.014027	Negative	181.05	151	182.058	C9H10O4	[M-H]-	-	Syringaldehyde; 4-Hydroxy-3,5-Dimethoxybenzaldehyde	Phenolic acids	Phenolic acids	134-96-3	3	80043	70127	96151	89859	52832	86855	37179	25910	33824	161050	194400	170330
mws0145	S3 vs S5	1.03854	1.4449	0.057	Negative	151.04	93	152.047	C8H8O3	[M-H]-	-	O-Anisic acid (2-Methoxybenzoic acid)	Phenolic acids	Phenolic acids	529-75-9	2	39843	38984	30174	14582	19360	6496.2	40304	22568	47218	79035	79614	77245
mws0264	S3 vs S5	1.07909	-1.0655	0.040782	Negative	341.11	119	342.116	C12H22O11	[M-H]-	C01083	D-Trehalose*	Others	Saccharides and Alcohols	99-20-7	1	224680	129430	344350	1719500	1123600	2364800	749100	743880	995420	137320	145990	138970
mws0263	S3 vs S5	1.1517	-1.7325	0.022923	Negative	128.04	82.03	129.043	C5H7NO3	[M-H]-	C01879	5-Oxo-L-Proline	Amino acids and derivatives	Amino acids and derivatives	98-79-3	3	9085.5	16941	18011	25337	19251	15021	10066	3404	4467.8	41794	42512	19624
Hmmp002240	S3 vs S5	1.27369	1.3711	0.0012523	Positive	963.27	801.23	962.262	C40H50O27	[M+H]+	-	Isorhamnetin-3-O-rutinoside-7-O-(2''-O-glucosyl)glucuronate	Flavonoids	Flavonols	-	2	21957	42333	40404	33614	37108	42866	101130	111340	81341	44006	57370	37231
mws0027	S3 vs S5	1.15739	2.357	0.018734	Negative	197.05	123	198.053	C9H10O5	[M-H]-	C10833	Syringic acid	Phenolic acids	Phenolic acids	530-57-4	3	94772	121430	133590	29797	21652	26493	242950	78014	78342	315390	550000	365750
Lmsn001477	S3 vs S5	1.26145	-1.6949	0.0021007	Negative	633.07	301	634.081	C27H22O18	[M-H]-	-	1-O-Galloyl-4,6-(S)-HHDP-β-D-glucose	Phenolic acids	Phenolic acids	-	2	680180	811200	926870	489600	715830	474160	145140	169800	203860	1659400	1477500	1405000
Lmbp003668	S3 vs S5	1.30733	-1.7199	6.7e-06	Positive	419.1	287.05	418.09	C20H18O10	[M+H]+	-	Kaempferol-3-O-arabinoside	Flavonoids	Flavonols	-	1	300000	390440	466060	875550	956440	926790	275740	267060	294660	107560	110560	124000
MWS20145	S3 vs S5	1.24721	-1.7751	0.0036144	Positive	451.12	289.07	450.116	C21H22O11	[M+H]+	-	Eriodictyol-7-O-glucoside	Flavonoids	Flavanones	-	2	212220	363440	353650	572590	1058900	627830	226130	204040	229950	74304	96215	62106
pmb3107	S3 vs S5	1.30213	1.6166	6.84e-05	Negative	359.1	182.1	360.106	C15H20O10	[M-H]-	-	Glucosyringic Acid	Phenolic acids	Phenolic acids	-	1	5508600	5897600	5702700	753810	760590	759690	2413500	2037100	2522800	12356000	11824000	14254000
MWS5083	S3 vs S5	1.24497	2.1358	0.0039717	Negative	455.1	96.97	456.105	C17H21N4O9P	[M-H]-	C00061	Flavin Single Nucleotide(FMN)	Nucleotides and derivatives	Nucleotides and derivatives	6184-17-4	2	201680	198620	252800	22178	11433	25398	89284	95154	74899	791730	879050	747920
mws0034	S3 vs S5	1.18294	1.2289	0.012656	Negative	457.08	169.01	458.085	C22H18O11	[M-H]-	C09731	Epigallocatechin-3-gallate*	Flavonoids	Flavanols	989-51-5	3	72421	60160	68793	72637	61289	61792	194090	160240	104420	41414	24837	23534
Lmhp008763	S3 vs S5	1.24084	2.5576	0.0046321	Positive	452.28	311.26	451.27	C21H42NO7P	[M+H]+	-	LysoPE 16:1	Lipids	LPE	-	1	764990	787470	701760	105460	57165	106630	319140	663960	602030	2201800	973290	2494100
pmb0069	S3 vs S5	1.29424	1.2852	0.00026444	Positive	122	105	121.053	C7H7NO	[M+H]+	C09815	Benzamide	Phenolic acids	Phenolic acids	55-21-0	3	44818000	47895000	50265000	1212200	1028900	1248400	2762200	3072300	2669700	143590000	149410000	154850000
mws0208	S3 vs S5	1.28032	1.4458	0.00093683	Negative	145.05	101	146.058	C6H10O4	[M-H]-	C06104	Adipic Acid*	Organic acids	Organic acids	124-04-9	1	1345800	1375800	1438700	310000	240820	303880	659170	806830	862260	3690900	4886100	3822500
mws2627	S3 vs S5	1.25583	-1.1055	0.0028889	Positive	317.07	285.04	316.058	C16H12O7	[M+H]+	C10188	Tamarixetin (3,3',5,7-Tetrahydroxy-4'-Methoxyflavone)	Flavonoids	Flavonols	603-61-2	1	169940	184250	191920	389330	524810	378500	219940	184450	196360	63301	106150	89749
pmp001048	S3 vs S5	1.10009	1.6028	0.033778	Positive	361.15	199.1	360.142	C16H24O9	[M+H]+	-	Ixoroside	Terpenoids	Monoterpenoids	58514-30-0	2	106930	127220	118610	29897	15843	8100.4	60457	44175	58901	247600	215020	266740
pmf0319	S3 vs S5	1.05564	-1.1948	0.049605	Negative	195.07	137	196.074	C10H12O4	[M-H]-	C10664	Acetosyringone	Others	Others	2478-38-8	3	28775	41411	36730	25185	17295	32351	6315.7	13174	13200	70000	63073	63559
Zmdp001857	S3 vs S5	1.30001	1.5872	0.00014073	Positive	311.12	165.05	310.116	C14H18N2O6	[M+H]+	-	γ-Glutamyltyrosine	Amino acids and derivatives	Amino acids and derivatives	7432-23-7	3	130450	160890	157160	23117	25314	29901	81366	77116	76879	388240	502620	296610
Lmhp008744	S3 vs S5	1.28946	2.8066	0.00029497	Positive	677.37	261.22	676.367	C33H56O14	[M+H]+	-	1-α-Linolenoyl-glycerol-2,3-di-O-glucoside	Lipids	Glycerol ester	-	1	84075	55134	53062	3712.1	4441.6	3183.6	33382	24702	21238	172780	139680	172060
Lmjp004941	S3 vs S5	1.29041	-1.359	0.00046482	Positive	301.07	286.05	300.063	C16H12O6	[M+H]+	C17059	Rhamnocitrin (7-Methylkaempferol)*	Flavonoids	Flavonols	569-92-6	1	407860	399070	432740	1107500	1127700	979340	484270	374550	394410	64511	137660	114820
MWS2984	S3 vs S5	1.17624	-1.1451	0.014855	Positive	153.05	136.03	152.045	C4H4N6O	[M+H]+	-	8-Azaguanine	Nucleotides and derivatives	Nucleotides and derivatives	134-58-7	2	103390	162350	245810	118740	173240	194620	88052	73915	58048	157910	272660	269020
mws0216	S3 vs S5	1.09327	1.1478	0.036385	Positive	132.07	86	131.058	C5H9NO3	[M+H]+	C01157	Trans-4-Hydroxy-L-proline*	Amino acids and derivatives	Amino acids and derivatives	51-35-4	2	17356000	19059000	18522000	4818700	3705400	3638000	12102000	9257700	5588900	39187000	50597000	39397000
MWS0442	S3 vs S5	1.25675	-1.6448	0.0029277	Positive	527.16	365.1	504.169	C18H32O16	[M+Na]+	C01835	Maltotriose	Others	Saccharides and Alcohols	1109-28-0	1	654820	1020500	1105500	1701500	1458100	1248900	498410	570670	340760	62346	53596	46927
MWS1771	S3 vs S5	1.26496	1.3034	0.0016524	Positive	196.1	91.05	195.09	C10H13NO3	[M+H]+	C03404	L-Tyrosine methyl ester	Amino acids and derivatives	Amino acids and derivatives	1080-06-4	3	117580	142440	149010	38334	40416	40484	122000	87697	84582	315460	336100	331900
Lmsn006093	S3 vs S5	1.14676	-1.432	0.024153	Negative	587.14	273.08	588.148	C28H28O14	[M-H]-	-	Phloretin-2'-O-(2''-Galloyl)glucoside	Flavonoids	Chalcones	-	3	13648	9740.1	15588	10799	17912	7348.3	4433.3	4084.2	4847.1	20655	22095	17103
Zmzn000079	S3 vs S5	1.19347	2.4251	0.012837	Negative	199	78.96	200.009	C4H9O7P	[M-H]-	C00279	D-Erythrose-4-phosphate	Others	Saccharides and Alcohols	585-18-2	3	126500	155760	151870	5251.7	6068.6	8575	26260	19639	60955	494680	369180	415360
Lmhp008833	S3 vs S5	1.11842	1.3711	0.029947	Positive	494.32	184.07	493.317	C24H48NO7P	[M+H]+	-	LysoPC 16:1(2n isomer)	Lipids	LPC	-	1	1024500	1089600	1186800	384190	154290	264580	901930	610310	565050	3128400	1214300	2596800
Lmyn003256	S3 vs S5	1.26919	-1.6789	0.0014563	Negative	633.07	301	634.081	C27H22O18	[M-H]-	-	Isocorilagin	Tannins	Tannin	-	2	88575	131230	133610	126500	190420	150090	42407	57240	46212	178740	118240	136470
mws1433	S3 vs S5	1.28323	-2.6253	0.00060969	Positive	314.14	177.05	313.131	C18H19NO4	[M+H]+	C02717	N-Feruloyltyramine	Alkaloids	Phenolamine	66648-43-9	1	932490	1120000	1134000	1395000	1107200	1206300	185950	146560	268520	1989700	2824100	1940700
Zmhn002301	S3 vs S5	1.08179	1.7028	0.044628	Negative	325.09	163.04	326.1	C15H18O8	[M-H]-	C06739	p-Coumaric acid-4-O-glucoside	Phenolic acids	Phenolic acids	117405-48-8	2	23359	43474	32902	39076	32360	35605	50462	166900	131090	8016.8	30043	25297
Lmyp004318	S3 vs S5	1.23216	-2.2856	0.005605	Positive	595.14	287.06	594.137	C30H26O13	[M+H]+	-	Kaempferol-3-O-(6''-p-Coumaroyl)galactoside*	Flavonoids	Flavonols	-	1	77136	94585	91008	205230	312840	135250	32541	47713	53745	12392	20401	15238
Lmyp003348	S3 vs S5	1.25807	-1.7644	0.0024939	Positive	601.12	287.06	600.112	C28H24O15	[M+H]+	-	Kaempferol-3-O-(6''-galloyl)galactoside	Flavonoids	Flavonols	-	2	46921	52440	60370	103210	168940	104810	32418	41791	36745	8643	9517.2	9236
mws1200	S3 vs S5	1.25081	-1.5034	0.0026729	Negative	177	145	178.063	C10H10O3	[M-H]-	-	Trans-4-Hydroxycinnamic Acid Methyl Ester	Phenolic acids	Phenolic acids	19367-38-5	1	245350	245070	248320	592250	562730	648850	156260	213630	266380	11587	15382	8828.7
mws0355	S3 vs S5	1.28831	-2.187	0.00034293	Negative	441.08	169.02	442.09	C22H18O10	[M-H]-	-	Catechin gallate*	Flavonoids	Flavanols	130405-40-2	1	26656	24958	51918	58596	84040	86766	15572	16883	17925	29852	40135	45538
Lmbp000123	S3 vs S5	1.28122	1.7889	0.00093763	Positive	164.07	56.05	163.067	C6H13NO2S	[M+H]+	C17213	L-Homomethionine	Amino acids and derivatives	Amino acids and derivatives	25148-30-5	1	3952100	4645600	4914100	116680	90892	141830	355780	438830	412780	14151000	15400000	12553000
Lmfn004235	S3 vs S5	1.27428	-1.6044	0.00096708	Negative	359.08	161.02	360.085	C18H16O8	[M-H]-	-	Myricetin-3,7,3'-trimethyl ether	Flavonoids	Flavonols	-	3	58947	61019	55537	42548	54076	52111	13208	16876	18832	131320	155150	110030
Hmjp005906	S3 vs S5	1.28612	-1.934	0.00042792	Positive	344.15	177.05	343.142	C19H21NO5	[M+H]+	-	N-Trans-Feruloyl-3'-O-methyldopamine	Alkaloids	Phenolamine	-	1	18577000	20173000	20579000	21119000	18882000	21585000	4213000	5621300	6282700	37186000	38970000	31339000
Hmjp002999	S3 vs S5	1.22697	-1.195	0.0054284	Positive	625.18	317.06	624.162	C28H32O16	[M+H]+	-	Isorhamnetin-3-O-rutinoside (Narcissin)	Flavonoids	Flavonols	604-80-8	3	5607100	7107500	7408400	6887800	6558600	9177300	3691700	2618900	3570800	12907000	12692000	12907000
Lmhp002031	S3 vs S5	1.02673	1.2604	0.063864	Positive	245.18	86.1	244.179	C12H24N2O3	[M+H]+	-	L-Leucyl-L-Leucine	Amino acids and derivatives	Amino acids and derivatives	3303-31-9	1	1038100	1088200	1237100	218260	101300	181610	546150	419770	234660	2283300	5232100	4297100
pme0436	S3 vs S5	1.29576	-2.9763	0.00020279	Negative	577.14	407.1	578.142	C30H26O12	[M-H]-	-	Procyanidin B3	Tannins	Proanthocyanidins	23567-23-9	1	338370	359400	378240	599350	691900	617290	69312	107260	65940	358840	329350	383040
MWS20203	S3 vs S5	1.1794	-2.0087	0.015848	Negative	785.08	301	786.092	C34H26O22	[M-H]-	-	Tercatain	Tannins	Tannin	-	1	230220	256370	223870	195040	245230	94669	47434	30823	54678	473740	411370	478900
Lmhp010908	S3 vs S5	1.26883	1.6796	0.0013072	Positive	536.37	184.07	535.364	C27H54NO7P	[M+H]+	-	LysoPC 19:1	Lipids	LPC	-	2	649650	716950	741020	42631	51806	35611	157480	113990	145120	2407200	1404600	2879500
Lmsp004721	S3 vs S5	1.27287	-1.0978	0.0011406	Positive	625.18	317.07	624.169	C28H32O16	[M+H]+	-	Tamarixetin-3-O-glucoside-7-O-rhamnoside	Flavonoids	Flavonols	-	1	5140700	6648000	6883900	7434400	6528500	7925300	3727700	2946200	3553200	12686000	13284000	13032000
Lmyp004407	S3 vs S5	1.23248	-2.1341	0.0054989	Positive	595.14	287.05	594.137	C30H26O13	[M+H]+	-	Kaempferol-3-O-(2''-p-Coumaroyl)galactoside	Flavonoids	Flavonols	-	1	81841	99620	83553	208350	284440	138030	33622	51428	58653	13247	13606	14009
pmb3074	S3 vs S5	1.1997	-1.1586	0.011389	Negative	337.09	191.05	338.1	C16H18O8	[M-H]-	C12208	5-O-p-Coumaroylquinic acid*	Phenolic acids	Phenolic acids	1899-30-5	2	47198	58602	76871	130830	130800	109600	56371	71227	38694	93133	138020	112780
Lmmp002334	S3 vs S5	1.2502	1.4905	0.003379	Positive	773.21	303.05	772.206	C33H40O21	[M+H]+	-	Quercetin-3-O-rutinoside-7-O-glucoside	Flavonoids	Flavonols	-	1	266850	595460	542510	160890	162120	216280	616830	390230	508260	1273900	961640	1073300
Zmyn000083	S3 vs S5	1.30274	2.6601	6.53e-05	Negative	338.99	78.96	339.996	C6H14O12P2	[M-H]-	C01231	D-Glucose 1,6-bisphosphate	Others	Saccharides and Alcohols	10139-18-1	2	288190	296320	322640	14311	10261	13492	79242	76443	84913	1046500	1555100	870460
MWSHY0009	S3 vs S5	1.30301	-1.4514	8.38e-05	Positive	301.07	286.05	300.063	C16H12O6	[M+H]+	C10038	Diosmetin (5,7,3'-Trihydroxy-4'-methoxyflavone)*	Flavonoids	Flavanones	520-34-3	1	393540	431210	446500	1161100	1173000	1039400	451620	387500	394480	59860	139370	107180
MWSHY0128	S3 vs S5	1.03621	1.7723	0.059052	Positive	343.12	313.08	342.11	C19H18O6	[M+H]+	-	5,7,8,4'-Tetramethoxyflavone	Flavonoids	Flavones	6601-66-7	2	25714	27482	29841	16954	17475	18862	113220	37744	31080	10604	8109.5	14955
pmf0203	S3 vs S5	1.30886	-3.9591	1.52e-06	Positive	463.12	301.07	463.123	C22H23O11+	[M]+	C12141	Peonidin-3-O-glucoside	Flavonoids	Anthocyanidins	68795-37-9	1	26173000	29980000	27327000	76310000	84249000	86149000	5376200	4807000	5679200	1921900	1318600	2156200
MWSHY0027	S3 vs S5	1.05289	1.9517	0.053367	Positive	373.13	343.09	372.121	C20H20O7	[M+H]+	C10190	4',5,6,7,8-Pentamethoxyflavone	Flavonoids	Flavones	481-53-8	1	547990	618530	659400	339370	296920	513500	2571100	1269100	607580	139890	152920	200900
mws0677	S3 vs S5	1.25302	1.0879	0.0028638	Positive	219.11	160	218.106	C12H14N2O2	[M+H]+	C00978	N-Acetyl-5-hydroxytryptamine	Alkaloids	Plumerane	1210-83-9	3	74932	102320	111650	46362	40711	51391	108710	104800	80816	218520	281130	271180
Hmcp005575	S3 vs S5	1.30955	-12.788	4.01e-06	Positive	627.15	303.05	626.148	C27H30O17	[M+H]+	-	Quercetin-5,4'-di-O-glucoside	Flavonoids	Flavonols	-	1	70865	86236	80848	77556	77142	36308	9	9	9	265410	276420	307920
pma2172	S3 vs S5	1.23741	-2.0663	0.0039183	Positive	268.13	121	267.126	C17H17NO2	[M+H]+	-	Cinnamoyltyramine	Alkaloids	Phenolamine	20384-14-9	3	33622	39138	34167	49152	42613	83418	11169	16568	14093	93261	90746	38844
mws1409	S3 vs S5	1.09183	1.3404	0.039152	Negative	578.9	402.6	580.034	C15H22N2O18P2	[M-H]-	-	Uridine-5'-diphosphoglucuronic acid	Nucleotides and derivatives	Nucleotides and derivatives	-	3	126590	151200	243690	86602	170500	76910	183170	326050	336570	127900	162770	131870
Lmfn005487	S3 vs S5	1.28393	-1.9698	0.00059274	Negative	380.99	301.04	381.999	C15H10O9S	[M-H]-	C00616	Quercetin-3-O-Sulfonate	Flavonoids	Flavonols	60889-05-6	3	1900300	2053000	3087500	5888500	4972500	6662300	1814700	1248700	1410200	30540000	33650000	31162000
pme2651	S3 vs S5	1.24588	1.5335	0.003757	Negative	742.1	620.1	743.075	C21H28N7O17P3	[M-H]-	C00006	NADP (Nicotinamide adenine dinucleotide phosphate)	Nucleotides and derivatives	Nucleotides and derivatives	53-59-8	3	336280	426300	390300	70584	111320	80877	199610	275830	285260	537290	538100	486990
Lmsp004301	S3 vs S5	1.26586	-1.7015	0.0019102	Positive	451.12	289.07	450.116	C21H22O11	[M+H]+	-	3',5,5',7-Tetrahydroxyflavanone-7-O-glucoside	Flavonoids	Flavanones	-	2	238830	372570	402700	719840	1006400	634280	252490	204480	268800	51252	89310	45889
Lmhp002001	S3 vs S5	1.09685	1.3691	0.037411	Positive	265.15	72.08	264.147	C14H20N2O3	[M+H]+	-	L-Valyl-L-Phenylalanine	Amino acids and derivatives	Amino acids and derivatives	3918-92-1	2	565370	479980	535000	112030	66353	124340	368210	249530	164200	985250	2259400	1569200
MWSHY0201	S3 vs S5	1.25421	-2.7653	0.0026008	Positive	579.17	287.06	578.164	C27H30O14	[M+H]+	C16981	Kaempferol-3,7-O-dirhamnoside (Kaempferitrin)	Flavonoids	Flavonols	482-38-2	2	39532	61080	53997	126760	55644	94729	12120	10955	17686	55301	59703	48859
pme2761	S3 vs S5	1.28804	-2.2172	0.00037086	Negative	161	73	162.016	C5H6O6	[M-H]-	C01127	4-Hydroxy-2-oxoglutaric acid	Organic acids	Organic acids	1187-99-1	3	33718	47005	56375	95358	67105	104230	18334	19934	19086	57378	40216	40055
mws0736	S3 vs S5	1.04647	1.0216	0.056401	Positive	189.12	86	188.116	C8H16N2O3	[M+H]+	C02155	N-Glycyl-L-leucine*	Amino acids and derivatives	Amino acids and derivatives	869-19-2	1	427680	447690	452430	114090	70094	119220	291170	171620	153160	1013100	1952200	1295100
mws0976	S3 vs S5	1.27011	1.6085	0.001185	Negative	243.06	153	244.07	C9H12N2O6	[M-H]-	C02067	β-Pseudouridine	Nucleotides and derivatives	Nucleotides and derivatives	1445-07-4	2	73667	67439	106760	57227	74897	52530	209710	194960	158410	53679	67351	58672
Zmpn000638	S3 vs S5	1.25933	1.1328	0.0021877	Negative	130.05	88.04	131.069	C4H9N3O2	[M-H]-	C03065	3-Guanidinopropionic acid	Organic acids	Organic acids	353-09-3	3	90431	100970	89148	45123	32342	36403	87039	74028	88626	157970	164140	199990
Lmbn005662	S3 vs S5	1.24952	1.025	0.0037202	Negative	295.23	171.1	296.235	C18H32O3	[M-H]-	C14825	9(10)-EpOME;(9R,10S)-(12Z)-9,10-Epoxyoctadecenoic acid	Lipids	Free fatty acids	16833-56-0	3	4388300	4169400	4260500	3487700	3076100	3742000	6101200	6428200	8442400	2673300	3442900	2743300
Lmsp003790	S3 vs S5	1.2414	1.2656	0.0046752	Positive	787.23	317.07	786.222	C34H42O21	[M+H]+	-	Isorhamnetin-3-O-sophoroside-7-O-rhamnoside*	Flavonoids	Flavonols	41328-75-0	2	79268	207810	194820	43435	49807	71412	146150	124330	125390	465360	474420	423050
MWSHY0104	S3 vs S5	1.28927	-1.5371	0.00036668	Positive	449.11	287.06	448.101	C21H20O11	[M+H]+	C03951	Luteolin-7-O-glucoside (Cynaroside)	Flavonoids	Flavones	5373-11-5	1	11364000	14188000	13991000	25456000	26227000	23730000	7273700	8742100	9969400	2170700	3228000	2542000
Zmzn001549	S3 vs S5	1.05955	1.8347	0.050482	Negative	325.09	119.05	326.1	C15H18O8	[M-H]-	C04415	Ferulic acid-1-O-glucoside	Phenolic acids	Phenolic acids	14364-05-7	2	51918	38768	50776	47336	34682	18622	53678	168010	137290	21796	23020	24736
Lmyn002435	S3 vs S5	1.21772	1.6893	0.0076737	Negative	415.16	253.07	416.168	C19H28O10	[M-H]-	-	Hydrangeifolin I	Phenolic acids	Phenolic acids	-	3	163580	161960	173870	33600	20930	36618	120930	70361	102660	607670	545920	534700
pme1777	S3 vs S5	1.29851	-4.6977	0.00015677	Positive	611.16	287.06	611.161	C27H31O16+	[M]+	C08639	Cyanidin-3,5-O-diglucoside (Cyanin)	Flavonoids	Anthocyanidins	2611-67-8	1	4236600	5191700	5987900	6602400	10124000	5250100	229100	357290	260480	13966000	8735100	12960000
Lmqn004838	S3 vs S5	1.28235	-1.9785	0.00082951	Negative	315.01	299.99	316.022	C15H8O8	[M-H]-	-	3-O-Methylellagic acid	Tannins	Tannin	-	2	5922500	5774900	6601500	15616000	17791000	12201000	4288800	3105500	4179200	620310	647520	662610
mws0924	S3 vs S5	1.27413	1.1891	0.0013902	Negative	145.05	101	146.058	C6H10O4	[M-H]-	-	2-Methylglutaric acid*	Organic acids	Organic acids	617-62-9	1	1233000	1346400	1223900	290450	257940	305040	540250	672250	733350	3506100	3834400	3558600
Lmhp011388	S3 vs S5	1.23812	1.039	0.0040739	Positive	353.27	261.22	352.261	C21H36O4	[M+H]+	-	2-α-Linolenoyl-glycerol	Lipids	Glycerol ester	55268-58-1	1	750480	750790	670580	190500	253590	190680	503700	400440	400180	1303000	1334600	1774400
pmb0856	S3 vs S5	1.1525	1.5901	0.020331	Positive	480.31	339.29	479.301	C23H46NO7P	[M+H]+	-	LysoPE 18:1(2n isomer)	Lipids	LPE	-	1	2950000	2800900	2844900	2333900	1025100	1763600	6780000	5019000	3623300	2088500	2761200	1641200
MWStz208	S3 vs S5	1.29585	-1.5541	0.0001663	Positive	330.13	177.06	329.126	C18H19NO5	[M+H]+	-	N-Feruloyloctopamine	Alkaloids	Phenolamine	66648-44-0	1	11497000	15762000	17885000	17453000	16590000	16342000	5012700	5612500	6532600	24800000	27455000	23786000
Lmlp001118	S3 vs S5	1.30542	-3.2531	3.49e-05	Positive	448.2	286.15	447.189	C23H29NO8	[M+H]+	-	3'-Glucosyl-6,7-dihydroxy-N-methyl-benzyltetrahydroisoquinoline	Alkaloids	Isoquinoline alkaloids	-	2	346400	411560	463010	810860	869770	626180	75322	78293	88343	175250	171600	145790
mws4176	S3 vs S5	1.21261	1.2089	0.0077312	Positive	237.12	120.09	236.116	C12H16N2O3	[M+H]+	-	L-Alanyl-L-Phenylalanine	Amino acids and derivatives	Amino acids and derivatives	3061-90-3	1	157790	173040	190370	46041	33762	42085	116490	93300	71968	342450	818950	563650
Hmcp002207	S3 vs S5	1.24302	-1.9612	0.0034289	Positive	479.12	317.06	478.111	C22H22O12	[M+H]+	-	Isorhamnetin-7-O-glucoside (Brassicin)*	Flavonoids	Flavonols	6743-96-0	1	1491800	1318100	1155200	1574400	1876300	2146300	382480	363530	691370	2908000	2746300	2603900
pmb0964	S3 vs S5	1.26164	-1.8915	0.0019592	Positive	366.2	204.1	365.17	C16H23N5O5	[M+H]+	-	Isopentenyladenine-7-N-glucoside	Nucleotides and derivatives	Nucleotides and derivatives	-	3	411760	445310	426990	453890	268580	452510	112950	103500	100240	344110	273190	311460
Jmbn004420	S3 vs S5	1.24269	-1.804	0.0037271	Negative	359.08	161.02	360.085	C18H16O8	[M-H]-	C01850	Rosmarinic acid	Phenolic acids	Phenolic acids	20283-92-5	3	55178	52418	57442	56254	62145	51727	11219	14739	22763	117090	158500	105270
pme0256	S3 vs S5	1.20682	-1.2574	0.010249	Negative	151.03	151	152.033	C5H4N4O2	[M-H]-	C00385	Xanthine	Nucleotides and derivatives	Nucleotides and derivatives	69-89-6	1	476960	542340	800420	537440	638260	465920	269240	259660	157790	843010	1787400	1590200
MWStz221	S3 vs S5	1.27516	-2.6298	0.0010298	Positive	314.14	177.06	313.131	C18H19NO4	[M+H]+	-	N-Cis-Feruloyltyramine	Alkaloids	Phenolamine	80510-09-4	1	1025100	1176500	1245600	1284500	1218700	1212500	192130	130510	277700	2438200	2765500	2012800
pmp000971	S3 vs S5	1.3054	-1.9402	3.37e-05	Positive	301.07	286.05	300.063	C16H12O6	[M+H]+	-	6-Demethoxy-7-methylcapillarisin	Others	Others	-	1	21598	28142	24352	59114	68473	55583	16012	15272	16447	9	9	9
Rfmb087	S3 vs S5	1.0838	1.1027	0.044263	Negative	311.22	293.21	312.23	C18H32O4	[M-H]-	-	9-Hydroxy-13-oxo-10-octadecenoic Acid	Lipids	Free fatty acids	-	1	258590	243890	251200	237830	130430	330250	588760	463210	448130	82927	150080	153690
pmb0751	S3 vs S5	1.25374	-3.2712	0.0023716	Positive	321.1	147.3	320.09	C16H16O7	[M+H]+	C02947	Trans-5-O-(p-Coumaroyl)shikimate	Phenolic acids	Phenolic acids	-	3	103440	137460	160310	166050	249490	349910	15254	35676	28354	115760	66337	329520
pmn001727	S3 vs S5	1.15033	1.4064	0.022695	Negative	474.18	312.12	475.184	C24H29NO9	[M-H]-	-	N-(4-O-(Glucosyl)-E-feruloyl)-tyramine	Alkaloids	Phenolamine	-	2	63265	80876	80193	37009	18309	34287	56207	96563	84751	256750	111750	179870
pme1210	S3 vs S5	1.17107	1.5572	0.015836	Positive	150.06	61	149.051	C5H11NO2S	[M+H]+	C00073	L-Methionine	Amino acids and derivatives	Amino acids and derivatives	63-68-3	1	1009300	1009800	1327400	801140	475470	726070	2769200	1773000	1351400	694030	991260	860700
Lmbn001609	S3 vs S5	1.16545	1.1121	0.017565	Negative	145.05	83.05	146.058	C6H10O4	[M-H]-	C06006	2-Acetyl-2-Hydroxybutanoic Acid	Organic acids	Organic acids	-	2	117100	91690	115190	29325	26916	20334	40660	54156	70705	291340	356650	310080
MWS4309	S3 vs S5	1.2955	1.8957	0.00020771	Positive	262.12	188.07	261.111	C13H15N3O3	[M+H]+	-	Glycyl-tryptophan	Amino acids and derivatives	Amino acids and derivatives	2390-74-1	3	57611	75361	89509	24323	18862	23615	80853	92830	74882	154000	230090	145900
pma0948	S3 vs S5	1.15522	1.0187	0.021468	Positive	138.09	121.1	137.084	C8H11NO	[M+H]+	C02735	Phenylethanolamine	Alkaloids	Alkaloids	7568-93-6	3	1969100	2695000	3313500	517000	346710	577000	814940	1207700	896370	8633000	10005000	9408200
mws0836	S3 vs S5	1.29934	-3.2344	0.00012649	Negative	577.14	425.1	578.142	C30H26O12	[M-H]-	-	Procyanidin B1	Tannins	Proanthocyanidins	20315-25-7	2	348000	419400	366240	487120	393200	461160	49406	57415	35716	400620	343070	397250
pmb2922	S3 vs S5	1.28421	3.2568	0.00071343	Negative	565.05	323.1	566.055	C15H24N2O17P2	[M-H]-	C00029	Uridine 5'-diphospho-D-glucose	Nucleotides and derivatives	Nucleotides and derivatives	133-89-1	2	4532800	4869400	5212800	210450	375290	342650	2129400	3669400	3075400	7173500	7305200	7302200
pmb0501	S3 vs S5	1.2206	-1.3823	0.0065023	Positive	131.13	114.1	130.122	C5H14N4	[M+H]+	C00179	Agmatine	Alkaloids	Alkaloids	306-60-5	2	72790	70093	66434	60799	73297	90109	25967	37264	22777	174260	150750	142970
Lmjp002906	S3 vs S5	1.30656	-2.6828	7.92e-06	Positive	479.12	317.07	478.111	C22H22O12	[M+H]+	-	Rhamnetin-3-O-Glucoside	Flavonoids	Flavonols	27875-34-9	1	4235200	5863200	6007000	9552700	9632500	11555000	1630100	1581900	1575400	3952800	4266400	4236200
Lmjp003044	S3 vs S5	1.23553	-1.6616	0.004292	Positive	479.12	317.06	478.111	C22H22O12	[M+H]+	-	Isorhamnetin-3-O-Glucoside*	Flavonoids	Flavonols	5041-82-7	1	1317100	1285800	1452600	1747300	1095600	1915900	431580	489450	583180	3234300	2239300	2860800
Hmjp006104	S3 vs S5	1.28929	-2.0173	0.00034754	Positive	344.15	177.05	343.142	C19H21NO5	[M+H]+	-	N-Cis-Feruloyl-3'-O-methyldopamine	Alkaloids	Phenolamine	-	1	17128000	20052000	20280000	19117000	19842000	18598000	3675100	5001300	5541600	35384000	37301000	28372000
pmn001667	S3 vs S5	1.30005	-2.3658	8.4e-05	Negative	577.14	407.1	578.142	C30H26O12	[M-H]-	C10238	Procyanidin B4	Tannins	Proanthocyanidins	29106-51-2	2	104210	144000	151730	132460	154150	137320	25101	24583	32562	173670	165520	166790
pmn001423	S3 vs S5	1.16631	1.1688	0.018066	Negative	385.19	223.13	386.194	C19H30O8	[M-H]-	-	Roseoside	Others	Others	54835-70-0	3	180140	193250	210930	24103	13791	18033	34022	38108	53608	730400	758880	802650
mws4134	S3 vs S5	1.23823	1.7496	0.0039621	Negative	611.14	306.08	612.152	C20H32N6O12S2	[M-H]-	C00127	Oxiglutatione	Amino acids and derivatives	Amino acids and derivatives	27025-41-8	1	1842100	1879000	2322900	1344800	1981100	967690	5025800	4473800	4938400	994170	1535300	1508300
MWSHY0167	S3 vs S5	1.28102	-1.6817	0.00086935	Positive	291.09	139.04	290.079	C15H14O6	[M+H]+	C06562	Catechin	Flavonoids	Flavanols	154-23-4	1	1721100	1705500	1685100	2833000	2942300	2274400	720600	1013300	775370	2069700	1769000	2535800
MWSHY0161	S3 vs S5	1.23242	-2.065	0.0056563	Positive	595.14	287.06	594.137	C30H26O13	[M+H]+	C17140	Kaempferol-3-O-(6''-p-Coumaroyl)glucoside (Tiliroside)*	Flavonoids	Flavonols	20316-62-5	1	67357	85285	94330	188440	282920	126720	37876	50617	54436	13606	10632	11354
pme2006	S3 vs S5	1.19842	-2.0321	0.0095875	Positive	189.11	87	188.105	C9H16O4	[M+H]+	-	Diethyl glutarate	Organic acids	Organic acids	818-38-2	3	12765	10130	12227	14410	12127	28942	5190.4	3579.8	4794.2	20587	16232	20996
Lmhp001670	S3 vs S5	1.17142	1.903	0.015809	Positive	231.16	72.08	230.163	C11H22N2O3	[M+H]+	-	L-Valyl-L-Leucine	Amino acids and derivatives	Amino acids and derivatives	3989-97-7	1	1977300	1990500	2013700	590130	301800	525690	2577700	1629000	1094900	3130200	8590000	6205200
pmb0880	S3 vs S5	1.17991	1.7752	0.01417	Positive	482.32	341.31	481.317	C23H48NO7P	[M+H]+	-	LysoPE 18:0(2n isomer)	Lipids	LPE	-	2	62484	58292	62966	42206	20831	38806	160050	107460	81094	53313	62358	41622
HJAP050	S3 vs S5	1.30086	-1.1298	0.00010561	Positive	344.15	177.05	343.142	C19H21NO5	[M+H]+	-	N-Feruloyl-3-methoxytyramine	Alkaloids	Phenolamine	78510-19-7	1	1737600	1813300	1983200	2086600	2058000	1833900	856150	941070	934910	3857400	2304200	3318500
pmb2940	S3 vs S5	1.18818	2.0996	0.013494	Negative	385.11	205	386.121	C17H22O10	[M-H]-	-	1-O-Glucosyl sinapate	Phenolic acids	Phenolic acids	78185-48-5	3	200240	213150	229300	25066	15550	21252	44915	105830	114420	1016700	988730	966400
pme3443	S3 vs S5	1.16608	-1.3463	0.017333	Negative	207.07	192	208.074	C11H12O4	[M-H]-	C05610	Sinapinaldehyde	Phenolic acids	Phenolic acids	4206-58-0	3	391830	381350	380170	378940	247450	452910	185960	127930	110610	603060	767320	639320
pme2598	S3 vs S5	1.17716	-1.1012	0.016514	Negative	167.03	123.04	168.042	C8H8O4	[M-H]-	C01161	3,4-Dihydroxybenzeneacetic acid	Phenolic acids	Phenolic acids	102-32-9	3	108400	81105	51885	144980	120910	115420	78817	57694	41223	37107	23091	27591
MWSHY0171	S3 vs S5	1.30791	-3.2591	4.83e-06	Positive	579.15	409.09	578.142	C30H26O12	[M+H]+	C17639	Procyanidin B2	Tannins	Proanthocyanidins	29106-49-8	1	634270	920250	929320	1325600	1519900	1603500	160970	160070	143650	770490	785700	803830
pmb0550	S3 vs S5	1.30688	-3.7313	1.79e-05	Positive	449.11	287.06	449.108	C21H21O11+	[M]+	C08604	Cyanidin-3-O-glucoside (Kuromanin)	Flavonoids	Anthocyanidins	47705-70-4	1	1629100	2288200	2625900	5029700	5851300	4390700	394330	334400	421170	1552100	1267000	1796200
Lmsn003297	S3 vs S5	1.12883	-1.0724	0.029689	Negative	449.11	287.06	450.116	C21H22O11	[M-H]-	C16408	3,4,2',4',6'-Pentahydroxychalcone-4'-O-glucoside	Flavonoids	Chalcones	-	2	77314	85337	65038	72959	80653	55882	33634	44215	21772	100190	78824	74630
pmn001523	S3 vs S5	1.29662	-3.3865	0.0001808	Negative	473.04	169	474.043	C21H14O13	[M-H]-	-	Trigallic acid	Phenolic acids	Phenolic acids	2131-66-0	2	400100	396920	343860	500770	890590	591100	65190	59757	64622	249210	335720	434830
Lmhp011562	S3 vs S5	1.23337	1.2535	0.0045017	Positive	353.27	261.22	352.261	C21H36O4	[M+H]+	-	1-α-Linolenoyl-glycerol	Lipids	Glycerol ester	-	1	709860	713240	719450	183080	234790	169510	574940	430660	394850	1301100	1609000	1533300
MWSHY0064	S3 vs S5	1.23814	-1.0558	0.0040204	Positive	625.17	317.07	624.169	C28H32O16	[M+H]+	-	Isorhamnetin-3-O-neohesperidoside	Flavonoids	Flavonols	55033-90-4	1	4984900	6721300	7173100	7046400	6490000	8367300	3630100	2882600	4023600	13303000	11901000	12812000
Zmjn001813	S3 vs S5	1.22186	1.6818	0.0075907	Negative	159.07	97.06	160.074	C7H12O4	[M-H]-	C02656	Pimelic acid	Organic acids	Organic acids	111-16-0	3	40253	55176	61573	8062	12654	16181	31738	48722	37913	156440	203110	156480
mws0913	S3 vs S5	1.30741	-1.2475	1.54e-05	Negative	447.09	285	448.101	C21H20O11	[M-H]-	C12626	Kaempferol-3-O-galactoside (Trifolin)	Flavonoids	Flavonols	23627-87-4	3	2524800	2328100	2403000	3646000	3831800	3493700	1511600	1608900	1500400	483270	726670	400400
Lmfn000797	S3 vs S5	1.17055	1.374	0.017803	Negative	483.08	169.01	484.085	C20H20O14	[M-H]-	-	2,3-Di-O-Galloyl-D-Glucose	Phenolic acids	Phenolic acids	-	2	1509400	1648500	1634400	1454500	1318300	1558400	2259600	4416900	4549700	1504200	1910300	1753200
mws0919	S3 vs S5	1.30933	-2.4791	1.81e-06	Negative	431.1	285	432.106	C21H20O10	[M-H]-	C16911	Kaempferol-3-O-rhamnoside (Afzelin)(Kaempferin)	Flavonoids	Flavonols	482-39-3	1	11548000	11230000	11431000	21866000	21373000	22643000	4230200	3823100	3762800	759370	518170	609960
Lmsn002071	S3 vs S5	1.28682	-1.2056	0.00052182	Negative	785.08	301	786.092	C34H26O22	[M-H]-	C10241	Tellimagrandin I	Tannins	Tannin	79786-08-6	2	1238700	1278200	1135200	2255500	2245400	1966200	899460	842650	1061900	436130	426340	320490
Lmbn005287	S3 vs S5	1.28493	-1.6913	0.00052592	Negative	311.22	249.22	312.23	C18H32O4	[M-H]-	C07354	7S,8S-DiHODE; (9Z,12Z)-(7S,8S)-Dihydroxyoctadeca-9,12-dienoic acid	Lipids	Free fatty acids	143288-65-7	3	408760	399580	415090	1002300	738050	945460	282370	243740	305540	116230	144030	111440
pmn001519	S3 vs S5	1.28338	-2.2488	0.00062539	Negative	335.04	124	336.048	C15H12O9	[M-H]-	-	Galloyl Methyl gallate	Phenolic acids	Phenolic acids	-	1	17077000	17911000	17700000	38620000	47241000	35475000	7094300	7469100	10965000	2029000	1879000	2376700
pme1086	S3 vs S5	1.24416	1.6683	0.0040168	Negative	306.08	143	307.084	C10H17N3O6S	[M-H]-	C00051	Glutathione reduced form	Amino acids and derivatives	Amino acids and derivatives	70-18-8	1	34904	21104	36732	14695	22657	21655	53836	80662	53046	14574	31827	18375
pmp000436	S3 vs S5	1.29206	-1.4115	0.00034724	Positive	427.39	409.38	426.386	C30H50O	[M+H]+	C08637	Taraxerol	Terpenoids	Triterpene	127-22-0	2	62342	59044	62041	73066	72036	65654	24448	30789	23993	40417	111530	111340
Lmhp010334	S3 vs S5	1.03276	3.4828	0.059651	Positive	517.34	263.24	516.33	C27H48O9	[M+H]+	-	2-Linoleoylglycerol-1-O-glucoside	Lipids	Glycerol ester	-	1	60296	68062	61566	3950.6	9	9	22185	10999	11185	146060	74587	138230
Zmfn000481	S3 vs S5	1.18614	1.4235	0.013095	Negative	535.04	323.03	536.044	C14H22N2O16P2	[M-H]-	C00190	Uridine-5'-Diphosphate-D-Xylose	Nucleotides and derivatives	Nucleotides and derivatives	3616-06-6	2	1585800	1693300	1744300	1116200	1319900	875230	1947400	3349600	3585200	1315900	1616100	1417600
MWSmce230	S3 vs S5	1.26734	-1.0461	0.0015927	Negative	183.03	124.02	184.037	C8H8O5	[M-H]-	-	Methyl gallate	Phenolic acids	Phenolic acids	99-24-1	2	18148000	18753000	19754000	38989000	42610000	36105000	17050000	17711000	22240000	4506300	4057200	5140700
pmn001690	S3 vs S5	1.29671	2.1265	0.00019038	Negative	327.14	165.09	328.152	C16H24O7	[M-H]-	-	3-Hydroxy-4-isopropylbenzylalcohol-3-O-glucoside	Phenolic acids	Phenolic acids	-	2	113200	155830	149330	4249.8	4784.8	4204.1	15541	20717	21548	515460	665820	657610
Hmdn001963	S3 vs S5	1.2602	-1.3758	0.002132	Negative	305.03	273	306.038	C14H10O8	[M-H]-	-	Methyl Brevifolincarboxylate	Phenolic acids	Phenolic acids	154702-76-8	3	2135100	2330700	2862200	7165800	7878800	6395200	2170400	2776400	3315000	478290	449000	391740
mws1195	S3 vs S5	1.23545	-1.6259	0.0043174	Positive	179.07	147.1	178.063	C10H10O3	[M+H]+	-	p-Coumaric acid methyl ester*	Phenolic acids	Phenolic acids	3943-97-3	3	67869	74350	75334	177300	168260	192570	38500	61595	74259	9503.7	11813	6467.7
pme3007	S3 vs S5	1.18305	2.004	0.01479	Negative	402.99	159	404.002	C9H14N2O12P2	[M-H]-	C00015	Uridine 5'-diphosphate	Nucleotides and derivatives	Nucleotides and derivatives	27821-45-0	1	50327	63349	58902	5519.8	8629.1	7550.8	19843	19731	47466	173630	180030	178330
pme2380	S3 vs S5	1.26482	2.9926	0.0016175	Negative	145.01	101	146.022	C5H6O5	[M-H]-	C00026	α-Ketoglutaric acid	Organic acids	Organic acids	328-50-7	3	804660	715140	766110	219130	138550	172970	2067700	1221700	934120	418780	441910	840160
pma1751	S3 vs S5	1.18051	-1.434	0.01467	Positive	286.09	124	285.085	C12H15NO7	[M+H]+	-	N-(beta-D-Glucosyl)nicotinate	Others	Vitamin	-	3	38847	29137	40245	31719	23127	28371	9232.4	14934	6633.4	95632	84340	80788
Hmqp006221	S3 vs S5	1.13719	1.2302	0.025222	Positive	311.26	279.32	310.25	C19H34O3	[M+H]+	-	13-Hydroxy-9Z,11E-octadecadienoic acid	Lipids	Free fatty acids	18104-45-5	3	30001	33685	29088	990.49	1539.9	1436.6	4190.8	2127.5	2988.1	52677	46186	87651
Hmyp002656	S3 vs S5	1.1429	1.08	0.025853	Positive	222.08	130.06	221.068	C11H11NO4	[M+H]+	-	Methyl dioxindole-3-acetate	Alkaloids	Plumerane	57061-18-4	2	33886	55320	86984	12308	14143	24594	39334	30139	38441	142760	84027	104070
pmb2643	S3 vs S5	1.31068	8.1112	1.01e-09	Negative	225.19	207	226.193	C14H26O2	[M-H]-	C08322	Myristoleic acid	Lipids	Free fatty acids	544-64-9	1	2846.5	6558.4	4462.1	9	9	9	2479.8	2405.9	2579.9	16042	15013	15112
Lmhp008337	S3 vs S5	1.22019	1.3617	0.0065205	Positive	426.26	285.24	425.254	C19H40NO7P	[M+H]+	-	LysoPE 14:0(2n isomer)	Lipids	LPE	-	1	23067	23208	25227	7835.1	4600.2	5638	16863	17018	12564	56284	29693	57561
pme3186	S3 vs S5	1.29061	1.9622	0.00047473	Negative	169	79	169.998	C3H7O6P	[M-H]-	C00661	DL-Glyceraldehyde-3-phosphate	Organic acids	Organic acids	591-59-3	3	516540	428530	509880	53572	69846	79360	232840	271420	285880	712460	1004300	534990
mws0289	S3 vs S5	1.1532	1.6226	0.020131	Positive	480.31	339.29	479.301	C23H46NO7P	[M+H]+	-	LysoPE 18:1	Lipids	LPE	89576-29-4	1	4594000	4493300	4493600	3634000	1540400	2651300	10769000	7523800	5805600	3155800	4373300	2652500
pmb2795	S3 vs S5	1.24962	-1.4809	0.0028216	Negative	177	145	178.063	C10H10O3	[M-H]-	-	4-Methoxycinnamic acid*	Phenolic acids	Phenolic acids	830-09-1	3	132480	137680	129230	312510	303390	333430	81782	118980	139340	7432.1	7191.8	5343.1
pmb0490	S3 vs S5	1.21664	-1.302	0.0072624	Positive	235.14	147.04	234.137	C13H18N2O2	[M+H]+	C18326	p-Coumaroylputrescine	Alkaloids	Phenolamine	34136-53-3	2	81761	74474	87734	175310	138670	205920	87715	54224	68917	33950	26051	29954
Hmgp002036	S3 vs S5	1.30763	-2.2614	6.45e-06	Positive	479.12	317.06	478.112	C22H22O12	[M+H]+	-	Nepetin-7-O-glucoside	Flavonoids	Flavones	569-90-4	1	5105300	5863400	6393000	10940000	12571000	12511000	2573100	2542300	2397500	4627400	5361300	5350500
MWS1812	S3 vs S5	1.30011	1.1522	0.00014527	Positive	171.17	55.05	170.167	C11H22O	[M+H]+	C01875	2-Undecanone	Others	Others	112-12-9	3	114220	114840	106810	93063	85516	98980	195690	200160	221020	87638	83464	76281
Lmhp009526	S3 vs S5	1.30845	11.195	2.68e-06	Positive	515.32	261.22	514.314	C27H46O9	[M+H]+	-	2-α-Linolenoyl-glycerol-1-O-glucoside	Lipids	Glycerol ester	-	1	44571	42501	44791	9	9	9	24266	25380	13646	122160	103430	97774
mws2125	S3 vs S5	1.02559	1.8487	0.068333	Negative	166.98	78.7	167.982	C3H5O6P	[M-H]-	C00074	Phosphoenolpyruvate	Organic acids	Organic acids	138-08-9	2	451940	462650	424710	23901	120050	65498	125250	294140	335000	706020	781380	753940
Lmgp000796	S3 vs S5	1.18536	1.4411	0.01303	Positive	150.06	61.01	149.048	C8H7NO2	[M+H]+	C00650	4-Hydroxymandelonitrile	Alkaloids	Phenolamine	13093-65-7	1	973690	1133500	1391100	833210	526430	839950	2653600	1860600	1458400	653580	1120500	906050
mws0066	S3 vs S5	1.18913	-1.1792	0.013921	Negative	315.05	151	316.058	C16H12O7	[M-H]-	C10084	Isorhamnetin	Flavonoids	Flavonols	480-19-3	1	555930	544290	388210	1543700	1898400	1061800	749750	559290	679850	165700	231260	212450
MWSmce387	S3 vs S5	1.24167	-2.1938	0.004803	Negative	183.03	124.02	184.037	C8H8O5	[M-H]-	C05616	3-O-Methylgallic acid	Phenolic acids	Phenolic acids	3934-84-7	2	274770	202940	232350	575750	625500	403880	162420	117370	71040	265940	299170	266330
Cmyp005063	S3 vs S5	1.29644	-2.4954	0.00017683	Positive	425.18	147.04	424.173	C21H28O9	[M+H]+	C10463	Grandidentatin	Phenolic acids	Phenolic acids	15732-48-6	3	45895	69729	77579	71948	105920	85076	14697	17516	14417	82305	146420	97074
Lmrj002793	S3 vs S5	1.24357	1.403	0.004039	Positive	277.12	120.08	276.112	C14H16N2O4	[M+H]+	-	Cyclo(Phe-Glu)	Amino acids and derivatives	Amino acids and derivatives	-	1	40866	94501	84464	41831	69762	55242	147700	127440	166070	56319	95926	47580
Xmyp005654	S3 vs S5	1.30713	-1.6894	8.69e-06	Positive	449.11	287.06	448.101	C21H20O11	[M+H]+	-	Kaempferol-4'-O-glucoside	Flavonoids	Flavonols	-	1	10214000	13402000	13518000	24779000	28187000	26644000	7982600	8439600	8261400	2420000	2831800	2520100
MWS4295	S3 vs S5	1.20766	1.3021	0.0098176	Negative	299.26	253.25	300.266	C18H36O3	[M-H]-	-	DL-2-hydroxystearic acid	Lipids	Free fatty acids	629-22-1	2	545790	546870	571940	366300	293020	474000	1036600	695650	1062400	399750	415250	226580
Zmpn000095	S3 vs S5	1.2066	1.8306	0.0090952	Negative	261.04	78.96	262.045	C6H15O9P	[M-H]-	C01096	Sorbitol-6-phosphate	Others	Saccharides and Alcohols	20479-58-7	3	136610	161510	190970	10287	8687.7	6364.3	23034	22755	44335	180630	173950	199170
mws0072	S3 vs S5	1.25019	-1.119	0.0030222	Positive	433.11	271.01	432.106	C21H20O10	[M+H]+	-	Apigenin-5-O-glucoside	Flavonoids	Flavones	28757-27-9	3	441950	692880	626900	629260	866190	694550	312190	308380	387760	718480	661000	812160
pmb0142	S3 vs S5	1.25275	-1.404	0.0029958	Positive	165.1	95.2	164.047	C9H8O3	[M+H]+	C10945	Caffeic aldehyde	Phenolic acids	Phenolic acids	141632-15-7	3	47295	46528	54570	39102	45324	34361	11844	18578	14465	124930	158530	128900
pmb0382	S3 vs S5	1.11881	-1.0423	0.031564	Positive	339.09	177.2	338.079	C19H14O6	[M+H]+	-	O-Feruloyl 4-hydroxycoumarin	Lignans and Coumarins	Coumarins	-	2	51782	112270	100320	62025	77526	43446	21950	32432	34474	230030	329520	335040
pmp000001	S3 vs S5	1.29338	-1.3957	0.00031842	Positive	301.07	286.05	300.063	C16H12O6	[M+H]+	C10058	Hispidulin (5,7,4'-Trihydroxy-6-methoxyflavone)*	Flavonoids	Flavones	1447-88-7	1	430360	435660	447430	1091400	1187300	1021900	468740	365770	419930	61143	134310	125120
Cmsn001563	S3 vs S4	1.02241	1.2559	0.067214	Negative	513.09	361.08	514.095	C21H22O15	[M-H]-	-	1,7-Di-O-galloyl-D-sedoheptulose	Phenolic acids	Phenolic acids	-	3	19804	22669	27489	13799	11636	17215	53529	19208	29121	20600	21652	31296
HJKP000649	S3 vs S4	1.28774	1.0549	0.00048143	Positive	136.07	91.05	135.068	C8H9NO	[M+H]+	C15561	N-benzylformamide	Alkaloids	Alkaloids	6343-54-0	2	817800	659000	861190	477050	423490	508210	1065900	939710	921140	653390	855350	653120
HJN093	S3 vs S4	1.2928	1.9399	0.00034308	Negative	451.09	313.05	452.095	C20H20O12	[M-H]-	-	2-O-Salicyl-6-O-Galloyl-D-Glucose	Phenolic acids	Phenolic acids	-	1	643880	730750	794160	172950	234470	254760	864680	863990	811970	1116800	1137100	1163100
Hmcp004055	S3 vs S4	1.22278	1.3696	0.0062469	Positive	789.21	303.05	788.201	C33H40O22	[M+H]+	-	Quercetin-5,7,4'-tri-O-glucoside	Flavonoids	Flavonols	-	2	32264	63076	61420	38064	31436	23589	63288	83460	93801	67925	48807	71511
Hmgp001996	S3 vs S4	1.01774	1.0271	0.066562	Positive	319.05	273.04	318.039	C15H10O8	[M+H]+	C10122	Quercetagetin; 3,3',4',5,6,7-Hexahydroxyflavone	Flavonoids	Flavonols	90-18-6	3	47309	42770	56413	59895	54352	55308	179050	83602	82883	70849	94166	122040
Hmgp002189	S3 vs S4	1.26072	-1.2906	0.0023246	Positive	463.13	301.07	462.118	C22H22O11	[M+H]+	C17762	Hispidulin-7-O-Glucoside	Flavonoids	Flavones	17680-84-1	1	1260500	1269100	1427800	2298100	3288600	2355600	1175400	971990	1099200	824830	1049500	972800
Hmgp002327	S3 vs S4	1.29621	1.4515	0.0002251	Positive	188.07	118.06	187.063	C11H9O2N	[M+H]+	-	3-amino-2-naphthoic acid	Alkaloids	Alkaloids	-	1	6414700	9623300	10129000	4330800	3604600	4672700	11375000	11972000	11135000	17815000	22197000	14135000
Hmhn003518	S3 vs S4	1.1497	2.6781	0.023252	Negative	355.1	175.04	356.111	C16H20O9	[M-H]-	-	4-O-β-D-glucopyranosylferulic acid	Phenolic acids	Phenolic acids	-	1	721750	786530	852550	133120	167110	191910	351070	1462800	1335900	2450200	2567000	1995200
Hmmp001310	S3 vs S4	1.2922	1.432	0.00033264	Positive	188.07	118.07	187.063	C11H9NO2	[M+H]+	C21283	3-Indoleacrylic acid	Alkaloids	Plumerane	1204-06-4	1	6390600	9359600	9198100	4421000	3693400	4817000	12285000	11812000	10794000	18451000	24027000	14308000
Hmmp002124	S3 vs S4	1.25853	1.62	0.0024349	Positive	146.06	118.06	145.053	C9H7NO	[M+H]+	C08493	Indole-3-carboxaldehyde	Alkaloids	Plumerane	487-89-8	2	367080	158750	177580	75021	44339	59481	159370	188360	201980	219430	233780	188110
Hmmp004965	S3 vs S4	1.27376	-1.164	0.0013545	Positive	463.12	301.07	462.116	C22H22O11	[M+H]+	-	Diosmetin-7-O-glucoside*	Flavonoids	Flavanones	20126-59-4	1	1416900	1434900	1308400	2274600	2997600	2232200	1186800	1092100	1070200	872690	977840	864110
Hmpp002612	S3 vs S4	1.29201	-3.0776	0.00032922	Positive	611.16	287.05	610.153	C27H30O16	[M+H]+	-	Luteolin-7-O-gentiobioside	Flavonoids	Flavones	-	2	547120	573910	621490	1472800	1890000	1151800	140840	183450	210490	128120	90138	106440
Hmtn001288	S3 vs S4	1.20682	1.6446	0.010487	Negative	181.05	135.04	182.058	C9H10O4	[M-H]-	-	Methyl 2,4-dihydroxyphenylacetate	Phenolic acids	Phenolic acids	67828-42-6	3	29897	32673	31982	10760	11352	22859	48197	38401	54008	29859	35919	24358
Lmbn000198	S3 vs S4	1.30334	1.1245	3.89e-05	Negative	133.01	71.01	134.022	C4H6O5	[M-H]-	C03064	3-Dehydro-L-Threonic Acid*	Others	Saccharides and Alcohols	-	1	10738000	11137000	11529000	6511000	5789400	5842800	12872000	13323000	13361000	16312000	17178000	18310000
Lmbn001754	S3 vs S4	1.22037	1.2419	0.0072851	Negative	175.06	115.04	176.068	C7H12O5	[M-H]-	C04411	3-Isopropylmalic Acid*	Organic acids	Organic acids	921-28-8	2	170840	194930	171620	71934	59674	71167	166160	116280	197140	651470	114510	135340
Lmbn005443	S3 vs S4	1.27865	1.3303	0.0010158	Negative	293.21	235.17	294.219	C18H30O3	[M-H]-	C14765	13-KODE; (9Z,11E)-13-Oxooctadeca-9,11-dienoic acid*	Lipids	Free fatty acids	54739-30-9	3	128450	119710	125850	63111	58563	76952	186360	146040	167070	144350	179770	174050
Lmcp007155	S3 vs S4	1.01598	1.995	0.068443	Positive	373.13	343.08	372.121	C20H20O7	[M+H]+	-	3',4',5',5,7-Pentamethoxyflavone	Flavonoids	Flavones	53350-26-8	2	11240	10719	11485	6488.9	5118.4	6361.2	46547	9762.8	15316	4466	4558.8	9319.2
Lmdn000766	S3 vs S4	1.06252	1.7623	0.052961	Negative	421.14	169.05	422.142	C17H26O12	[M-H]-	-	Acetylcatalpol	Terpenoids	Monoterpenoids	-	2	330220	559080	538620	106060	232020	172680	260280	596370	876060	909670	712810	791060
Lmdp003286	S3 vs S4	1.28826	-1.4697	0.00051032	Positive	465.1	303.06	464.095	C21H20O12	[M+H]+	-	Isohyperoside	Flavonoids	Flavonols	35589-21-0	1	2700000	3160700	2816600	4323100	4081500	4154800	1823400	1347800	1363500	2585100	2497300	2555300
Lmdp004267	S3 vs S4	1.21473	-1.0909	0.0075156	Positive	611.14	147.04	610.132	C30H26O14	[M+H]+	-	Quercetin-3-O-(6''-p-Coumaroyl)glucoside	Flavonoids	Flavonols	-	1	44206	61668	54887	81503	83361	109230	44347	50630	33703	18980	28561	18523
Lmfn001062	S3 vs S4	1.27942	-1.8489	0.00096643	Negative	635.09	169.01	636.096	C27H24O18	[M-H]-	-	2,4,6-Tri-O-galloyl-D-glucose	Phenolic acids	Phenolic acids	108043-99-8	2	167280	167570	247400	320650	375970	344290	122900	90642	75420	79602	80146	70546
Lmfn001209	S3 vs S4	1.29892	3.175	0.0001262	Negative	635.09	169.01	636.096	C27H24O18	[M-H]-	C17458	1,3,6-Tri-O-galloyl-β-D-glucose	Phenolic acids	Phenolic acids	18483-17-5	1	761770	663790	664060	130130	110410	125170	908010	1424800	970080	1425100	1882700	1649500
Lmfn001337	S3 vs S4	1.30156	3.4653	0.00010751	Negative	635.09	169.01	636.096	C27H24O18	[M-H]-	-	1,2,3-Tri-O-galloyl-β-D-glucose	Phenolic acids	Phenolic acids	-	2	618210	614640	758140	68085	87007	106500	824860	1127100	937260	1318500	1641000	1318600
Lmfn004093	S3 vs S4	1.30199	-1.5959	5.9e-05	Negative	435.13	315.09	436.137	C21H24O10	[M-H]-	-	Phloretin-4'-O-glucoside (Trilobatin)	Flavonoids	Chalcones	4192-90-9	2	2245600	2678200	2199300	3961900	3269700	3639900	1136500	1210700	1249300	1628800	1520000	1496700
Lmgn000224	S3 vs S4	1.20899	2.1521	0.0078268	Negative	145.01	57.03	146.022	C5H6O5	[M-H]-	C06030	2-Methyl-3-oxosuccinic acid	Organic acids	Organic acids	-	2	28848	35584	52489	18771	12037	11138	93001	53187	40255	33465	37406	54566
Lmhn102068	S3 vs S4	1.29051	-2.8361	0.0003715	Negative	295.05	179.03	296.053	C13H12O8	[M-H]-	-	2-O-Caffeoylmalic acid	Phenolic acids	Phenolic acids	53755-04-7	2	76303	84605	109760	235750	180480	237950	32878	36612	22121	48220	29525	33182
Lmhp001461	S3 vs S4	1.29293	2.209	0.00026493	Positive	229.15	70.07	228.147	C11H20N2O3	[M+H]+	-	L-Prolyl-L-Leucine	Amino acids and derivatives	Amino acids and derivatives	52899-07-7	1	597330	667690	689790	174600	144660	180830	823100	869310	619700	1009300	2214200	1149300
Lmhp005550	S3 vs S4	1.19366	-1.6743	0.011014	Positive	441.2	177.05	440.195	C24H28N2O6	[M+H]+	-	N,N'-Diferuloylputrescine	Alkaloids	Phenolamine	42369-86-8	3	17978	26200	34120	29738	62032	47888	11195	17679	14883	16042	12693	9575
Lmhp008589	S3 vs S4	1.26986	1.8978	0.001288	Positive	476.28	335.26	475.27	C23H42NO7P	[M+H]+	-	LysoPE 18:3(2n isomer)	Lipids	LPE	-	1	449810	477650	504660	198400	135340	161040	765880	560680	517240	922770	830610	771390
Lmhp008718	S3 vs S4	1.27021	1.4538	0.0012846	Positive	506.32	184.07	505.317	C25H48NO7P	[M+H]+	-	LysoPC 17:2	Lipids	LPC	-	1	75255	79776	87644	51389	42156	47899	158550	116940	111960	83319	73580	69156
Lmhp008801	S3 vs S4	1.25364	1.8085	0.0027036	Positive	476.28	335.26	475.27	C23H42NO7P	[M+H]+	-	LysoPE 18:3	Lipids	LPE	-	1	460970	498750	525890	208020	125270	185020	735890	582030	497650	879890	853960	791770
Lmhp009190	S3 vs S4	1.21634	1.5763	0.00691	Positive	679.39	263.24	678.383	C33H58O14	[M+H]+	-	2-Linoleoylglycerol-1,3-di-O-glucoside	Lipids	Glycerol ester	-	1	26713	16874	23357	10398	7614.6	8398.9	35574	24529	18658	42602	39290	31851
Lmhp009384	S3 vs S4	1.16948	1.1808	0.014897	Positive	679.39	263.24	678.383	C33H58O14	[M+H]+	-	1-Linoleoylglycerol-2,3-di-O-glucoside	Lipids	Glycerol ester	-	1	29690	25775	13810	15574	11820	9036.8	34776	24707	23109	52647	43952	46947
Lmjn005592	S3 vs S4	1.14657	3.041	0.023605	Negative	343.08	313.04	344.09	C18H16O7	[M-H]-	C10032	Cirsilineol (4',5-Dihydroxy-3',6,7-trimethoxyflavone)	Flavonoids	Flavanones	41365-32-6	3	9055.4	11540	12785	3314.6	2354.6	3278.5	7279.4	42324	24043	8913.2	16653	16482
Lmjp002596	S3 vs S4	1.10409	1.9002	0.035039	Positive	597.14	303.05	596.138	C26H28O16	[M+H]+	C12637	Quercetin-3-O-sambubioside*	Flavonoids	Flavonols	83048-35-5	1	17228	13873	25875	14578	8172.3	13310	70980	21234	42387	48696	37064	30052
Lmlp005572	S3 vs S4	1.27736	-1.9187	0.00097373	Positive	433.11	271.06	432.106	C21H20O10	[M+H]+	-	Galangin-7-O-glucoside	Flavonoids	Flavones	-	1	181600	165780	199320	439580	433580	350850	80758	123930	119060	83630	159400	88296
Lmmp002755	S3 vs S4	1.03097	1.1885	0.065075	Positive	773.21	303.05	772.206	C33H40O21	[M+H]+	-	Quercetin-7-O-rutinoside-4'-O-glucoside	Flavonoids	Flavonols	-	1	151280	402160	431110	169480	111310	273600	612260	328170	323120	709060	648970	466610
Lmqn000780	S3 vs S4	1.10908	1.0762	0.033185	Negative	606.08	384.98	607.082	C17H27N3O17P2	[M-H]-	C00043	Uridine 5'-diphospho-N-acetylglucosamine	Nucleotides and derivatives	Nucleotides and derivatives	528-04-1	2	163810	157510	146020	74842	124060	65016	139430	194280	222770	190880	235680	179590
Lmrj001341	S3 vs S4	1.24467	1.3627	0.0040753	Positive	185.09	70.06	184.086	C8H12N2O3	[M+H]+	-	Cyclo(Ser-Pro)	Amino acids and derivatives	Amino acids and derivatives	-	2	26817	26228	23511	12541	15974	20293	48849	39412	37259	41272	48863	25125
Lmrj002087	S3 vs S4	1.14908	1.5959	0.021361	Positive	247.13	86.09	246.121	C10H18N2O5	[M+H]+	-	L-Isoleucyl-L-Aspartate	Amino acids and derivatives	Amino acids and derivatives	-	2	338770	372240	388920	217510	97271	176620	681200	445790	358410	350270	879920	584580
Lmsn002785	S3 vs S4	1.28523	-2.2743	0.00046964	Negative	635.09	169.01	636.096	C27H24O18	[M-H]-	C04360	1,2,6-Tri-O-galloyl-β-D-glucose	Phenolic acids	Phenolic acids	79886-49-0	2	148420	182640	152020	370730	415730	577160	100350	99944	81582	73178	101530	91147
Lmsn003088	S3 vs S4	1.27804	3.3905	0.0010475	Negative	635.09	169.01	636.096	C27H24O18	[M-H]-	-	1,4,6-Tri-O-galloyl-β-D-glucose	Phenolic acids	Phenolic acids	94513-58-3	2	735130	610430	741510	73748	146180	126650	841540	1581700	1211300	1457900	1617000	1538800
Lmsn003318	S3 vs S4	1.14719	2.9672	0.023853	Negative	355.1	175.04	356.111	C16H20O9	[M-H]-	C17759	1-O-Feruloyl-β-D-glucose	Phenolic acids	Phenolic acids	7196-71-6	1	617800	617040	623250	96760	87517	113530	223740	1060600	1044600	1775000	1724900	1718100
Lmsn003582	S3 vs S4	1.29669	1.4447	0.00018458	Negative	477.1	169.01	478.111	C22H22O12	[M-H]-	-	1-O-Galloyl-4-O-p-Coumaroyl-β-D-glucose	Phenolic acids	Phenolic acids	-	3	668020	680690	724200	443290	350300	427310	1095800	1149600	1077900	1424400	1823900	1615900
Lmsn003778	S3 vs S4	1.28975	1.3177	0.00030748	Negative	493.1	169.01	494.106	C22H22O13	[M-H]-	-	1-O-Caffeoyl-4-O-galloyl-β-D-glucose	Phenolic acids	Phenolic acids	-	2	361120	406320	337520	125810	150280	115070	327760	320740	326570	657870	614550	529400
Lmsn004177	S3 vs S4	1.281	-2.1086	0.0010146	Negative	779.11	301	780.117	C36H28O20	[M-H]-	-	1-O-p-Coumaroyl-3-O-galloyl-4,6-(S)-HHDP-β-D-glucose	Phenolic acids	Phenolic acids	-	2	1704700	2321500	1894000	4504100	4974200	3022600	1069700	990800	838070	1030800	1009100	867720
Lmsn004384	S3 vs S4	1.21533	-1.2009	0.0088306	Negative	629.11	169.01	630.122	C29H26O16	[M-H]-	-	1,4-Di-O-galloyl-2-O-p-coumaroyl-β-D-glucose	Phenolic acids	Phenolic acids	-	3	163010	219910	153850	428830	410510	257840	165150	144280	167840	9	20413	12496
Lmsp003881	S3 vs S4	1.26657	-2.2079	0.0014611	Positive	741.22	287.06	740.216	C33H40O19	[M+H]+	-	Kaempferol-3-O-rutinoside-7-O-rhamnoside	Flavonoids	Flavonols	-	2	32553	62471	63133	133870	126970	142110	18926	32525	35768	53178	42164	50450
Lmtn002565	S3 vs S4	1.30131	1.3825	6.59e-05	Negative	329.11	167.03	330.095	C14H18O9	[M-H]-	C20470	1-O-Vanilloyl-D-Glucose	Phenolic acids	Phenolic acids	-	2	3797400	3511400	3559300	1981600	2211500	1965200	5572600	4929200	5554200	5338900	5531700	5870900
Lmyn004187	S3 vs S4	1.3011	-2.2018	8.2e-05	Negative	453.01	301	454.017	C21H10O12	[M-H]-	-	Flavogallonic Acid Dilactone	Phenolic acids	Phenolic acids	103744-88-3	2	367050	359750	383610	649920	675440	579870	130110	123080	160930	80701	69996	92135
Lmyn007883	S3 vs S4	1.07143	-1.1246	0.047341	Negative	287.22	287.22	288.23	C16H32O4	[M-H]-	-	9,16-Dihydroxypalmitic acid	Lipids	Free fatty acids	38076-49-2	2	1811900	1828400	1881300	3440700	2045200	3613400	1722400	1573800	877100	1999000	3044700	1674300
Lmyp004052	S3 vs S4	1.25267	-2.1012	0.0033209	Positive	611.14	147.04	610.132	C30H26O14	[M+H]+	-	Quercetin-3-O-(6''-p-Coumaroyl)galactoside	Flavonoids	Flavonols	-	1	365660	382840	409480	750280	1136100	555680	179400	224910	164860	193500	239110	236320
Lmyp004516	S3 vs S4	1.29368	-1.3799	0.00023137	Positive	611.14	147.04	610.132	C30H26O14	[M+H]+	-	Quercetin-3-O-(2''-p-Coumaroyl)galactoside	Flavonoids	Flavonols	-	2	34940	55468	53190	101770	92756	112280	41330	41273	35284	27595	23375	14727
Lmyp005841	S3 vs S4	1.28706	-2.0783	0.0003909	Positive	417.12	255.06	416.111	C21H20O9	[M+H]+	-	Chrysin-7-O-glucoside	Flavonoids	Flavones	31025-53-3	3	47275	53291	57216	125800	116620	130950	22910	29904	35596	25418	22097	24191
Lmzn001664	S3 vs S4	1.28255	1.363	0.00063933	Negative	623.13	447.1	624.133	C27H28O17	[M-H]-	-	Kaempferol-3-O-glucuronide-7-O-glucoside	Flavonoids	Flavonols	-	3	309560	373730	353580	258700	224580	218600	629610	509060	666740	455450	546060	518270
Lmzp002365	S3 vs S4	1.24556	1.0459	0.0033593	Positive	465.14	303.09	464.131	C22H24O11	[M+H]+	C16422	Hesperetin-7-O-glucoside	Flavonoids	Flavanones	31712-49-9	2	14670000	16721000	19451000	12546000	9750700	11157000	27219000	21616000	20234000	20132000	22399000	19041000
MA10079134	S3 vs S4	1.07871	-1.5282	0.042264	Negative	255.03	227.03	256.037	C14H8O5	[M-H]-	C10395	1,2,4-Trihydroxyanthraquinone	Quinones	Anthraquinone	81-54-9	2	23930	16038	13459	28436	14580	22780	3687.7	8181.1	10943	4303.9	5192	3095.8
ML10176345	S3 vs S4	1.22628	2.569	0.0064431	Negative	171.03	109.03	172.037	C7H8O5	[M-H]-	C02637	3-Dehydroshikimic acid	Organic acids	Organic acids	2922-42-1	3	57007	53152	70055	14595	13694	13867	40522	118430	91204	92394	106390	124790
mws0014	S3 vs S4	1.00845	1.3685	0.072876	Negative	193.05	134.01	194.058	C10H10O4	[M-H]-	C01494	Ferulic acid*	Phenolic acids	Phenolic acids	537-98-4	1	6144400	6407000	6371300	5212000	1755000	4268500	13536000	9518800	5955400	5689200	14005000	9037700
mws0021	S3 vs S4	1.21147	-1.0501	0.0095055	Negative	227.07	185	228.079	C14H12O3	[M-H]-	C03582	Resveratrol	Others	Stilbene	501-36-0	2	12833	9645.9	12447	20707	16301	14955	10429	7782.6	6883	2282.4	6457.9	3963.8
mws0045	S3 vs S4	1.30603	-3.7569	1.34e-05	Positive	449.11	303.05	448.101	C21H20O11	[M+H]+	C01750	Quercetin-3-O-rhamnoside(Quercitrin)	Flavonoids	Flavonols	522-12-3	3	3029100	3573300	4017100	8623100	8392600	10957000	747750	700440	620960	556400	424130	513430
mws0056	S3 vs S4	1.25173	-4.3893	0.0027165	Negative	463.09	316.03	464.095	C21H20O12	[M-H]-	C10108	Myricetin-3-O-rhamnoside (Myricitrin)	Flavonoids	Flavonols	17912-87-7	3	192510	214500	202810	449800	428290	617930	8232.5	42748	20408	9	11467	3825.3
mws0093	S3 vs S4	1.00294	1.0829	0.077572	Negative	179.07	146	180.079	C10H12O3	[M-H]-	C00590	Coniferyl alcohol	Phenolic acids	Phenolic acids	458-35-5	2	122770	104490	98316	88518	47332	121520	239320	180190	125670	105320	174100	151230
mws0097	S3 vs S4	1.13437	-1.3375	0.026513	Negative	357.13	151	358.142	C20H22O6	[M-H]-	C05366	Pinoresinol	Lignans and Coumarins	Lignans	487-36-5	3	7568.9	7169.5	9772.8	20855	9006	14240	6455	6035.8	4960	12311	9	12943
mws0180	S3 vs S4	1.17756	-1.0416	0.014393	Negative	153.02	109.03	154.027	C7H6O4	[M-H]-	C00628	2,5-Dihydroxybenzoic acid; Gentisic Acid*	Phenolic acids	Phenolic acids	490-79-9	2	1778900	1816800	1810100	3387600	2157400	3590700	1637200	1403200	1397700	1046000	1413100	1072000
mws0183	S3 vs S4	1.23462	-1.0798	0.0048159	Negative	153.02	109.03	154.027	C7H6O4	[M-H]-	C00230	3,4-Dihydroxybenzoic acid (Protocatechuic acid)*	Phenolic acids	Phenolic acids	99-50-3	2	3672600	3924900	4037500	6997300	5130100	7301600	3501900	2826400	2863200	2072900	2976700	2328900
mws0192	S3 vs S4	1.27005	1.4178	0.0015691	Negative	117.02	73	118.027	C4H6O4	[M-H]-	C00042	Succinic acid*	Organic acids	Organic acids	110-15-6	1	20794000	21221000	22591000	10740000	8599400	9557800	21137000	25139000	30933000	43929000	51214000	43057000
mws0248	S3 vs S4	1.25657	1.2253	0.0023819	Negative	243.06	110	244.07	C9H12N2O6	[M-H]-	C00299	Uridine	Nucleotides and derivatives	Nucleotides and derivatives	58-96-8	1	1499200	1508300	1618100	1309200	930820	1134100	2768900	2870300	2249900	751460	2033600	1679300
mws0282	S3 vs S4	1.27288	1.3666	0.0013508	Negative	203.08	116.05	204.09	C11H12N2O2	[M-H]-	C00078	L-Tryptophan	Amino acids and derivatives	Amino acids and derivatives	73-22-3	1	12192000	13172000	13874000	6521200	4953500	7200700	16736000	16756000	14665000	18958000	24609000	14004000
mws0344	S3 vs S4	1.11672	1.0269	0.032832	Negative	165.04	75	166.048	C5H10O6	[M-H]-	C00502	D-Xylonic acid	Others	Saccharides and Alcohols	526-91-0	1	2482700	2486500	2643000	1538400	2013300	2421600	4718600	2781100	4671700	1473600	2369800	579250
mws0470	S3 vs S4	1.27581	1.3424	0.0012098	Negative	117.02	73	118.027	C4H6O4	[M-H]-	C02170	Methylmalonic acid*	Organic acids	Organic acids	516-05-2	1	22014000	23527000	23741000	11461000	9789100	11031000	23361000	25618000	32876000	46207000	53409000	43546000
mws0520	S3 vs S4	1.30575	1.3208	3.55e-05	Positive	224.09	136	223.084	C11H13NO4	[M+H]+	-	N-Acetyl-L-tyrosine	Amino acids and derivatives	Amino acids and derivatives	537-55-3	3	61458	61108	75980	38156	35917	41059	92293	100120	95197	77884	102710	62862
mws0629	S3 vs S4	1.23541	1.8732	0.0043864	Positive	281.11	166	280.106	C13H16N2O5	[M+H]+	-	L-Aspartyl-L-Phenylalanine	Amino acids and derivatives	Amino acids and derivatives	13433-09-5	1	146010	153990	139710	63537	37024	43584	230140	163290	134630	201600	504520	430320
mws0744	S3 vs S4	1.30159	-2.1795	8.31e-05	Negative	319.05	301	320.053	C15H12O8	[M-H]-	C02906	Dihydromyricetin (Ampelopsin)	Flavonoids	Flavanonols	27200-12-0	2	115410	126510	146500	346910	426660	391160	97273	83537	76301	63659	54058	53203
mws0866	S3 vs S4	1.22837	1.932	0.0060487	Negative	259.02	97	260.03	C6H13O9P	[M-H]-	C00092	D-Glucose 6-phosphate*	Others	Saccharides and Alcohols	56-73-5	1	2140800	1992600	2118300	906950	1068500	1033700	2483200	5599600	3399900	5235500	6348600	5689500
mws0884	S3 vs S4	1.23629	1.8757	0.00478	Negative	328.05	134.2	329.053	C10H12N5O6P	[M-H]-	C00575	Cyclic 3',5'-Adenylic acid	Nucleotides and derivatives	Nucleotides and derivatives	60-92-4	2	304830	319080	330600	69745	149430	90345	366930	332660	436270	307270	640290	611920
mws0920	S3 vs S4	1.29876	-2.1173	0.00012283	Negative	301.04	151	302.043	C15H10O7	[M-H]-	C10192	Tricetin (5,7,3',4',5'-Pentahydroxyflavone)	Flavonoids	Flavones	520-31-0	2	732100	637400	657580	1384800	1005000	1168800	269530	258970	291690	359610	390960	381030
MWS0952	S3 vs S4	1.18688	1.2455	0.012836	Negative	380.26	78.96	381.264	C18H40NO5P	[M-H]-	C01120	Dihydrosphingosine-1-Phosphate	Lipids	Sphingolipids	19794-97-9	3	3461.3	3249.6	3527.9	2163	1046.7	1588.1	3965.4	3732	3677.9	10014	6566	4829.6
mws0987	S3 vs S4	1.05989	-1.7308	0.048175	Positive	161.06	115	160.052	C10H8O2	[M+H]+	-	6-MethylCoumarin	Lignans and Coumarins	Coumarins	92-48-8	3	31071	37367	35238	56998	26335	87584	15885	12229	23382	28090	27110	20552
mws1013	S3 vs S4	1.13228	2.0916	0.026276	Negative	177.02	133.2	178.027	C9H6O4	[M-H]-	C09263	Esculetin	Lignans and Coumarins	Coumarins	305-01-1	3	121010	87715	78921	68410	35862	82008	426940	226510	140540	143130	243870	141310
mws1033	S3 vs S4	1.30664	-1.2867	2.71e-05	Positive	303.09	153.02	302.079	C16H14O6	[M+H]+	C09756	Homoeriodictyol	Flavonoids	Flavanones	446-71-9	2	53992	54255	46946	147620	135690	128260	56743	56222	55729	11177	9	12354
mws1060	S3 vs S4	1.23229	1.0762	0.0047781	Negative	267.07	135	268.081	C10H12N4O5	[M-H]-	-	9-(Arabinosyl)hypoxanthine	Nucleotides and derivatives	Nucleotides and derivatives	7013-16-3	1	586840	556530	674220	358760	479410	303960	776680	798360	833060	467690	633180	868850
mws1090	S3 vs S4	1.21938	1.769	0.0076063	Negative	259.02	97	260.03	C6H13O9P	[M-H]-	C00103	Glucose-1-phosphate*	Others	Saccharides and Alcohols	59-56-3	1	2235000	2123100	1960300	1041400	1200600	1384700	2805700	5974400	3580700	5947800	7480100	6092800
mws1329	S3 vs S4	1.28513	1.5283	0.00068413	Negative	463.09	301.03	464.095	C21H20O12	[M-H]-	C12639	Quercetin-7-O-glucoside*	Flavonoids	Flavonols	491-50-9	1	11878000	13476000	11703000	6140500	6715600	6749900	16562000	16969000	23023000	14567000	10449000	11022000
mws1383	S3 vs S4	1.29863	1.0912	0.0002001	Positive	243.09	145	242.08	C12H10N4O2	[M+H]+	C01727	Lumichrome	Alkaloids	Alkaloids	1086-80-2	1	17850	26290	17875	35809	36554	42359	77672	82521	84216	104970	89019	77422
mws1397	S3 vs S4	1.2944	-1.1651	0.00022195	Negative	441.08	169	442.09	C22H18O10	[M-H]-	-	Epicatechin gallate*	Flavonoids	Flavanols	1257-08-5	1	43514	29823	33232	56606	59400	63725	27881	28328	23937	22122	30230	29471
mws1422	S3 vs S4	1.2689	1.4923	0.0012495	Positive	275.09	107	274.084	C15H14O5	[M+H]+	C12128	Epiafzelechin	Flavonoids	Flavanols	24808-04-6	3	104330	109690	88794	70975	91085	59784	225490	199910	198710	145450	201090	137780
mws1454	S3 vs S4	1.21764	1.6597	0.0074372	Negative	477.14	315	478.148	C23H26O11	[M-H]-	-	Persicoside	Flavonoids	Flavanones	28978-03-2	2	21627	29638	12631	13351	11471	16353	60809	31054	38227	21194	30029	34706
MWS1872	S3 vs S4	1.15938	1.2942	0.02073	Positive	225.05	105.03	224.047	C14H8O3	[M+H]+	C02980	1-Hydroxyanthraquinone	Quinones	Anthraquinone	129-43-1	2	112890	119540	104500	67054	59482	72819	99865	187210	201820	143070	169600	103220
MWS20148	S3 vs S4	1.29004	-2.0012	0.0004635	Positive	433.11	271.07	432.106	C21H20O10	[M+H]+	-	Apigenin-3'-O-glucoside*	Flavonoids	Flavones	-	2	186360	209500	244620	501400	379660	395550	127500	100220	91168	99314	141350	137780
MWS20152	S3 vs S4	1.29548	-2.0539	0.00014991	Negative	417.16	402.1	418.163	C22H26O8	[M-H]-	C10889	Syringaresinol	Lignans and Coumarins	Lignans	21453-71-4	3	120060	118480	142020	278900	245440	297050	60060	60187	77570	43641	43155	36952
MWS20202	S3 vs S4	1.22365	2.1014	0.005981	Positive	485.09	153.02	484.085	C20H20O14	[M+H]+	C04101	1,6-di-O-galloyl-β-D-glucose	Phenolic acids	Phenolic acids	-	2	79839	154810	137100	65402	66396	68121	391450	303940	162490	80960	133750	136670
mws2120	S3 vs S4	1.29353	-1.3096	0.00026005	Negative	291.01	247	292.022	C13H8O8	[M-H]-	-	Brevifolin carboxylic acid	Phenolic acids	Phenolic acids	18490-95-4	2	1904600	2533300	3079000	4961800	5982600	4961100	1971400	2203000	2242500	2441600	2581600	2025700
mws2212	S3 vs S4	1.03624	1.581	0.060005	Negative	179.03	135.05	180.042	C9H8O4	[M-H]-	C01197	Caffeic acid	Phenolic acids	Phenolic acids	331-39-5	1	3380500	3471200	2960600	3759400	1119500	2490900	11412000	5620500	5016200	3682600	7079700	3455800
mws4008	S3 vs S4	1.20047	3.1006	0.011295	Positive	251.2	191	250.193	C16H26O2	[M+H]+	-	Sclareolide	Terpenoids	Ditepenoids	564-20-5	1	104180	105740	114430	8200.7	8706.1	10734	28054	93145	115890	225190	103020	489950
mws4171	S3 vs S4	1.22792	-1.1884	0.0057003	Negative	183.03	107.01	184.037	C8H8O5	[M-H]-	-	2,4,6-Trihydroxybenzoic acid methyl ester	Phenolic acids	Phenolic acids	3147-39-5	3	3475.9	3933.5	3400.8	5718	4601.8	5126.8	1748.7	2860.8	2168.4	3323.1	4328.9	3172
MWS5169	S3 vs S4	1.13813	1.4991	0.025087	Negative	172.04	128.05	173.048	C10H7NO2	[M-H]-	C06414	Quinoline-4-carboxylic acid	Alkaloids	Quinoline alkaloids	486-74-8	3	9814.7	8833.8	14236	10489	4419.3	10140	28289	24568	17948	13400	21149	19142
MWS5206	S3 vs S4	1.27443	1.7952	0.0012607	Negative	181.05	135.04	182.058	C9H10O4	[M-H]-	C03672	Hydroxyphenyllactic acid	Phenolic acids	Phenolic acids	306-23-0	3	24901	33293	27064	15686	11145	14935	46781	39867	58311	35574	42179	36319
MWSHY0008	S3 vs S4	1.30592	-2.3122	2.81e-05	Positive	433.11	283.06	432.106	C21H20O10	[M+H]+	C01714	Apigenin-6-C-glucoside (Isovitexin)	Flavonoids	Flavonoid carbonoside	38953-85-4	1	182760	345790	321890	605780	521870	504860	104020	120670	104010	84468	87609	182890
MWSHY0046	S3 vs S4	1.29732	-1.5806	0.00016582	Positive	465.1	303.05	464.095	C21H20O12	[M+H]+	C05623	Quercetin-3-O-glucoside (Isoquercitrin)*	Flavonoids	Flavonols	482-35-9	1	2792300	2717800	2784600	4392500	4046900	4529300	1663600	1330900	1341400	2536300	2362600	2423900
MWSHY0050	S3 vs S4	1.30773	-1.7833	8.15e-06	Positive	595.17	287.05	594.158	C27H30O15	[M+H]+	C21833	Kaempferol-3-O-rutinoside(Nicotiflorin)	Flavonoids	Flavonols	17650-84-9	1	14057000	14155000	14816000	26091000	28397000	25797000	7705900	7413900	8203800	5702400	6291200	5387000
MWSHY0061	S3 vs S4	1.29485	-1.657	0.00019622	Positive	595.16	287.06	594.158	C27H30O15	[M+H]+	-	Kaempferol-3-O-neohesperidoside*	Flavonoids	Flavonols	32602-81-6	1	12970000	13317000	14477000	20733000	26808000	24956000	8027200	7033900	7928100	5913700	6065100	5456900
MWSHY0080	S3 vs S4	1.30296	-1.6706	4.8e-05	Positive	595.17	287.06	594.158	C27H30O15	[M+H]+	C12630	Luteolin-7-O-neohesperidoside (Lonicerin)*	Flavonoids	Flavones	25694-72-8	1	12334000	14026000	14301000	22918000	25891000	23615000	7555300	6942800	8252100	5379000	6260900	5003300
MWSHY0113	S3 vs S4	1.28811	-1.6086	0.00043927	Positive	465.1	303.06	464.095	C21H20O12	[M+H]+	C10073	Quercetin-3-O-galactoside (Hyperin)	Flavonoids	Flavonols	482-36-0	1	2434500	3229100	2807100	4693200	4611800	4838100	1758500	1246100	1633100	2416100	2321500	2512500
MWSHY0162	S3 vs S4	1.26974	1.1366	0.0018559	Positive	627.16	303.06	626.148	C27H30O17	[M+H]+	C12667	Quercetin-3-O-sophoroside (Baimaside)	Flavonoids	Flavonols	18609-17-1	1	8420300	12639000	12276000	6807700	7452400	9452800	15955000	17389000	18792000	15032000	15167000	14713000
MWSHY0181	S3 vs S4	1.30264	-2.9368	4.4e-05	Positive	433.11	313.07	432.106	C21H20O10	[M+H]+	C01460	Apigenin-8-C-Glucoside (Vitexin)	Flavonoids	Flavonoid carbonoside	3681-93-4	1	200590	358190	419050	974560	824940	1131200	141000	117230	124500	109510	107850	203910
MWSHY0189	S3 vs S4	1.29319	-1.9725	0.00038774	Positive	433.11	271.07	432.106	C21H20O10	[M+H]+	C04608	Apigenin-7-O-glucoside(Cosmosiin)*	Flavonoids	Flavones	578-74-5	2	165040	166360	239160	535880	476900	367480	125970	120180	105560	120560	161880	140020
MWSmce177	S3 vs S4	1.04069	1.1906	0.056803	Negative	221.09	133.03	222.089	C12H14O4	[M-H]-	-	Ethyl ferulate	Phenolic acids	Phenolic acids	4046-02-0	3	15660	9457.5	14914	6095.1	11831	3855.6	12931	18777	18008	22852	25743	25722
MWSmce455	S3 vs S4	1.24531	-1.0211	0.0032186	Negative	181.05	107.01	182.058	C9H10O4	[M-H]-	-	Vanillic acid methyl ester	Phenolic acids	Phenolic acids	3943-74-6	3	53326	45471	51436	77273	62116	89617	38128	35504	39205	43033	29712	41779
MWSmce501	S3 vs S4	1.28858	-1.362	0.00033348	Negative	167.04	108.02	168.042	C8H8O4	[M-H]-	-	Protocatechuic Acid Methyl Ester	Phenolic acids	Phenolic acids	2150-43-8	3	2377800	2429600	2730200	4392600	3979600	5141800	1815400	1634200	1808000	1448900	1473400	1447100
MWSmce526	S3 vs S4	1.0833	-1.2119	0.039916	Positive	161.09	143.08	160.085	C6H12N2O3	[M+H]+	C10996	Daminozide	Alkaloids	Alkaloids	1596-84-5	3	9261	12508	16480	38266	22007	39309	9874	12736	20379	11326	5678.8	5591
MWSmce560	S3 vs S4	1.22683	1.7693	0.0055767	Negative	471.35	441.33	472.355	C30H48O4	[M-H]-	-	23-Hydroxybetulinic acid	Terpenoids	Triterpene	85999-40-2	3	8914.1	7691.2	5977.8	4174.1	2325.1	3054.6	13915	10405	8248.3	7807.9	13328	11860
MWSmce618	S3 vs S4	1.19222	3.1952	0.013099	Positive	271.1	239.07	270.089	C16H14O4	[M+H]+	-	Dimethyl [1,1'-biphenyl]-4,4'-dicarboxylate	Others	Others	792-74-5	2	72220	74109	72152	15887	8434.1	21088	51385	178780	185730	61507	141100	80156
MWSslk132	S3 vs S4	1.22534	-1.0546	0.0059318	Negative	285.21	223.21	286.214	C16H30O4	[M-H]-	C19615	Hexadecanedioic acid	Lipids	Free fatty acids	505-54-4	2	368940	362250	362820	675760	462910	678150	312930	268020	293730	246820	329140	263500
MWStz070	S3 vs S4	1.26608	1.0914	0.0018512	Positive	182.08	91.05	181.074	C9H11NO3	[M+H]+	-	N-(2-Hydroxy-4-methoxyphenyl)acetamide	Alkaloids	Phenolamine	58469-06-0	1	8601800	10652000	14011000	7163200	6266600	8423400	17188000	15358000	14020000	10793000	16750000	10514000
MWStz294	S3 vs S4	1.12987	-1.3016	0.02446	Positive	337.15	177.05	336.147	C20H20N2O3	[M+H]+	-	N-Feruloyltryptamine	Alkaloids	Plumerane	53905-13-8	2	7491.6	8320.4	13689	12692	13266	21177	4251.4	6352.6	8517.4	11516	7076.3	10651
NK10253223	S3 vs S4	1.27948	1.4723	0.0007627	Positive	168.06	94.06	167.058	C8H9NO3	[M+H]+	C05831	2-Amino-3-methoxybenzoic acid	Phenolic acids	Phenolic acids	3177-80-8	3	140890	143630	176660	54291	38623	44327	140070	119120	121600	159130	171830	207310
pma1303	S3 vs S4	1.27548	2.6401	0.0010368	Positive	492.31	184.07	491.301	C24H46NO7P	[M+H]+	-	LysoPC 16:2	Lipids	LPC	-	1	371400	387690	420750	117480	66455	105500	754510	557760	491950	733380	691230	686130
pmb0296	S3 vs S4	1.27517	1.9233	0.00094288	Positive	357.3	265.4	356.293	C21H40O4	[M+H]+	-	1-Oleoyl-Sn-Glycerol	Lipids	Glycerol ester	129784-87-8	1	137320	132140	133620	58918	57970	56847	286940	197540	174480	153540	289620	233250
pmb0374	S3 vs S4	1.28963	1.961	0.00030162	Positive	136.06	118.9	135.054	C5H5N5	[M+H]+	-	2-Aminopurine	Nucleotides and derivatives	Nucleotides and derivatives	452-06-2	1	249640	273580	268980	89159	108480	72393	345640	353520	352190	287490	625310	474360
pmb0492	S3 vs S4	1.16535	2.3755	0.017483	Positive	584.28	325	583.268	C34H37N3O6	[M+H]+	-	N',N'',N'''-p-Coumaroyl-cinnamoyl-caffeoyl spermidine	Alkaloids	Phenolamine	-	3	224980	264590	243740	117470	44659	109560	714860	429760	265210	377260	690590	445800
pmb0530	S3 vs S4	1.24755	3.2058	0.0036653	Positive	664.12	136.2	663.109	C21H27N7O14P2	[M+H]+	C00003	Nicotinic acid adenine dinucleotide	Nucleotides and derivatives	Nucleotides and derivatives	53-84-9	2	724380	914750	1117600	45609	129230	76114	479280	863240	972970	1514700	1511200	1573100
pmb0764	S3 vs S4	1.19639	-1.4253	0.011845	Positive	144.05	113.2	143.04	C6H9NOS	[M+H]+	C04294	4-Methyl-5-thiazoleethanol	Others	Others	137-00-8	2	29109	23424	29423	63745	49809	39787	22285	12785	22026	30185	42715	29706
pmb0790	S3 vs S4	1.18625	1.3144	0.011685	Positive	494.19	332.5	493.18	C20H31NO13	[M+H]+	-	Pyridoxine-5'-O-diglucoside	Others	Vitamin	-	1	11556	12106	12874	6887.3	8412.7	4267.7	18085	14042	16538	14514	11349	18696
pmb0818	S3 vs S4	1.26686	1.5279	0.0017812	Positive	206.1	147.5	205.074	C11H11NO3	[M+H]+	C05660	Methoxyindoleacetic acid	Alkaloids	Plumerane	3471-31-6	3	287720	414040	466200	194290	142800	221920	588030	548760	475170	856880	1048300	648730
pmb0819	S3 vs S4	1.2724	1.3065	0.0013626	Positive	157	130	156.069	C10H8N2	[M+H]+	C02938	3-Indoleacetonitrile	Alkaloids	Plumerane	771-51-7	3	506070	594620	564790	256370	177040	235220	530800	540180	582800	681030	755750	511150
pmb0824	S3 vs S4	1.27402	1.5313	0.00094614	Positive	537.1	177.4	536.153	C25H28O13	[M+H]+	-	Syringic acid-4-O-(6''-feruloyl)glucoside	Phenolic acids	Phenolic acids	-	3	16253	18252	15282	9012.4	9022	7852.8	30610	22989	21229	24533	29163	19034
pmb0863	S3 vs S4	1.28812	2.5593	0.00043762	Positive	492.31	184.07	491.301	C24H46NO7P	[M+H]+	-	LysoPC 16:2(2n isomer)	Lipids	LPC	-	1	333490	402340	461440	113370	80400	116940	756180	553580	521680	694930	702880	663810
pmb0864	S3 vs S4	1.25328	1.7956	0.0025449	Positive	426.26	285.24	425.254	C19H40NO7P	[M+H]+	-	LysoPE 14:0	Lipids	LPE	-	1	79075	86650	100910	38758	24471	26174	103950	124080	82350	157630	162160	129340
pmb0874	S3 vs S4	1.19648	1.5033	0.010677	Positive	478.29	337.27	477.286	C23H44NO7P	[M+H]+	-	LysoPE 18:2(2n isomer)	Lipids	LPE	-	1	105710	115820	117860	93306	48034	73760	254210	194080	161510	105520	130490	78692
pmb0876	S3 vs S4	1.15343	1.2574	0.020166	Positive	454.29	313.27	453.286	C21H44NO7P	[M+H]+	-	LysoPE 16:0	Lipids	LPE	53862-35-4	1	18409000	19016000	19832000	13549000	6711300	10487000	29052000	25395000	19057000	22463000	28897000	20126000
pmb0881	S3 vs S4	1.21048	1.5298	0.0079819	Positive	478.29	337.27	477.286	C23H44NO7P	[M+H]+	-	LysoPE 18:2	Lipids	LPE	-	1	110540	116570	112410	92244	49140	63610	241120	192760	158040	109260	108920	83759
pmb1096	S3 vs S4	1.28604	1.4488	0.00046369	Positive	118.07	91	117.058	C8H7N	[M+H]+	C00463	Indole	Alkaloids	Plumerane	120-72-9	1	26111	32018	34384	15604	14911	15053	42477	47453	34466	53630	81387	48277
pmb1574	S3 vs S4	1.27971	1.7193	0.0009784	Positive	277.2	93	276.209	C18H28O2	[M+H]+	-	9,12-Octadecadien-6-Ynoic Acid	Lipids	Free fatty acids	61481-29-6	3	72542	77138	87523	31790	29959	41645	126870	93605	119970	97136	126460	114120
pmb2260	S3 vs S4	1.27406	1.6054	0.0012609	Positive	480.31	184.07	479.301	C23H46NO7P	[M+H]+	-	LysoPC 15:1	Lipids	LPC	-	2	55134	60502	59949	28549	20662	31723	87090	85309	73874	78501	62894	82275
pmb2507	S3 vs S4	1.16721	1.1247	0.016604	Negative	213.1	97	214.024	C5H11O7P	[M-H]-	C00672	2-Deoxyribose-1-phosphate	Nucleotides and derivatives	Nucleotides and derivatives	17210-42-3	3	781100	888940	804370	367850	184510	228680	606810	536170	560140	587200	806190	816300
pmb2786	S3 vs S4	1.29742	1.375	0.00016592	Negative	293.21	235.17	294.219	C18H30O3	[M-H]-	C16326	9-Hydroxy-10,12,15-octadecatrienoic acid*	Lipids	Free fatty acids	89886-42-0	3	126970	119600	117180	69456	61754	72366	191920	160850	175240	159950	173220	173880
pmb3012	S3 vs S4	1.29223	1.1887	0.00025812	Negative	461.11	299.2	462.116	C22H22O11	[M-H]-	-	Chrysoeriol-7-O-glucoside	Flavonoids	Flavones	19993-32-9	3	632650	633960	554820	384640	376920	363720	940630	753280	871080	782090	826080	684350
pmb3101	S3 vs S4	1.14738	1.4882	0.024249	Negative	175.06	115	176.068	C7H12O5	[M-H]-	C02504	2-Isopropylmalic Acid	Organic acids	Organic acids	49601-06-1	1	177210	159690	135970	37868	44592	92722	200900	123690	166860	576840	138220	117060
pmd0130	S3 vs S4	1.2078	1.0964	0.0085352	Positive	468.31	184.07	467.301	C22H46NO7P	[M+H]+	-	LysoPC 14:0	Lipids	LPC	20559-16-4	1	370640	409730	398650	311080	231470	285310	742830	545510	481790	417880	440330	446120
pmd0132	S3 vs S4	1.12257	1.0051	0.027968	Positive	496.34	184.07	495.332	C24H50NO7P	[M+H]+	-	LysoPC 16:0(2n isomer)	Lipids	LPC	-	1	8913300	9853600	9877300	9401600	5171000	6527800	17076000	14008000	11266000	7286700	7946200	7007400
pmd0142	S3 vs S4	1.12864	1.0384	0.02735	Positive	552.4	184.07	551.395	C28H58NO7P	[M+H]+	-	LysoPC 20:0(2n isomer)	Lipids	LPC	-	3	20678	24421	29392	12782	12191	15347	38707	21054	23052	57829	24060	33807
pmd0160	S3 vs S4	1.15494	1.2396	0.019769	Positive	454.29	313.27	453.286	C21H44NO7P	[M+H]+	-	LysoPE 16:0(2n isomer)	Lipids	LPE	-	1	18634000	18601000	19908000	13379000	6746700	10404000	28598000	24704000	18790000	23268000	27350000	21151000
pme0006	S3 vs S4	1.30821	1.9134	4.3e-06	Positive	116.07	70.1	115.063	C5H9NO2	[M+H]+	C00148	L-Proline	Amino acids and derivatives	Amino acids and derivatives	147-85-3	1	5170900	5338600	5912000	2150500	1906700	1956600	7362700	7644100	7647200	4436300	5157400	4616900
pme0014	S3 vs S4	1.27893	1.2955	0.0010584	Positive	148.06	84	147.053	C5H9NO4	[M+H]+	C00025	L-Glutamic acid	Amino acids and derivatives	Amino acids and derivatives	56-86-0	2	26880000	29243000	29443000	10091000	10573000	11439000	21387000	29033000	28382000	32642000	34029000	35883000
pme0122	S3 vs S4	1.24215	1.9551	0.0044426	Positive	189.12	126	188.116	C8H16N2O3	[M+H]+	C02727	N6-Acetyl-L-lysine	Amino acids and derivatives	Amino acids and derivatives	692-04-6	3	170910	142270	224010	35543	38433	56717	202880	113920	189970	300910	302810	297140
pme0124	S3 vs S4	1.27004	2.5965	0.001686	Positive	173.09	115.5	172.085	C7H12N2O3	[M+H]+	-	L-Glycyl-L-proline	Amino acids and derivatives	Amino acids and derivatives	704-15-4	2	24050	57174	40996	5324.8	6455.5	10710	41444	57031	37547	59192	103260	41085
pme0137	S3 vs S4	1.24815	-1.6023	0.0034534	Negative	187.07	125	188.08	C7H12N2O4	[M-H]-	-	N-Acetyl-L-Glutamine	Amino acids and derivatives	Amino acids and derivatives	2490-97-3	3	27436	18394	35928	45522	35282	31531	11382	9729.5	15885	27380	17177	51066
pme0230	S3 vs S4	1.26537	2.4503	0.001739	Positive	268.1	136.06	267.097	C10H13N5O4	[M+H]+	C00212	Adenosine	Nucleotides and derivatives	Nucleotides and derivatives	58-61-7	1	3767000	3280000	3392300	558300	1246900	735590	4675700	4622000	4588500	3796000	8012700	6420600
pme1119	S3 vs S4	1.25941	1.816	0.0023695	Positive	269.09	137	268.081	C10H12N4O5	[M+H]+	C00294	Inosine	Nucleotides and derivatives	Nucleotides and derivatives	58-63-9	3	172480	129860	70226	55406	78446	58067	164770	252770	258230	54458	123350	132320
pme1178	S3 vs S4	1.09495	1.128	0.03837	Positive	284.1	152	283.092	C10H13N5O5	[M+H]+	C00387	Guanosine	Nucleotides and derivatives	Nucleotides and derivatives	118-00-3	1	28077000	27088000	26966000	24057000	12271000	23436000	55538000	41629000	33452000	17223000	35120000	25133000
pme1286	S3 vs S4	1.25167	2.5454	0.0031725	Positive	385.13	250	384.122	C14H20N6O5S	[M+H]+	C00021	S-(5'-Adenosy)-L-homocysteine	Amino acids and derivatives	Amino acids and derivatives	979-92-0	2	77378	100350	98793	12816	28991	18518	83808	132580	135780	197490	254090	174010
pme1474	S3 vs S4	1.30219	2.0361	4.99e-05	Positive	298.1	136	297.09	C11H15N5O3S	[M+H]+	C00170	5'-Deoxy-5'-(methylthio)adenosine	Nucleotides and derivatives	Nucleotides and derivatives	2457-80-9	1	15479000	16873000	15854000	4699300	3952600	4190300	17757000	19150000	15762000	24204000	23679000	22098000
pme1773	S3 vs S4	1.30806	-2.0278	7.88e-06	Positive	595.17	287.06	595.166	C27H31O15+	[M]+	C08620	Cyanidin-3-O-rutinoside (Keracyanin)	Flavonoids	Anthocyanidins	28338-59-2	1	891280	1316700	1357600	2162000	2274100	2115800	561530	491040	554090	1066700	798620	1097900
pme2244	S3 vs S4	1.05812	1.3062	0.056237	Positive	190.09	118.07	189.07	C11H11NO2	[M+H]+	-	3-Indolepropionic acid	Alkaloids	Plumerane	830-96-6	2	7427.1	6862.1	6718.3	2837.2	1977.7	6249.7	6797.1	11802	8762	19681	22368	3928.1
pme2246	S3 vs S4	1.29184	-3.482	0.00034783	Negative	301	185.02	302.006	C14H6O8	[M-H]-	C10788	Ellagic acid	Tannins	Tannin	476-66-4	1	238070	379960	319780	819100	1333100	727660	86831	70718	100190	251680	120860	139550
pme2746	S3 vs S4	1.29293	2.1175	0.00026752	Negative	784.15	437	785.157	C27H33N9O15P2	[M-H]-	C00016	Riboflavin 5'-Adenosine Diphosphate	Nucleotides and derivatives	Nucleotides and derivatives	146-14-5	1	150640	179490	191580	47896	32069	38657	173460	159280	182010	164870	217900	182140
pme2828	S3 vs S4	1.25286	-1.5841	0.0028028	Positive	140	99	139.027	C6H5NO3	[M+H]+	C00870	4-Nitrophenol	Phenolic acids	Phenolic acids	100-02-7	3	5073200	4391600	4750900	9420600	13471000	9517400	2844500	3685700	4279200	6030200	5005700	6202600
pme2890	S3 vs S4	1.26072	2.3544	0.0021601	Positive	269.06	136	268.055	C8H16N2O4S2	[M+H]+	C01817	L-Homocystine	Amino acids and derivatives	Amino acids and derivatives	626-72-2	3	162260	81214	85716	19696	41766	30170	157680	180710	130200	56886	130740	74772
pme3096	S3 vs S4	1.27567	1.4767	0.0011754	Negative	118	74	119.022	C3H5NO4	[M-H]-	C00872	Aminomalonic acid	Organic acids	Organic acids	1068-84-4	3	780970	759510	913360	420110	321070	376240	899500	973220	1237200	1692000	1954200	1602400
pme3207	S3 vs S4	1.28866	-1.4955	0.00038658	Negative	141.02	59	142.027	C6H6O4	[M-H]-	C02480	Muconic acid	Organic acids	Organic acids	1119-72-8	1	21967000	23789000	24506000	23500000	25330000	25062000	7545800	10310000	8350900	13079000	11519000	11425000
pme3392	S3 vs S4	1.30767	-4.0919	7.51e-06	Positive	433.11	271.06	433.113	C21H21O10+	[M]+	C12137	Pelargonidin-3-O-glucoside	Flavonoids	Anthocyanidins	47684-27-5	1	1649500	2114200	1926600	5910900	5876400	5163000	288410	320630	384980	787130	362820	934380
pmf0096	S3 vs S4	1.01666	-1.1228	0.066206	Negative	88.99	70.9	89.995	C2H2O4	[M-H]-	C00209	Oxalic acid	Organic acids	Organic acids	144-62-7	3	41681	45492	61817	56069	120600	128990	37819	55636	46908	37557	25196	26660
pmn001399	S3 vs S4	1.23442	2.553	0.0050456	Negative	405.12	243.1	406.126	C20H22O9	[M-H]-	-	2,4,6,4'-Tetrahydroxy-stilbene-2-O-glucoside	Others	Stilbene	-	2	167150	115270	139440	66367	56160	42546	173990	362980	431790	186840	145480	119010
pmn001513	S3 vs S4	1.29839	-1.6245	0.00014275	Negative	321	125	322.021	C14H10O9	[M-H]-	C01572	Digallic Acid	Phenolic acids	Phenolic acids	536-08-3	1	954750	1087600	1453200	1822600	2350700	1913900	646630	673140	654420	1035700	1497200	1415500
pmn001534	S3 vs S4	1.24665	1.1158	0.003132	Negative	787.1	617.08	788.107	C34H28O22	[M-H]-	C04516	1,2,3,6-Tetra-O-Galloyl-β-D-Glucose	Phenolic acids	Phenolic acids	79886-50-3	1	8784200	11086000	10765000	6376900	6587200	4629900	11498000	13071000	13560000	14972000	15441000	15076000
pmn001539	S3 vs S4	1.28133	-2.6981	0.00078096	Negative	1091.12	787.1	1092.13	C48H36O30	[M-H]-	-	3-O-Digalloyl-1,2,4,6-O-tetragalloyl-D-glucose	Phenolic acids	Phenolic acids	-	1	153600	186300	152180	286190	269200	244260	47956	26390	48880	26175	36558	26734
pmn001547	S3 vs S4	1.28066	1.7522	0.00085214	Negative	589.12	437.1	590.127	C27H26O15	[M-H]-	-	3-Hydroxy-5-Methylphenol-1-O-(6'-Digalloyl)Glucoside	Phenolic acids	Phenolic acids	-	3	98262	92330	85897	28014	35700	30206	82981	117910	115500	136230	160940	135640
pmn001629	S3 vs S4	1.18208	1.4586	0.014851	Negative	483.08	169	484.085	C20H20O14	[M-H]-	-	Digalloylglucose	Phenolic acids	Phenolic acids	-	2	1010900	1264900	1164700	977240	927610	979220	1575300	3224600	3126900	913000	1445500	1379800
[truncated: 314 more rows]

## Sheet: Table S8
Table S8. List of primers used for the relative quantification of gene transcripts
Gene name	Gene_ID	Forward primer	Reverse primer	Product length(bp)	Tm(℃)
[truncated: 7 more rows]
